# Supplementary material for: Specificity of assemblage, not fungal partner species, explains mycorrhizal partnerships of mycoheterotrophic Burmannia plants
Source: ISME J. 2021 Jan 6;15(6):1614–27. doi: 10.1038/s41396-020-00874-x (PMC8163756; doi:10.1038/s41396-020-00874-x)
Supplement: Supplementary file 7 — Table S1 [file 41396_2020_874_MOESM7_ESM.xls]

## Sheet: Sheet1
	Table S1 Sampling location and sample replicates (individuals) for populations of Burmannia species
	Population	Number of replicates	Sampling location	Latitude	Longitude	Altitude (m)	Number of OTUs detected	Number of OTUs with RA>0.01%	Number of OTUs with RA>0.1%
	B. disticha 1	3	Yunnan province, China	23.1383	104.811	1974	270	76	31
	B. disticha 2	2	Guizhou province, China	23.0918	115.207	517	409	123	56
	B. disticha 3	3	Guangdong province, China	23.0976	115.21	408	483	131	54
	B. longifolia	2	Malaysia	3.41569	101.798	1640	56	37	19
	B. coelestis MA	3	Malaysia	2.16388	112.253	30	92	33	15
	B. coelestis HN	4	Hainan province, China	19.8926	110.896	24	2736	211	35
	B. filamentosa Z	3	Guangdong province, China	23.7054	115.167	220	353	77	25
	B. filamentosa N	2	Guangdong province, China	25.1469	114.204	270	80	19	11
	B. championii	3	Guangdong province, China	23.7163	115.207	435	349	109	54
	B. cryptopetala	4	Guangdong province, China	23.9637	113.545	508	352	55	16
	B. itoana 1	3	Guangdong province, China	23.9637	113.545	506	293	46	13
	B. itoana 2	3	Guangdong province, China	23.6231	113.814	823	140	22	7
	B. itoana 3	3	Hainan province, China	19.0961	109.197	1148	127	20	9
	B. itoana 4	4	Guangdong province, China	23.7397	113.913	856	900	100	25
	B. nepalensis 1	3	Yunnan province, China	23.1725	104.209	1524	117	50	19
	B. nepalensis 2	3	Guangdong province, China	27.1753	114.216	869	140	39	10
	B. nepalensis 3	3	Guangxi province, China	23.2389	105.553	939	337	75	28
	B. nepalensis 4	3	Guangdong province, China	23.7397	113.913	856	1207	145	42
	B. oblonga	3	Hainan province, China	18.7136	108.876	1097	239	37	12
	B. wallichii B	3	Guangdong province, China	23.0897	115.239	298	580	117	57
	B. wallichii H1	3	Hongkong, China	22.4265	114.18	186	469	89	36
	B. wallichii H2	2	Hongkong, China	22.4291	114.183	153	443	81	36
	B. wallichii H3	2	Hongkong, China	22.4276	114.183	171	140	26	14
	For B. wallichii, each replicate contains roots from two indivaduals.
	RA: Relative abundance
