# Supplementary material for: Specificity of assemblage, not fungal partner species, explains mycorrhizal partnerships of mycoheterotrophic Burmannia plants
Source: ISME J. 2021 Jan 6;15(6):1614–27. doi: 10.1038/s41396-020-00874-x (PMC8163756; doi:10.1038/s41396-020-00874-x)
Supplement: Supplementary file 9 — Table S3 [file 41396_2020_874_MOESM9_ESM.xlsx]

## Sheet: Sheet1
Table S3 Relative abundance of fungal OTUs in each sample from Burmannia species
	B. disticha								B. longifolia		B. coelestis							B. filamentosa					B. championii			B. cryptopetala				B. itoana													B. nepalensis
	B. disticha 1			B. disticha 2		B. disticha 3					B. coelestis MA			B. coelestis HN				B. filamentosa Z			B. filamentosa N									B. itoana 1			B. itoana 2			B. itoana 3			B. itoana 4				B. nepalensis 1			B. nepalensis 2			B. nepalensis 3
Otu_id	Dis10	Dis8	Dis9	D1	D3	D7	D8	D10	BL1	BL2	Bco1	Bco2	Bco3	BcoH1	BcoH3	BcoH4	BcoH5	Bf1	Bf2	Bf3	Bf1-1	Bf1-2	Bch1	Bch2	Bch3	Bcr1	Bcr2	Bcr3	Bcr4	Big1	Big2	Big3	Bih1	Bih2	Bih3	Bib1	Bib2	Bib3	Bic1	Bic2	Bic3	Bic4	Bn-1	Bn-2	Bn-3	Bn-4	Bn-5	Bn-6	Bn10
Otu0001	0.000276017	0.00125676	0.000193308	0.073377	0.0548029	0.0162304	0.0983916	0.260334	0	0	0	0	0	1.01514e-05	0	0	0	0.000490227	0.00238325	0.00115336	0	0	0.000724531	0.00061515	0.0008345	0.00118929	0.00350594	0.000695785	0.000308365	0.0204216	0.0772187	0.0613211	0.803226	0.813813	0.731636	0.191478	0.0287435	0.105446	0.884268	0.789739	0.0126092	0.923642	0.206093	0.137412	0.0613205	0.023789	0.0216491	0.024799	0.0147422
Otu0002	0.012058	0.526584	0.00198831	0.145061	0.261361	0.171901	0.350893	0.212029	0.000648178	0.00295498	0.000442651	0.00169825	0.00610271	0.100681	0.00173543	0.00165423	0.0632753	0.00648967	0.00727411	0.0103286	0	8.4528e-06	0.163627	0.372653	0.0273563	0.839766	0.460709	0.67533	0.817708	0.0147949	0.00989757	0.0192381	0.000409677	0.00030612	0.000279012	0.000107705	0.000151321	0.000376669	0.000227956	0.000267439	0.00580203	0.000506561	0.00046689	0.000259431	0.000159939	0.000144001	0.000110034	0.000107108	0.0500458
Otu0003	0.00613545	0.0198289	0.0130069	0.0247806	0.00120108	0.000520004	0.000843039	0.00161139	0	0	0	0	0	0	0	0	0	0.0753081	0.0259602	0.0147183	0.290527	0.283101	0.0800803	0.0398362	0.102528	0.00408592	0.00668479	0.00376322	0.00164461	0.00900509	0.00202801	0.00649205	0.024683	0.00507285	0.0106552	0.0104582	0.0181813	0.0343124	0.00243738	0.00131045	0.00332398	0.00536714	0.426582	0.489223	0.5626	0.592715	0.735286	0.643531	0.414891
Otu0004	0.000126179	0.0106476	0.00324941	0.00576006	0.0110053	0.000362427	0.0057127	0.0348136	0	0	0	0	0	1.01514e-05	0	0	0	0.000202316	0.0710555	0.00643817	0	0	0.000362266	0.000212121	0.000326127	0.00996673	0.0151992	0.00573835	0.00312476	0.846533	0.883904	0.872987	0.14226	0.171376	0.242589	0.764739	0.929885	0.822205	0.00366483	0.00921774	0.921508	0.00347356	0.0591005	0.0517998	0.101465	0.0578884	0.0304793	0.0465704	0.00418988
Otu0006	0.00113561	0.00289754	0.00136236	0.01257	0.000223457	9.45463e-05	0.000587909	0.000224845	0	0	0	0	0	0	0	0	0	8.55951e-05	0.00306024	8.60719e-06	0	0	0.000793068	1.0606e-05	0.0054866	0.00139359	0.00246336	0.00104742	0.000568762	0.00285866	0.000624568	0.00152924	0.0031272	0.00104227	0.00229242	0.00145402	0.00286754	0.00181938	0.000710171	0.000276354	0.000845923	0.00131465	0.115011	0.115944	0.0970187	0.114704	0.0511038	0.0852434	0.24472
Otu0005	0.00010252	0.00150114	0.00774152	2.83747e-05	0.00782101	0.000378185	3.32779e-05	0.00438449	9.25969e-05	0	3.79415e-05	0.0013586	0.00102005	0.00415191	0.306175	0.107581	0.160882	0.655768	0.606887	0.0350226	0.116011	0.0985089	0.00995741	0.0148378	0.012201	7.29629e-05	5.1107e-05	2.24447e-05	2.05577e-05	0.0573002	0.000264523	0.00423426	0	0	7.54085e-06	0	0	1.42139e-05	0	0	0	0	0	0	3.19877e-05	7.20005e-06	0	7.14051e-06	0
Otu0007	2.36586e-05	0.00911154	0.00639757	8.51241e-05	0.000111729	0.000141819	4.43705e-05	0	4.62984e-05	0	1.26472e-05	1.94086e-05	0.000861766	0.0363622	0.415279	0.247599	0.0585375	0.133466	0.0691351	0.212004	0.485518	0.519636	0.0897831	0.112371	0.0690717	3.64814e-05	2.04428e-05	0.000800527	0.000424858	0.00757878	0.00141079	0.00393851	0	0	0	0	0	0	0	0	0	0	0	0	0	0	0	0	0
Otu0008	0.511861	0.0218537	0.574308	0.374281	0.159996	0.18613	0.101808	0.0110549	0	0	0	0	0	0	0	0	0	0.000521352	0.000276319	0.000395931	0	0	0.0319675	0.0144242	0.0399697	0.00226185	0.000286199	0.000553635	4.11153e-05	1.20874e-05	0	0.00155088	0	0	0	0	0	0	0	2.67439e-05	0.000547362	2.4122e-05	0	0	0	0	0	0	0.000124145
Otu0009	7.88619e-06	0	9.20514e-06	0	0	0	0	0	0.0729663	0.192943	0.784252	0.805429	0.430056	0	0	0	0	0.0412335	0.00723957	0.000499217	0	0	0.000753904	0.000986361	0.000652253	0	1.02214e-05	7.48156e-06	0	0.000912596	0	0	0	0	0	0	0	0	0	0	0	0	0	0	0	0	0	0	0
Otu0014	0.00128545	0.00387502	0.00254982	0	0	0	0	0	0	0	0	0	0	0	0	0	0	0.00851282	0.0031155	0.0019108	0.0423835	0.0402945	0.0089881	0.00366969	0.00850807	0.000787999	0.00150255	0.0007706	0.000185019	0.000973033	0.00034535	0.000880034	0.0134374	0.0022959	0.00275241	0.00396355	0.0123932	0.0159338	0.000298097	0.000124805	0.000318465	0.000518622	0.100303	0.0852665	0.0943958	0.122091	0.103727	0.118597	0.000977638
Otu0013	0.219551	0.00830861	0.169411	0.144711	0.0713109	0.119506	0.046345	0.00760727	0	0	0	0	0	0	0	0	0	0.000381287	0.000269411	0.000516431	0	0	0.0340138	0.0279151	0.0419648	0.000999591	8.17712e-05	0.000463857	0.000109641	6.04368e-06	3.67393e-05	0.000512151	0	0	0	0	0	0	0	0	9.95203e-06	1.2061e-05	0	0	0	0	0	0	0.000170699
Otu0017	0	0	0.000266949	0	0	0	0	0	0.00449095	0.00851729	0.0159607	0.0267936	0.0365283	0.28503	0.0024844	0.00271632	0.422253	0.000241223	0.000262503	0.000223787	0	0	0.00922309	0.000954543	0.00638824	0	0	0.000127186	6.85255e-06	0	0	0.000115414	0	0	0	0	0	0	0	0	0	0	0	0	0	0	0	0	0
Otu0019	0.000528374	0	0.000414231	0.0253481	0.0323175	0.113976	0.0259789	0.000449691	0	0	0	0	0	0	3.65354e-05	0	0	1.55627e-05	2.0724e-05	3.44287e-05	0	0	0.00165467	0.00125151	9.59196e-06	0.0625073	0.292148	0.197431	0.009388	0.00109995	0.00116096	0.00226501	0.000129731	0	3.77043e-05	0	4.53964e-05	4.97488e-05	5.26053e-05	0	0.000507554	3.61829e-05	0	2.16193e-05	0.000127951	1.44001e-05	6.87711e-06	4.99836e-05	9.31084e-05
Otu0018	0.00111195	0.00279281	0.00162931	0.00496557	5.58644e-05	0	2.21852e-05	0.000112423	0	0	0	0	0	0	0	0	0	0	0.00448328	8.60719e-06	1.03148e-05	0	0	0	0.00409577	0.000868258	0.0019114	0.000763119	0.000315217	0.00184332	0.000338002	0.00126234	6.14515e-05	7.28858e-06	0	0	3.78304e-05	7.10697e-06	0.00056989	0.000472476	0.00108477	0.00124228	0.000389075	0.000756675	0.000479816	0.000619204	0.000508906	0.00182083	0.0713676
Otu0016	0.00115138	6.98202e-05	1.84103e-05	0.000510745	0.0274573	0.00378185	0.0260788	0.0373993	0	0	0	0	0	0	0	0	0	0.00244335	0.00261813	0.00248748	0	0	0.0190141	0.0173515	0.0512211	0.00107985	0.00966944	0.000224447	8.90832e-05	1.20874e-05	7.34786e-06	2.88536e-05	0	7.28858e-06	0	0	7.56607e-06	0	0	0	0	0	0	0	0	0	0	0	0.00980742
Otu0020	1.57724e-05	0.0136848	0.00191467	0	0	0	0	0	0.00328719	0.00730054	0.00658918	0.0110435	0.0345937	0	0	0	0	0.0190177	0.0995372	0.416648	0	0	0.00264356	0.00336211	0.00378882	7.29629e-06	2.04428e-05	5.98525e-05	1.37051e-05	0.0146015	0.00204271	0.00112529	0	0	0	0	0	0	0	0	0	0	0	0	0	0	0	0	0
Otu0021	0	0	0	0.00412379	0	0	0	7.49485e-05	0	0	0	0	0	0	0	0	0	0	0	0	0	0	0.000215401	1.0606e-05	1.91839e-05	0	1.02214e-05	1.49631e-05	2.05577e-05	0	0	7.21339e-06	0	0	0	0	0	0	0	0	0	0	0	2.16193e-05	0	7.20005e-06	3.43855e-05	2.14215e-05	0.0112506
Otu0029	0	3.49101e-05	0	0	2.79322e-05	0	0	0	0	0	0	0	0	0	0	0	0	0	2.0724e-05	8.60719e-06	0	0	3.91639e-05	0	0.00113185	0	2.04428e-05	7.48156e-06	6.85255e-05	3.02184e-05	8.08265e-05	0	0	0	0	0	0	0	0	0	0	0	0	0	0	0	0	0	0
Otu0030	0.000757074	0.00338628	1.84103e-05	0.00135253	0.00505572	0.0011188	0.00378259	0.00393479	0.0030557	0.0109508	0.00160619	0.00816132	0.0276117	0.318357	0.00270362	0.00177642	0.0402852	0.000498008	0.000462835	0.00067136	0	0	0.00112596	0.00456059	0.000767357	0.00180218	0.00179897	0.000800527	0.0637562	0.000314272	0.000492307	0.000627565	0	1.45772e-05	7.54085e-06	1.07705e-05	0	0	0	0	0	0	0	0	0	0	0	1.4281e-05	0.00105523
Otu0024	0	0	0	2.83747e-05	0.00175973	3.15154e-05	0	0.00149897	4.62984e-05	0.000347645	2.52944e-05	0.000883092	0.000650721	0.0945193	0.00376314	0.32015	0.0290391	0	0	0	0	0	9.79096e-06	0	0	0	0	0	0	0	0	0	0	0	0	0	0	0	0	0	0	0	0	0	0	0	0	0	0
Otu0015	0.000859594	0.00300227	0.00135315	7.56659e-05	0.000474847	0.00124486	0.000110926	0.000674536	0	0	0	0	0	0	0	0	0	0.00221769	0.0025974	0.000834897	0	0	0.0459882	0.0215833	0.261295	3.64814e-05	3.06642e-05	0.000583562	8.22306e-05	0.000374708	7.34786e-06	1.44268e-05	0.000163871	0.000174926	3.77043e-05	0.000236952	9.83589e-05	0.000106605	0	0	0	0	0.00451327	0.000994487	0.00351865	0.00105841	0.000894024	0.000706911	7.75904e-05
Otu0036	0	0.000174551	0.000359	0.00064316	0.000223457	7.87885e-05	9.98336e-05	0.00026232	0	0	0	0	0	0	0	0	0	0.00728337	0.00152666	0.0017989	0.015565	0.012975	0.000499339	0.000413635	0.000863276	2.18889e-05	0	0	0	0.000217573	1.46957e-05	0.000259682	0.00239661	0.000327986	0.00113113	0.000743166	0.00270109	0.00209655	0	0	0	0	0.0257567	0.0465247	0.0371058	0.0700996	0.0403617	0.0615084	0.0422402
Otu0037	0	0	0	0	0	0	0	0	0	0	0	0	0	0	0	0	0	0	0	0	0	0	0	0	0	0	0	0	0	0	0	0	0	0	0	0	0	0	0.000990733	0.000472476	0.00127386	0.0021951	0	0	0	0	0	0	0
Otu0025	3.15447e-05	0	0	0.000141873	0.0255021	0.000173335	0.00124237	0.0141278	0	0	0	9.70431e-05	0.000633134	0.0007512	0.000931651	0.000751922	0.00154097	0.000132283	0.000110528	0.000154929	0	0	0.00626622	0.00991664	0.00182247	3.64814e-05	0.000429299	0.000104742	3.42628e-05	5.43932e-05	0	5.77072e-05	0	7.28858e-06	0	3.23116e-05	1.51321e-05	1.42139e-05	0	0	0.000109472	0	0	0	0	0	0	0	0.00172251
Otu0040	0.000244472	0.000872753	0.000497077	0.000255372	0	0	0	0	0	0	0	0	0	0	0	0	0	0	0.000628627	0	0	0	0	0	1.91839e-05	0	0	0	0	0.000338446	0	0	0	0	0	0	0	0	0	0	0	0	3.89075e-05	0	6.39754e-05	7.20005e-06	6.87711e-06	2.14215e-05	0.000356916
Otu0039	0.00059935	0.000174551	0.000837667	0.000359413	0.0199994	0.00165456	0.0147088	0.0176504	0	0	0	0	0	0	0	0	0	0.00277017	0.00187206	0.0027543	0	0	0.0123856	0.0157181	0.0277879	0.000678555	0.00499826	0.000179557	6.1673e-05	4.83495e-05	7.34786e-06	0.000555431	0	7.28858e-06	0	1.07705e-05	0	7.10697e-06	0	0	0	0	3.89075e-05	2.16193e-05	0	0	0	0	0.00344501
Otu0041	0.000141951	3.49101e-05	3.68205e-05	0.00307393	0.0364515	0.0115504	0.0105158	0.0668166	4.62984e-05	0	1.26472e-05	2.91129e-05	0.000668308	0	0	0	0	0.000140065	0.000151976	0.000146322	0	0	0.000283938	0.000434847	0.000163063	0.000109444	0.000327085	1.49631e-05	1.37051e-05	0	7.34786e-06	5.77072e-05	0	2.18657e-05	3.01634e-05	7.53937e-05	0.000158887	9.23906e-05	0	0	0	0	0	0	0	8.64006e-05	0	7.14051e-06	0
Otu0042	0	0	9.20514e-06	0.000170248	0.000698305	0.000157577	0.000110926	0.000562114	0.0175934	0.0488441	0.125106	0.0789252	0.305575	0	3.65354e-05	0	0	0	6.90799e-06	7.74647e-05	0	0	9.79096e-06	0	0	7.29629e-06	3.06642e-05	0	0	3.02184e-05	4.40872e-05	7.21339e-06	0	0	0	0	0	0	0	0	0	0	0	0	0	0	0	0	0
Otu0043	0.000378537	0.00136149	0.000589129	0.000312122	0	1.57577e-05	0	0	0	0	0	0	0	0	0	0	0	1.55627e-05	0.00120199	0	0	1.69056e-05	0	2.12121e-05	0.0015539	0.000364814	0.00058262	0.000254373	0.000157609	0.00087029	0.000110218	0.00044723	4.77956e-05	0	2.26226e-05	1.07705e-05	1.51321e-05	0	5.26053e-05	8.91464e-06	3.98081e-05	4.82439e-05	0.000505797	0.00118906	0.000607767	0.000388802	0.000433258	0.000378447	0.00311913
Otu0048	0.0740355	0.00408448	0.0915359	0.0381923	0.0222619	0.015411	0.0146866	0.00221098	0	0	0	0	0	0	0	0	0	7.78137e-06	2.0724e-05	0	0	0	0	2.12121e-05	0	0.000408592	0	7.48156e-06	0	0	0	0.000238042	0	0	0	0	0	0	0	0	0	0	0	0	0	0	0	0	1.55181e-05
Otu0049	0	0	0	9.45823e-06	0	0	0.00884082	0	0	0	0	0	0	3.04541e-05	0	0	9.57121e-06	0	0	0	0	0	0	2.12121e-05	0	2.91852e-05	1.02214e-05	7.48156e-06	2.74102e-05	0	0	0	0	0	0	0	0	0	0	0	0	0	0	0	0	0	0	0	0
Otu0051	0	3.49101e-05	2.76154e-05	9.45823e-05	0.00064244	3.15154e-05	0.000754298	0.00209856	0	0	0	0	0	0	0	0	0	3.89069e-05	0.000283227	0.000146322	0	0	3.91639e-05	8.48482e-05	6.71437e-05	0.000124037	0.000419077	8.22971e-05	2.74102e-05	0.00285866	0.0125722	0.00820884	2.04838e-05	0.000364429	0.00052786	0.0165543	0.00059772	0.0100493	0	0	0	0	0	6.48579e-05	0.00220715	7.20005e-06	0.000391995	0.000756894	1.55181e-05
Otu0052	0	3.49101e-05	0	0.0367452	0.0530711	0.0816565	0.107476	0.0119918	0	0	0	0	0	0	0	9.39903e-06	0	0	1.3816e-05	8.60719e-06	0	0	1.95819e-05	2.12121e-05	9.59196e-06	1.45926e-05	3.06642e-05	0	1.37051e-05	3.02184e-05	0.00010287	4.32804e-05	1.36559e-05	0	0	0	0	0	0	0	0.000408033	0	0	0	0	0	0	0	0.000108626
Otu0054	0	0	0	0	0	0	0	0	0	0	0	0	0	0	0	0	0	0	0	0	0	0	0	0.000180302	0	0	0	0	0	0	0	0	0	0	0	0	0	0	0	0	0	0	0	0	0	0	0	0	0
Otu0028	0.0324595	0.000942573	0.00244857	0.01222	0.00636854	0.00442792	0.00552413	0.000599588	0	0	0	0	0	0.00383721	0.00101386	0.00137226	0.0155054	0	0	0	0.0229814	0.0179537	0	1.0606e-05	0	0.000204296	0	0	0	0	0	7.21339e-06	0	0	0	0	0	0	0	0	0	0	0	0	0	0	0	0	0.00932636
Otu0026	0.010323	0.000558562	0.000589129	0.00371709	0.0101673	0.00162304	0.00744315	0.00640809	0	0	0	0	0	0	0	0	0	0.000474664	0.000442111	0.000464788	0	0	0.000469966	0.00072121	0.000374086	0.000518036	0.000204428	2.24447e-05	6.85255e-06	6.04368e-06	0	1.44268e-05	0	0	7.54085e-06	1.07705e-05	0	0	0	0	0	0	0	0	0	0	0	0	0.00507441
Otu0057	0.000559919	0	9.20514e-06	0.000151332	0.00913382	0.000141819	0.0100166	0.0101555	0	0	0	0	0	0	0	0	0	0.000785919	0.00075297	0.000748825	0	0	0.00361286	0.00119848	0.00832582	0.000481555	0.00312775	5.98525e-05	0	0	0	0	0	0	0	0	0	0	0	0	0	0	0	0	0	0	0	0	0.00279325
Otu0058	0	0.00219934	0.000405026	0	0	0	0	0	0.000648178	0.00295498	0.00159355	0.00251342	0.00861766	0	0	0	0	0.00487114	0.0261951	0.120724	0	0	0.000832232	0.000996967	0.00112226	7.29629e-06	0	0	0	0.00366852	0.000404132	0.000194762	0	0	0	0	0	0	0	0	0	0	0	0	0	0	0	0	0
Otu0059	0	0	0	0	0	0	0	0	0	0	0	0	0	0	0	0	0	0.000583603	0.000435203	0.000766039	0	0	0.164478	0.00689392	0.0177739	7.29629e-06	0	0.00240906	1.37051e-05	0	0	7.21339e-06	0	0	0	0	0	0	0	0	0	0	0	0	0	0	0	0	0
Otu0062	8.67481e-05	0	0	0.000501286	0.000558644	0.00310427	0.000599002	3.74742e-05	0	0	0	0	0	0	0	0	0	0	1.3816e-05	8.60719e-06	0	0	0.000538503	0.000593938	0	0.0161905	0.0820267	0.0596505	0.00298771	0.000543932	0.000389437	0.000627565	0	0	0	0	0	0	0	0	5.97122e-05	0	0	0	0	0	0	0	1.55181e-05
Otu0064	0	0	0	9.45823e-05	2.79322e-05	0	2.21852e-05	0	0	0	0	0	0	0	0	0	0	0	6.90799e-06	0	0	0	0	0	0	0	1.02214e-05	0	0	2.41747e-05	2.93915e-05	3.6067e-05	0	0	7.54085e-06	0.000344657	7.56607e-06	8.52836e-05	7.01404e-05	0.00332516	0.000328417	1.2061e-05	0	0	0	0	0	0	1.55181e-05
Otu0065	0	0	0	0	0	0	0	0	0	0	0	0	0	0.00066999	0.0528849	0.113315	0.0011294	3.89069e-05	3.45399e-05	1.72144e-05	0	0	0	1.0606e-05	0	0	0	0	0	6.04368e-06	0	0	0	0	0	0	0	0	0	0	0	0	0	0	0	0	0	0	0
Otu0063	0	0	0	0.000359413	0.00025139	0.000110304	7.76484e-05	0.00341016	0	0	0	0	0	0	0	0	0	0.000490227	0.000490467	0.000688575	0	0	0.0171929	0.135439	0.0275673	7.29629e-06	4.08856e-05	0.000284299	0.000520794	0	0	0	0	0	0	0	0	0	0	0	0	0	7.7815e-05	0	0	7.20005e-06	0	7.14051e-06	1.55181e-05
Otu0067	0	6.98202e-05	1.84103e-05	0.000104041	0.00337979	0.00283639	0.000133111	0.00337268	0.333673	0.0133843	0.000189708	0.00189234	0.0031305	2.03027e-05	9.13384e-06	2.81971e-05	0.0017611	0.000459101	0.000559547	0.000593896	0	0	0.00187007	0.0347984	0.0235483	0	0.00167631	2.99262e-05	7.53781e-05	6.04368e-06	0	0	2.04838e-05	0	0	0	0	0	0	0	0	0	0	0	0	0	0	0	0.000527614
Otu0071	0	0	0	0	0	0	0	0	0	0	0	0	0	0	0	0	0	0	0	0	0	0	0	0	0	0	0	0	0	0	0	0	0	0	0	0	0	0	0.000377004	0.00011589	0.000477697	0.000385951	0	2.16193e-05	0	0	0	0	0
Otu0072	0	0	9.20514e-06	0.00096474	0.000865898	0.000189093	0.00063228	0.00194866	0	0	0	0	0	0	0	0	0	7.78137e-06	0	1.72144e-05	0	0	0	1.0606e-05	0	0	2.04428e-05	0	6.85255e-06	0.000290097	0.000933179	0.000714126	0.000443816	0.00035714	0.000399665	0.00547143	0.000121057	0.00154221	0.00242861	0.0143704	0.000228897	0.00173678	3.89075e-05	0.000259431	0.000607767	1.44001e-05	5.50168e-05	4.99836e-05	0.000186217
Otu0069	0.00341472	0.306301	0.00194228	0.00242131	0.0100835	0.00244245	0.00424847	0.00434701	0.00087967	0.000695289	0	0.000126156	0.000316567	3.04541e-05	9.13384e-06	0.000140985	0.000133997	0	1.3816e-05	0.00197104	0	0	4.89548e-05	6.36362e-05	9.59196e-06	0.000328333	0.000204428	7.48156e-06	9.59358e-05	1.20874e-05	0.000529046	2.16402e-05	0	7.28858e-06	0	0	7.56607e-06	1.42139e-05	0	0	0	0	0	0	0	0	0	1.4281e-05	6.20723e-05
Otu0075	7.88619e-05	0.0010473	6.4436e-05	0.000198623	0.000335186	0.000567278	0.000332779	0.000299794	4.62984e-05	0.00104293	0	9.70431e-06	1.75871e-05	4.06054e-05	0	3.75961e-05	7.65697e-05	7.78137e-06	1.3816e-05	6.88575e-05	0	0	8.81187e-05	0.00509089	9.59196e-06	0.00128415	0.00177852	0.000942676	0.08835	0.000634587	0.000800917	0.00104594	0	1.45772e-05	0	0	2.26982e-05	0	0	0	0	0	0	0	0	0	0	3.57026e-05	4.65542e-05
Otu0056	1.57724e-05	0.00111712	0.00201593	0	0	0	1.10926e-05	0	0	0	0	0	0	0.014618	0.00066677	0.000657932	0.0483825	0.00157184	0.0221746	0.0164655	0	0	0.00145885	0.00249242	0.00206227	2.18889e-05	1.02214e-05	1.49631e-05	6.85255e-06	0.00235099	0.000110218	0.00113972	0	0	0	0	0	0	0	0	0	0	0	0	0	0	0	0	0
Otu0080	3.94309e-05	0	0	0.00528715	0.00634061	0.0191771	0.0052579	0.000412217	0	0	0	0	0	0	0	0	0	7.78137e-06	6.90799e-06	8.60719e-06	0	0	0.000332893	0.000349999	0	0.00890877	0.0446777	0.0349912	0.00189816	0.000181311	0.000169001	0.00040395	0	0	0	0	0	7.10697e-06	0	0	3.98081e-05	0	0	0	0	0	0	0	0
Otu0070	7.88619e-06	0	2.76154e-05	0.000331038	0.0177369	0.000567278	0.00847476	0.0879895	0	0	0	9.70431e-06	0	0	0	0	0	0.000552478	0.000525007	0.000447574	0	0	0.000577667	0.000837876	0.000681029	0.000138629	0.00311753	0.000119705	6.85255e-05	0.000139005	0.000191044	9.37741e-05	2.04838e-05	0	7.54085e-06	0	0	5.68557e-05	0	0	0	0	3.89075e-05	2.16193e-05	3.19877e-05	0	6.87711e-06	7.14051e-06	0.000574169
Otu0084	0.000299675	0.00111712	0.000405026	4.72912e-05	0	1.57577e-05	2.21852e-05	3.74742e-05	0	0	0	0	0	0	0	0	0	0.000513571	0.000158884	0	0.0190618	0.0195429	0	0	9.59196e-06	1.45926e-05	0	0	0	4.83495e-05	0	0	0	0	7.54085e-06	0	0	1.42139e-05	0	0	0	0	0.000233445	0.000172954	3.19877e-05	0.000100801	0.000110034	0.000114248	0.000124145
Otu0068	0	0	0	0.000737742	0.000446915	0.000189093	0.000354964	0.000749485	0	0	0	0	0	0	0	0	0	0	0	0	0	0	0	0	0	0	0	0	0	0	0	0	0	0	0	0	0	0	0	0	0	0	0	0	0	0	0	0	0.000543132
Otu0086	1.57724e-05	0	0	9.45823e-06	8.37965e-05	0.00149698	7.76484e-05	0.000149897	0	0	0	0	0	0	0	0	0	7.78137e-06	6.90799e-06	1.72144e-05	0	0	2.93729e-05	4.24241e-05	0.000105512	7.29629e-06	1.02214e-05	0	0	0	0	0	0	0	0	0	0	0	0	0	0	0	0	0	0	0	0	0	0
Otu0022	0	0	0	0.00320634	0.00776515	0.00639763	0.00317249	0.0213228	0	0	0	0	0	1.01514e-05	0	0	0.000124426	0.000412413	0.000518099	0.000378716	0	0	0.0346502	0.00161212	0.0375525	2.91852e-05	6.13284e-05	0.000591043	0.000212429	0.000217573	5.1435e-05	0.000158695	4.77956e-05	2.91543e-05	4.52451e-05	3.23116e-05	8.32268e-05	7.81766e-05	0	1.78293e-05	0	0	0.000116722	0.000129716	9.59632e-05	0.000280802	8.25253e-05	0.000114248	0.000124145
Otu0045	0.00683732	0.000244371	0.000276154	0.0016079	0.000614508	7.87885e-05	5.54631e-05	0.000674536	0	0	0	0	0	0	0	0	0	0.00034238	0.000227964	0.000301251	0	0	0.000391639	0.000413635	0.000316535	0.000357518	0.000132878	0	0	0	0	0	0	0	7.54085e-06	0	0	0	0	0	0	0	0	0	0	0	0	0	0.00648655
Otu0090	0.000197155	0	0	3.78329e-05	0.000167593	6.30308e-05	0.000166389	0.000449691	0	0	0	0	0	6.09081e-05	0	0	0	0.000101158	0.000124344	0.000137715	0	0	0.000264356	0.000413635	0.000211023	0.000175111	0.000194207	0	0.000397448	1.20874e-05	9.55222e-05	5.04938e-05	0	0	0	0	0	1.42139e-05	0	0	0	0	0	0	0	0	0	0	0.0030881
Otu0093	0.000804391	0.000558562	0.0140654	0.000662076	0.00153627	0.00272608	0.00425957	0.00134907	0.315339	0.0269425	0.000151766	0.000970431	0.0023039	0	0	0	0	0	0	8.60719e-06	0	0	0	0	0	0	0	0	0	0	0	2.88536e-05	0	0	0	0	0	0	0	0	0	0	0	0	0	0	0	0	0
Otu0094	0.000835936	0.000593472	1.84103e-05	0.000132415	0.000111729	0.000362427	0.000576816	0.000224845	0	0	0	0	0	0	0	0	0	0.00056804	0.000607903	0.000593896	0	0	0.00103784	0.00162272	0.000863276	0.0146947	0.00909704	0.00362856	0.00150756	8.46116e-05	0.000146957	0.000165908	0	0	7.54085e-06	0	0	7.10697e-06	0	0	0	0	0	0	0	0	0	0	0.00133455
Otu0096	0	0.00363065	0.000165692	0	0	0	0	0	0	0	0	0	0	0	0	0	6.69985e-05	0.00440426	0.00335037	0.0671274	0	0	0.000969305	0.00114545	0.00104552	0	1.02214e-05	0	0	0.000338446	0.000374741	9.37741e-05	0	0	0	0	0	0	0	0	0	0	0	0	0	0	0	0	0
Otu0055	0.00375383	0.000209461	0.000174898	0.00114445	0.00315634	0.000141819	0.000244038	0.00209856	0	0	0	0	0	0	0	0	0	0.000217878	0.000145068	0.000180751	0	0	0.000352475	0.000328787	0.000278167	0.000226185	0.000112435	0	0	0	7.34786e-06	0	0	0	0	0	0	0	0	0	0	0	0	0	0	0	0	0	0.00322776
Otu0088	3.15447e-05	0	0	0.00577898	0.00502779	0.00307275	0.0105047	0.00281057	0.0470392	0.619155	0.000467946	0.00453191	0.0073338	0	0	0	0	1.55627e-05	2.0724e-05	1.72144e-05	0	0	2.93729e-05	1.0606e-05	3.83678e-05	0.000175111	1.02214e-05	0	0	0	0	0	1.36559e-05	0	0	0	0	0	8.76755e-06	0.000276354	0.000348321	0	0	0	0	0	6.87711e-06	0	4.65542e-05
Otu0085	3.94309e-05	0	0.000138077	9.45823e-06	0.000195525	4.72731e-05	0.000343871	0.000224845	0.00171304	0.00173822	0.00226385	0.000873388	0.00852972	0.000263935	0.00330645	0.0557456	0.000736983	0.000295692	6.21719e-05	5.16431e-05	0.000247555	0.000329659	0.000264356	0.0019409	0.000968788	7.29629e-06	2.04428e-05	0	0	0	0	7.21339e-06	0	0	0	0	0	0	0	0	0	0	0	0	0	7.20005e-06	2.75084e-05	0	4.65542e-05
Otu102	0	0	0	0	0	0	0	0	0	0	0	0	0	0.000426357	0.0635441	0.000357163	0.000354135	0	0	0	0	0	0	0	0	0	0	0	0	6.04368e-06	0	7.21339e-06	0	0	0	0	0	0	0	0	0	0	0	0	0	0	0	0	1.55181e-05
Otu0060	0.00141163	6.98202e-05	4.60257e-05	0.00096474	0.00125695	0.000173335	0.000898502	0.0011617	0	0	0	0	0	0	9.13384e-06	0	0	0.000124502	0.000165792	0.000241001	0	0	0.000234983	0.000265151	0.000153471	0.000102148	7.15498e-05	0	0	0	0	0	0	0	0	1.07705e-05	0	0	0	0	0	0	0	0	0	0	0	0	0.00235875
Otu106	0	0	0	0	0	0	0	0	0.00717626	0.0165131	0.0257497	0.0154299	0.0534822	0	0	0	0	0	0	0	0	0	0	0	0	0	0	0	0	0	0	0	0	0	0	0	0	0	0	0	0	0	0	0	0	0	0	0	0
Otu107	1.57724e-05	0.00237389	0.000128872	0	0	0	0	0	0	0	0	0	0	0	0	0	9.57121e-06	0.00330708	0.00285991	0.0472448	0	0	0.000548294	0.000869694	0.000844092	0	1.02214e-05	0	0	0.000296141	0.000257175	5.04938e-05	0	0	0	0	0	0	0	0	0	0	0	2.16193e-05	0	0	0	0	0
Otu109	0	0	0	0	0	0	0	0	0	0	0	0	0	0	0	0	0	0	0	0	0	0	0	0	0	0	0	0	0	6.04368e-06	7.34786e-06	7.21339e-06	0	0	0	3.23116e-05	0	7.10697e-06	0.000587426	0.0567863	0.000318465	0.000156793	0	0	0	0	0	0	0
Otu108	0	0	0	2.83747e-05	0	0	0	0	0	0	0	0	0	0	0	0	0	0.000264567	0.000193424	0.000163537	0	0	0.0074705	0.0495832	0.00962073	0	2.04428e-05	8.97787e-05	0.000137051	0	0	0	0	0	0	0	0	0	0	0	0	0	0	0	0	0	0	0	0
Otu110	0.0473013	0.0010473	0.00423436	1.89165e-05	2.79322e-05	1.57577e-05	0	0	0	0	0	0	0	0	0	0	0	0	0	0	0	0	0	0	0	0.000153222	0	0	0	0	0	1.44268e-05	0	0	0	0	0	0	0	0	0	0	0	0	0	0	0	0	0
Otu111	0	0	0	0	0	0	0	0	0	0	0	0	0	0	0	0	0	0	0	0	0	0	0	0	0	0	0	0	0	0	0	0	0	0	0	0	0	0	8.76755e-05	5.34879e-05	0.000109472	0.000313585	0	0	0	0	0	0	0
Otu113	0	0	0	0	0	0	0	0	0	0	0	0	0	0	0	0	0	0	0	0	0	0	0	0	0	0	0	0	0	0	0	0	0	0	0	0	0	0	1.75351e-05	0	6.96642e-05	2.4122e-05	0	0	0	0	0	0	0
Otu0097	0	0	0	0.000170248	0.000111729	9.45463e-05	0.000166389	0.000449691	0	0	0	0	0	0	0	0	0	0	0	0	0	0	0	0	0	0	0	0	0	0	0	0	0	0	0	0	0	0	0	0	0	0	0	0	0	0	0	0	4.65542e-05
Otu116	0	0	0	7.56659e-05	2.79322e-05	0	0	0	0	0	0	0	0	0	0	0	0	0.000178972	0.000151976	0.000241001	0	0	0.0550154	0.000498483	0.00126614	0	1.02214e-05	0.000905269	1.37051e-05	0	0	0	0	0	0	0	0	0	0	0	0	0	0	0	0	0	0	0	4.65542e-05
Otu114	1.57724e-05	0	0	0.00153223	0.00195525	0.00100849	0.00141986	0.00734495	0	0	0	0	0	0	0	0	0	3.11255e-05	0.000124344	0.000120501	0	0	9.79096e-05	2.12121e-05	9.59196e-05	8.75555e-05	0.000194207	7.48156e-05	3.42628e-05	0.000169223	8.08265e-05	0.000100988	0.00120855	0.00129737	0.00126686	0.000463132	0.000771739	0.00135743	0.00184995	0.00209494	6.96642e-05	0.00180915	0.00120613	0.00129716	0.00118355	0.000842405	0.000804621	0.00084258	0.00103971
Otu119	0	0	0	0.000416162	5.58644e-05	0.000110304	0.000399334	3.74742e-05	0	0	0	0	0	0	0	0	0	0	0	0	0	0	0	0	0	0	0	0	0	0	0	0	4.09677e-05	0	0	0	3.78304e-05	7.10697e-06	0	0	0	0	7.7815e-05	0.000151335	0.000127951	0.00170641	0.000488275	0.00296331	0.0402073
Otu120	0.0168449	0.0189911	0.0276338	0	2.79322e-05	0	2.21852e-05	0	0	0	0	0	0	0	0	0	0	0	0	8.60719e-05	0	0	0	0	0	3.64814e-05	0	0	0	0	1.46957e-05	0.000108201	0	0	0	0	0	0	0	0	0	0	0	0	0	0	0	0	0
Otu104	0	0	0	9.45823e-06	0	0	1.10926e-05	0	0	0	0	0	0	0	0	0	0	0.000194534	0.000234872	0.000180751	0	0	0.0139423	0.00614089	0.0338788	0	0	0.000261855	4.11153e-05	0	0	0	0	0	0	0	0	0	0	0	0	0	0	0	0	0	0	0	1.55181e-05
Otu0035	7.88619e-06	0	0	0.000605327	0.000865898	0.00116607	0.000621187	0.0103804	0	0	0	0	0	0	0	0	0	0.000101158	0.00020724	0.000223787	0	0	0.00735301	0.00131515	0.0325455	0.000153222	0.000316863	0.000194521	7.53781e-05	0	1.46957e-05	2.16402e-05	1.36559e-05	1.45772e-05	5.2786e-05	1.07705e-05	0	2.13209e-05	0	0	0	0	0.000116722	8.64771e-05	9.59632e-05	0.000100801	2.06313e-05	7.85456e-05	6.20723e-05
Otu123	0	0	0	0	0	0	0	0	0.00236122	0.00764818	0.0183637	0.011422	0.0461133	0	0	0	0	0	0	0	0	0	0	0	0	0	0	0	0	0	0	0	0	0	0	0	0	0	0	0	0	0	0	0	0	0	0	0	0
Otu121	1.57724e-05	3.49101e-05	7.36411e-05	9.45823e-06	0	1.57577e-05	2.21852e-05	0	0	0	0	0	0	0.00117756	0.0233461	0.0108747	0.00398162	0.00133062	0.00226582	0.000430359	0.0013925	0.0015215	0.000323102	0.000583332	7.67357e-05	2.18889e-05	3.06642e-05	2.24447e-05	0	0.000241747	2.20436e-05	3.6067e-05	0	0	0	0	0	0	0	0	0	0	0	0	0	0	0	0	0
Otu124	0	0.00010473	0.0019791	0.000576952	0.0120108	0.0431604	0.0170937	0.00487165	0	0	0	0	0	0	0	0	0	0	0	0	0	0	0	0	9.59196e-06	0	0	0	0	0	0	0	0	0	0	0	0	0	0	0	0	0	0	0	0	0	0	0	0
Otu127	0	0	0	0	0	0	0	0	0	0	0	0	0	0	0	0	0	0	0	0	0	0	0	0	0	0	0	0	0	0	0	0	0	0	0	0	0	0	7.01404e-05	3.56586e-05	3.98081e-05	4.82439e-05	0	0	0	0	0	0	0
Otu103	0	0	0	0.00296988	0.00935728	0.00630308	0.00337216	0.0272438	0	0	0	0	0	0	0	0	9.57121e-06	7.78137e-05	8.98038e-05	0.000137715	0	0	0.0074803	0.000625756	0.00848888	1.45926e-05	7.15498e-05	8.22971e-05	7.53781e-05	0.000145048	3.67393e-05	2.16402e-05	6.82794e-06	5.102e-05	4.52451e-05	1.07705e-05	7.56607e-06	2.84279e-05	0	0	0	0	3.89075e-05	4.32386e-05	6.39754e-05	3.60002e-05	3.43855e-05	1.4281e-05	3.10361e-05
Otu134	0	0	0	0.00865428	0.011117	0.0385118	0.00773156	3.74742e-05	0	0	0	0	0	0	0	0	0	0	0	8.60719e-06	0	0	9.79096e-06	0	0	7.29629e-06	0	7.48156e-06	0	1.20874e-05	1.46957e-05	0	0	0	0	1.07705e-05	7.56607e-06	0	0	0	9.95203e-06	0	0	0	0	0	0	0	0
Otu136	0	0	0	0	0	0	0	0	0	0	0	0	0	0	0	0	0	0	0	0	0	0	0	0	0	0	0	0	0	0	0	0	0	0	0	0	0	0	0.000113978	4.45732e-05	5.97122e-05	0.000132671	0	0	0	0	0	0	0
Otu143	0	0	0	0	0	0	0	0	0	0	0	0	0	0	0	0	0	0	0	0	0	0	0	0	0	0	0	0	0	0	0	0	0	0	0	0	0	0	8.76755e-06	0	0.000129376	6.03049e-05	0	0	0	0	0	0	0
Otu144	0	0	0	0	0	0	0	0	0.00333349	0.00660525	0.0138613	0.020379	0.0170243	0	0	0	0	7.78137e-06	0	0	0	0	0.000264356	0	9.59196e-06	3.64814e-05	2.04428e-05	7.48156e-06	0	6.04368e-06	0	5.04938e-05	0	0	0	0	0	0	0	0	0	0	0	0	0	0	0	0	0
Otu141	0	0	0	0.000926907	0	0	0	0	0	0	0	0	0	0	0	0	0	0	0	0	0	0	0	0	0	0	0	0	0	0	0	0	3.41397e-05	3.64429e-05	2.26226e-05	5.38526e-05	0	0	0	0	0	0	0.000544705	0.000410766	0.00041584	7.92005e-05	6.1894e-05	7.85456e-05	0.000465542
Otu145	0	0	0	0	0	0	0	0	0	0	0	0	0	0	0	0	0	0	0	0	0	0	0	0	0	0	0	0	0	0	0	0	0	0	0	0	0	0	3.50702e-05	4.45732e-05	9.95203e-05	9.64878e-05	0	4.32386e-05	0	0	0	0	6.20723e-05
Otu146	0	0	0	0	0	0	0	0	0	0	0	0	0	0	0	0	0	0	0	0	0	0	0	0	0	0	0	0	0	0	0	0	0	0	0	0	0	0	0.00524299	0.0262001	0.000159232	0.00685064	0	0	0	0	0	0	0
Otu150	4.73171e-05	0	0	0.000331038	0.000195525	4.72731e-05	0.000277316	0	0	0	0	0	0	0	0	0	0	0	0	0	0	0	0	0	0	0	0	0	0	0	0	0	0	0	0	0	0	0	0	0	0	0	0	0	0	0	0	0	3.10361e-05
Otu151	0	0	0	0.000113499	0	0	0	0	0	0	0	0	0	0	0	0	0	7.78137e-06	0	0	0	0	0	0	0	0	0	0	0	0	0	0	0	0	0	0	0	0	0	0	0	0	0	2.16193e-05	0	3.60002e-05	0	2.14215e-05	0.0268152
Otu155	0	0	0	0	0	0	0	0	0	0	0	0	0	0	0	0	0	0.000140065	9.67118e-05	0.000154929	0	0	0.0322808	0.00108182	0.00280085	0	0	0.000523709	0	6.04368e-06	0	0	0	0	0	0	0	0	0	0	0	0	0	0	0	0	0	0	0
Otu152	0	0	0	0.00105932	0.00122902	0.00096122	0.0016528	0.00172382	0	0	0	0	0	0	0	0	0	0	3.45399e-05	2.58216e-05	0	0	8.81187e-05	0.000127272	4.79598e-05	0.00070774	0.000388413	0.000299262	0.000390596	0.000350534	0.000146957	0.000108201	0.000116075	5.83086e-05	9.04902e-05	7.53937e-05	0.000151321	9.94975e-05	9.6443e-05	0.00105193	0.000159232	0.000108549	0	0	6.39754e-05	2.16001e-05	2.75084e-05	7.14051e-06	0.00155181
Otu156	2.36586e-05	0.000314191	0	0	0	0	1.10926e-05	0.000449691	0	0	0	0	0	0	0	1.87981e-05	0	0	0	4.30359e-05	0	0	1.95819e-05	8.48482e-05	0	0.0109152	0.0217716	0.000119705	5.48204e-05	7.25242e-05	0.000117566	7.93473e-05	7.51074e-05	1.45772e-05	0	1.07705e-05	0	0	0	0	0	0	3.89075e-05	0	0	0	6.87711e-06	0	0
Otu157	0.0120895	0.000244371	0.000653565	0.003736	0.00198319	0.000976978	0.00169717	0	0	0	0	0	0	0	0	0	9.57121e-05	0	0	8.60719e-06	0.000299129	0.000169056	0	0	0	7.29629e-05	0	0	0	0	0	0	0	0	0	0	0	0	0	0	0	0	0	0	0	0	0	0	0.00114834
Otu138	1.57724e-05	3.49101e-05	0	0.000113499	0.00499986	0.000283639	0.00278425	0.0233464	0	0	0	0	0	0	0	0	0	0.000194534	9.67118e-05	0.000120501	0	0	0.000156655	0.000233333	0.000172655	1.45926e-05	0.000766605	7.48156e-06	2.05577e-05	6.04368e-05	2.93915e-05	7.21339e-06	0	0	7.54085e-06	3.23116e-05	7.56607e-06	2.13209e-05	0	0	0	0	0	2.16193e-05	0	0	0	0	0.000248289
Otu161	0	0	0	0	2.79322e-05	0	0	3.74742e-05	0	0	0	0	0	0	0	0	0	0	0	0	0	0	0	0	0	0	0	0	0	0	7.34786e-06	7.21339e-06	2.04838e-05	1.45772e-05	0	0	0	7.10697e-06	0.000420842	0.00154223	8.95683e-05	0.000349768	0	0	0	0	6.87711e-06	0	0
Otu164	0	0	0	0	0	0	0	0	0	0	0	0	0	0	0	0	0	0	0	0	0	0	0	0	0	0	0	0	0	0	0	0	0	7.28858e-06	0	0	0	0	0.0166496	0.00923557	0.000716546	0.00229159	0	0	0	0	0	0	0
Otu160	0	0	0	3.78329e-05	0	0.000520004	2.21852e-05	0	0	0	0	0	0	0	0	0	0	0.000147846	0.000248687	0.000309859	0	0	0.000920351	0.0169484	0.0116638	2.91852e-05	0.000674612	7.48156e-06	2.74102e-05	0	0	0	0	0	0	0	0	0	0	0	0	0	0	0	0	0	0	0	6.20723e-05
Otu167	0	0	0	0	0	0	0	0	0	0	0	0	0	0	0	0	0	0	0	0	0	0	0	0	0	0	0	0	0	0	0	0	0	0	0	0	0	0	0	0	0	0	0	0	0	0	0	0	0
Otu170	0	0	0	0.000236456	0.00810033	0.0267251	0.0100388	0.00427206	0	0	0	0	0	0	0	0	0	0	0	0	0	0	0	0	0	0	0	0	0	0	0	0	0	0	0	0	0	0	0	0	0	0	0	0	0	0	0	0	0
Otu169	0	0	0	0	0	0	0	0	0	0	0	0	0	0.000131968	0.000685038	0.027276	0.000133997	0	6.90799e-06	0	1.03148e-05	1.69056e-05	9.79096e-06	1.0606e-05	9.59196e-06	0	0	0	0	0	0	0	0	0	0	0	0	0	0	0	0	0	0	0	0	0	0	0	0
Otu162	0	0	9.20514e-06	0	0	1.57577e-05	0	0	0	0	0	0	0	0	1.82677e-05	0	0	0.000116721	9.67118e-05	6.88575e-05	0	0	0.00561022	0.0146469	0.00853684	0	0	6.7334e-05	4.11153e-05	0	0	0	0	0	0	0	0	0	0	0	0	0	0	0	0	0	0	0	0
Otu171	0	0	0	0	0	0	0	0	0	0	0	0	0	8.12109e-05	0.00140661	0.00622216	0.0198698	0	0	0	0	0	0	0	0	0	0	0	0	0	0	0	0	0	0	0	0	0	0	0	0	0	0	0	0	0	0	0	0
Otu174	0	0	0	0	0	0	0	0	0	0	0	0	0	0	0	0	0	0	0	0	0	0	0	0	0	0	0	0	0	0	0	0	0	0	0	0	0	0	8.76755e-06	1.78293e-05	4.97602e-05	8.44269e-05	0	0	0	0	0	0	0
Otu0078	0	0	0	3.78329e-05	2.79322e-05	0.000110304	7.76484e-05	0.000149897	0	0	0	0	0	0	0	0	0	5.44696e-05	6.21719e-05	9.4679e-05	0.00143376	0.000988978	0.0073628	0.00202575	0.0139371	0	0	0.000112223	0	0	0	7.21339e-06	0	7.28858e-06	2.26226e-05	0	3.02643e-05	2.13209e-05	0	0	0	0	0	0	0	0	0	0	0
Otu175	7.88619e-06	0	0	1.89165e-05	0	0	0	0	0	0	5.05887e-05	0	0.000211045	0	0	0	0	0.000116721	9.67118e-05	0.000120501	0	0	0.0257404	0.000180302	0.000115103	0	0	0.000471338	0	0	0	7.21339e-06	0	0	0	0	0	0	0	0	0	0	0	0	0	0	0	0	4.65542e-05
Otu176	0	0	0	0	0	0	0	0	0	0	0	0	0	0	0	0	0	0	0	0	0	0	0	0	0	0	0	0	0	0	0	0	0	0	0	0	0	0	1.75351e-05	0	9.95203e-06	0	0	0	0	0	0	0	0
Otu178	0	0	0	4.72912e-05	0	0	0	0	0	0	0	0	0	0	0	0	0	0	0	0	0	0	0	0	0	0	0	0	2.05577e-05	0	0	0	0.000566719	0.00045918	0.00159112	0.000236952	0	0	0	0	0	0	0.00949342	0.0160199	0.00435033	0.00144721	0.00145107	0.00141382	0
Otu183	0	3.49101e-05	1.84103e-05	0	0	0	0	0	0	0	0	0	0	7.10595e-05	0.0107962	0.00302649	0.00110069	0.000536915	0.0034609	0.000129108	0.00158848	0.00202867	1.95819e-05	1.0606e-05	2.87759e-05	0	0	0	0	0.000374708	0	7.21339e-06	0	0	0	0	0	0	0	0	0	0	0	0	0	0	0	0	0
Otu184	0	0	0	0	0	0	0	0	0	0	0	0	0	0	0	0	0	0	0	0	0	0	0	0	0	0	0	0	0	0	0	0	0	0	0	0	0	0	0	0	0	0	0	0	0	0	0	0	0
Otu186	0	0.000558562	2.76154e-05	0	0	0	0	0	0	0	0	0	0	0	0	0	0	0.00103492	0.000614811	0.0122222	0	0	0.00154697	0.000413635	0.000239799	0	0	7.48156e-06	0	6.64805e-05	8.81744e-05	1.44268e-05	0.000184354	0	0	0	0.000105925	0.000184781	0	0	0	0	0.000427982	0.000281051	0.000319877	0.00165601	0.00198748	0.000307042	0
Otu187	0	0	0	0	0	0	0	0	0	0	0	0	0	0	0	0	0	0	0	0	0	0	0	0	0	0	0	0	0	0	0	0	0	0	0	0	0	0	0	0	0	0	0	0	0	0	0	0	0
Otu189	0.000149838	0.000279281	2.76154e-05	0.000236456	0.00340773	0.000173335	0.00485857	0.00202361	0	0	0	0	0	0	0	0	0	5.44696e-05	2.0724e-05	2.58216e-05	0	0	4.89548e-05	7.42422e-05	1.91839e-05	2.18889e-05	5.1107e-05	0	0	0	0	0	0	0	0	0	0	0	0	0	0	0	0	0	0	0	0	0	6.20723e-05
Otu191	0.000772846	0.000593472	0.0161642	0.000567494	0.00134074	0.0016388	0.00275097	0.000749485	0	0.000173822	0	0	0	0	0	0	0	0	0	8.60719e-06	0	0	0	0	0	1.45926e-05	1.02214e-05	0	0	0	0	5.04938e-05	0	0	0	0	0	0	0	0	0	0	0	0	0	0	0	0	0
Otu194	1.57724e-05	0.000209461	0.00206195	0	0	0	0	0	0	0	0	0	0	0	0	0	0	0.00392181	0.00239016	0.00420031	0	0	0.00166446	0.00232272	0.00296392	7.29629e-06	3.06642e-05	0	6.85255e-06	0.000108786	4.40872e-05	0.00130562	0	0	0	0	0	0	0	0	0	0	0	0	0	0	0	0	1.55181e-05
Otu198	0	0	0	0.00226998	0.00695511	0.00364003	0.00890738	0.0107551	0	0	0	0	0	0	0	0	0	0	6.90799e-06	1.72144e-05	0	0	0	0	9.59196e-06	7.29629e-05	3.06642e-05	0	0	3.62621e-05	0.000169001	2.16402e-05	6.82794e-06	0	0	0	0	0	0	0	0.000179137	0	0	0	0	0	0	0	0
Otu195	7.88619e-06	3.49101e-05	1.84103e-05	0.000122957	0.000586576	0.000157577	0.00278425	0.000637062	0	0	0	0	0	0	0	0	0	0.000124502	0.000131252	0.000120501	0	0	0.000117492	0.000222727	9.59196e-05	2.18889e-05	3.06642e-05	1.49631e-05	6.85255e-06	0	0	7.21339e-06	0	0	0	0	0	0	0	0	0	0	0	0	0	0	0	0	0.000279325
Otu0202	0	0	0	0	0	0	0	3.74742e-05	0	0	0	0	0	0	0	0	0	6.2251e-05	6.90799e-06	8.60719e-05	0	0	0.00402409	5.30301e-05	0.0175341	0	0	3.74078e-05	0	0	0	0	0	0	0	0	0	0	0	0	0	0	0	0	0	0	0	0	1.55181e-05
Otu0203	0	0	0	0	0	0	0	0	0	0	0	0	0	0	0	0	0	0	0	0	0	0	0	0	0	0	0	0	0	0	0	0	0	0	0	0	0	0	0.00749625	0.0120259	0.000268705	0.0017006	0	0	0	0	0	0	0
Otu0206	0	0	0	0	0	0	0	0	0	0	0	0	0	0	0	0	0	0	0	0	0	0	0	0	0	0	0	0	0	0	0	0	0	0	0	0	0	0	6.13728e-05	3.56586e-05	4.97602e-05	0.000132671	0	0	0	0	0	0	0
Otu0207	0.000749188	0	0.000441847	0.000179706	0.000223457	3.15154e-05	0.000188575	3.74742e-05	0	0	0	0	0	0	0	0	0	0	0	0	0	0	0	0	0	0	0	0	0	0	0	0	0	0	0	0	0	0	0	0	0	0	0	0	0	0	0	0	1.55181e-05
Otu0208	6.30895e-05	0	9.20514e-06	2.83747e-05	0	1.57577e-05	0	0	0	0	0	0	0	0	0	0	0	0	0	0	0	0	0	0	0	0.00658125	0.0130016	0.000157113	6.85255e-05	4.23058e-05	4.40872e-05	0.000180335	0	0	0	0	0	0	0	0	0	0	0	0	0	0	0	0	0
Otu197	0	0.000942573	0.00115985	0.000104041	0.000502779	0.0309481	0.000432612	0.000599588	0	0	0	0	0	0	0	0	0	0	0	0	0	0	0	0	0	0	0	0	0	0	7.34786e-06	0	0	0	0	0	0	0	0	0	0	0	0	0	0	0	0	0	0
Otu0209	0	0	0	0.00395354	0.00441329	0.0019382	0.00745424	3.74742e-05	4.62984e-05	0.000173822	0	1.94086e-05	0	0	0	0	0	0	0	0	0	0	0	0	0	0	0	0	0	0	0	0	0	0	0	0	0	0	0	0	5.97122e-05	0	0	0	0	0	0	0	0
Otu0204	0	0	0	0.00153223	0	0	1.10926e-05	0	0	0	0	0	0	0	0	0	0	0	0	0	0	0	0	0	0	0	0	0	0	0	0	0	0	0	0	0	0	0	0	0	0	0	0	0	0	0	0	0	0.000108626
Otu0214	0	0	0	0	0	0	0	0	0.0907912	0.00365027	5.05887e-05	0.000611372	0.00105522	0	0	0	0	0	0	0	0	0	0	1.0606e-05	0	0	0	0	0	0	0	0	0	0	0	0	0	0	0	0	0	0	0	0	0	0	0	0	0
Otu0220	7.88619e-06	0.00010473	0.00191467	0	0.000111729	0	2.21852e-05	0.000112423	0	0	0	0	0	0	5.4803e-05	0	0	0.00248226	0.00140923	0.00333098	0	0	0.00142948	0.00171818	0.00229248	1.45926e-05	4.08856e-05	0	0	4.23058e-05	5.87829e-05	0.00109644	0	0	0	0	0	0	0	0	0	0	0	0	0	0	0	0	0
Otu182	0.00813066	0.00502705	0.00565195	1.89165e-05	2.79322e-05	0	1.10926e-05	0	0	0	0	0	0	1.01514e-05	0	3.75961e-05	0.000401991	0	0	3.44287e-05	0	0	9.79096e-06	0	0	0.000189703	3.06642e-05	0	0	0	3.67393e-05	9.37741e-05	0	0	0	0	0	0	0	0	0	0	0	0	0	0	0	0	0
Otu0223	0	0	9.20514e-06	0.000104041	0	0	1.10926e-05	0	0	0	0	0	0	0	0	0	0	5.44696e-05	8.98038e-05	0	0	8.4528e-06	5.87458e-05	1.0606e-05	0.000143879	7.29629e-06	0	1.49631e-05	1.37051e-05	0.000163179	7.34786e-06	3.6067e-05	8.19353e-05	0.000284254	0.000648513	0.000581608	0.00136189	0.00192599	0.000412075	0.000231781	0.000447841	0.000723659	0.00124504	0.00153497	0.00147144	0.00144721	0.00151296	0.00152093	4.65542e-05
Otu0218	2.36586e-05	0	0	1.89165e-05	2.79322e-05	0.0064449	3.32779e-05	7.49485e-05	0	0	0	0	0	0	0	0	0	1.55627e-05	4.83559e-05	5.16431e-05	0	0	0.00030352	0.00582271	0.0032229	3.64814e-05	0	0	2.05577e-05	0	0	0	0	0	0	0	0	0	0	0	0	0	0	0	0	0	0	0	1.55181e-05
Otu0228	0	0	0	0	0	0	0	0	0	0	0	0	0	0.000172573	0	0	1.91424e-05	0	0	0	0	0	0	0	0	0	0	0	0	0	0	0	0	0	0	0	0	0	0	0	0	0	0	0	0	0	0	0	0
Otu0229	0	0	0	0	0	0	0	0	0	0	0	0	0	0.00768458	4.56692e-05	4.69951e-05	0.00942764	0	0	0	0	0	0	0	0	0	0	0	0	0	0	0	0	0	0	0	0	0	0	0	0	0	0	0	0	0	0	0	0
Otu0236	0.000276017	0.000209461	0.0147834	0	0	0	0	0	0	0	0	0	0	0	0	0	0	0	0	0	0	0	0	0	0	0	0	0	0	0	0	5.04938e-05	0	0	0	0	0	0	0	0	0	0	0	0	0	0	0	0	0
Otu0237	0	0	0	0	0	0	0	0	0.0728274	0.00278116	2.52944e-05	0.000320242	0.000650721	0	0	0	0	0	0	0	0	0	0	0	0	0	0	0	0	0	0	0	0	0	0	0	0	0	0	0	0	0	0	0	0	0	0	0	0
Otu0238	0	0	0	0	0	0	0	0	0	0	0	0	0	0	0	0	0	0	0	0	0	0	0	0	0	0	0	0	0	0	0	0	0	0	0	0	0	0	2.63026e-05	0	2.98561e-05	0	0	0	0	0	0	0	0
Otu172	0	0	0	1.89165e-05	0.00435742	0.00034667	3.32779e-05	0.00816938	0	0	0	0	0	0	0	0	0.000210567	1.55627e-05	0	2.58216e-05	0	0	0.00306457	0.000201515	0.00102634	3.64814e-05	1.02214e-05	2.24447e-05	0	0	0	0	0	7.28858e-06	7.54085e-06	0	2.26982e-05	1.42139e-05	0	0	0	0	0	0	0	0	0	0	0
Otu0239	0	0	0	0	0	0	0	0	0	0	0	0	0	0	0	0	0	0	0	0	0	0	0	0	0	0	0	0	0	0	0	0	0	0	0	0	0	0	4.38377e-05	0	5.97122e-05	2.4122e-05	0	0	0	0	0	0	0
Otu0233	0	6.98202e-05	0	0.000151332	0.000111729	3.15154e-05	0.000155297	0.000149897	0	0	0	0	0	0	0	0	0	0	0	0	0	0	9.79096e-06	0	0	0	3.06642e-05	7.48156e-06	6.85255e-06	0	0	0	2.04838e-05	2.18657e-05	1.50817e-05	8.61642e-05	0	0	0	0	0	0	0.00299588	0.00304832	0.0039025	0.000129601	0.000151296	0.000128529	0.000279325
Otu0240	7.88619e-06	0	9.20514e-06	9.45823e-06	0.00134074	0	0.00351636	0.000861907	0	0	0	9.70431e-06	5.27612e-05	0	0	0	0	1.55627e-05	6.90799e-06	0	0	0	3.91639e-05	1.0606e-05	0	1.45926e-05	0.000265756	1.49631e-05	0	0	2.20436e-05	2.16402e-05	0	0	0	0	0	0	0	0	0	0	0	0	0	0	0	0	4.65542e-05
Otu0241	0	0.000209461	0	0	0	0	0	0	0	0	0	0	0	0	0	0	0	0.00399184	0.00479414	0.00195383	0	0	0.000137073	9.54543e-05	0.000268575	0	0	0	0	0.000827985	2.20436e-05	0	0	0	0	0	0	0	0	0	0	0	0	0	0	0	0	0	0
Otu0242	0	0	0	0	0	0	0	0	0	0	0	0	0	0	0	0	0	7.78137e-06	6.90799e-06	0	0	1.69056e-05	0	0	0	0	0	0	0	0	0	0	6.82794e-06	0	0	0	0	0	0	8.91464e-06	2.98561e-05	2.4122e-05	0	0	0	7.20005e-06	6.87711e-06	2.14215e-05	0
Otu0235	1.57724e-05	0	0	8.51241e-05	0.000726237	0.000110304	0.00218525	0.00097433	0	0	0	0	0	0	0	0	0	5.44696e-05	6.90799e-05	3.44287e-05	0	0	5.87458e-05	0.000318181	4.79598e-05	1.45926e-05	1.02214e-05	2.99262e-05	6.85255e-06	0	0	0	0	0	0	0	0	0	0	0	0	0	0	0	0	0	0	0	0.000279325
Otu0244	0	0	0	0	0	0	0	0	0	0	0	0	0	0	0	0	0	0	0	0	0	0	0	0	0	0	0	0	0	0	0	0	0	0	0	0	0	0	2.63026e-05	8.91464e-06	2.98561e-05	3.61829e-05	0	0	0	0	0	0	3.10361e-05
Otu0249	0	0	0	0	0	0	0	0	0	0	0	0	0	0	0	0	0	7.78137e-05	0.00010362	7.74647e-05	0	0	0.0131297	0.00010606	0.001199	7.29629e-06	3.06642e-05	0.00014215	0	6.04368e-06	7.34786e-06	3.6067e-05	0	0	0	0	0	0	0	0	9.95203e-06	0	0	0	0	0	0	0	0
Otu0245	0	0	0	1.89165e-05	0	0	1.10926e-05	0	0	0	0	0	0	0	0	0	0	1.55627e-05	6.90799e-06	8.60719e-06	0	0	0.000215401	0.008803	0.00677192	0	0	0	2.05577e-05	0	0	0	0	0	0	0	0	0	0	0	0	0	0	0	0	0	0	0	0
Otu0253	3.94309e-05	0.000384011	8.28462e-05	9.45823e-05	0.00220664	6.30308e-05	0.00244038	0.00146149	0	0	3.79415e-05	7.76345e-05	1.75871e-05	0	0	0	0	0	0	8.60719e-06	0	0	0	1.0606e-05	0	7.29629e-06	2.04428e-05	0	0	0	0	0	0	0	0	0	0	0	0	0	0	0	0	0	0	0	0	0	6.20723e-05
Otu0256	0	0.000209461	0	0	0	0	0	0	0	0	0	0	0	0	0	0	0	3.11255e-05	2.76319e-05	4.30359e-05	0	0	0.00987908	0.000286363	0.00414373	0	0	6.7334e-05	0	0	0	0	0	0	0	0	0	0	0	0	0	0	0	0	0	0	0	0	0
Otu0200	0	0	0	5.67494e-05	2.79322e-05	0.00165456	1.10926e-05	7.49485e-05	0	0	0	0	0	0	0	0	0	0	0	0	0	0	9.79096e-06	0	0	0	0	0	0	6.04368e-06	2.20436e-05	0	0	7.28858e-06	7.54085e-06	2.1541e-05	2.26982e-05	2.84279e-05	2.63026e-05	0.000374415	0.00549352	0	0	0	0	7.20005e-06	0	1.4281e-05	0
Otu0263	1.57724e-05	6.98202e-05	2.76154e-05	0.000274289	0.000139661	1.57577e-05	0.000554631	0.000187371	0	0	0	0	0	0	0	0	0	0	0	1.72144e-05	0	0	0	0	0	7.29629e-06	1.02214e-05	0	0	6.04368e-06	2.93915e-05	7.21339e-06	0.00273118	0.000116617	0.000120654	1.07705e-05	7.56607e-06	7.10697e-06	8.76755e-05	0	0	7.23659e-05	0.00739242	0.00447519	0.00111957	0.000129601	0.000240699	0.000257058	0.000186217
Otu0266	0	0.00101239	0	1.89165e-05	0	0	0	3.74742e-05	0	0	0	0	0	0.0112985	3.65354e-05	5.63942e-05	0.00070827	0	0	0	0	0	0	1.0606e-05	0	0	0	0	8.90832e-05	0	0	0	0	0	0	0	0	0	0	0	0	0	0	0	0	0	0	0	0
Otu0267	0	0	0	0	0	0	0	0	0	0	0	0	0	0	0	0	0	2.33441e-05	1.3816e-05	8.60719e-05	0	0	0.00971264	0.000572726	0.00168819	7.29629e-06	3.06642e-05	0.000179557	4.11153e-05	0	0.000110218	0.000122628	6.82794e-06	0	3.01634e-05	0	0	0	0	6.24025e-05	0	0	3.89075e-05	0.000151335	0	1.44001e-05	6.87711e-06	3.57026e-05	0
Otu0268	0	0	0	0	0	0	0	0	0	0	0	0	0	0	0	0	0	0	0	0	0	0	0	0	0	0	0	0	0	0	0	0	0	0	0	0	0	0	1.75351e-05	3.56586e-05	3.98081e-05	7.23659e-05	0	0	0	0	0	0	0
Otu0270	0	0	0	0	0	0	0	0	0	0	0	0	0	0	0	0	0	0	0	0	0	0	0	0	0	0	0	0	0	0	0	7.21339e-06	0.000109247	4.37315e-05	0.00035442	5.38526e-05	1.51321e-05	7.10697e-06	0	0	0	0	0.00404638	0.0175116	0.00387051	0.000396003	0.000398872	0.000371307	6.20723e-05
Otu0087	0	0	0	6.62076e-05	0.00240217	0.000472731	2.21852e-05	0.00221098	0	0	0	0	0	0	0	9.39903e-06	9.57121e-06	4.66882e-05	4.14479e-05	8.60719e-06	0	0	0.00129241	0.000116666	0.00525639	2.91852e-05	2.04428e-05	2.99262e-05	1.37051e-05	0	0	5.04938e-05	6.82794e-06	7.28858e-06	7.54085e-06	2.1541e-05	0	1.42139e-05	0	5.34879e-05	0	0	0	2.16193e-05	3.19877e-05	0	0	1.4281e-05	0
Otu0275	0	3.49101e-05	0	0	0	0	0	0	0	0	0	0	0	1.01514e-05	0	0	0	0	0	0	0	0	0	0	0	0	0	0	0	0.000132961	8.81744e-05	0.000108201	2.04838e-05	2.91543e-05	3.01634e-05	0.000172328	9.83589e-05	7.10697e-05	0.000306864	0.000962781	0.0101511	0.000313585	0	0	3.19877e-05	0	0	1.4281e-05	0
Otu0273	0	0	0	0	0	0	0	0	0	0	0	0	0	6.09081e-05	0.00743494	0.00127827	0.000995406	0.000132283	0.000801326	5.16431e-05	0.000247555	0.000464904	3.91639e-05	2.12121e-05	3.83678e-05	0	0	0	0	6.04368e-05	0	0	0	0	0	0	0	0	0	0	0	0	0	0	0	0	0	0	0
Otu0276	0	0	0	0	0	0	0	0	0	0	0	0	0	0	0	0	0	0	0	0	0	0	0	0	0	0	0	0	0	0	0	0	0	0	0	0	0	0	0.0032966	0.00612436	0.000398081	0.00206243	0	0	0	0	0	0	0
Otu0278	0	0.000802932	0.000349795	0.000312122	0.000111729	1.57577e-05	0.000388242	0.000149897	0	0	0	0	0	0	0	0	0	0	2.76319e-05	6.88575e-05	0	0	0	0	0	2.18889e-05	2.04428e-05	0	0	5.43932e-05	0.000110218	8.65607e-05	0.00066231	0.00020408	0.00017344	9.69347e-05	9.83589e-05	9.94975e-05	0	0	1.99041e-05	0	0.00237336	0.00155659	0.0010556	0.000352802	0.00052266	0.000428431	6.20723e-05
Otu0230	0	3.49101e-05	0	0.000208081	0.000837965	0.000520004	0.00136439	0.0110924	0	0	0	0	0	0	0	9.39903e-06	2.87136e-05	7.78137e-06	0	4.30359e-05	0	0	4.89548e-05	0.000222727	1.91839e-05	2.91852e-05	2.04428e-05	7.48156e-06	1.37051e-05	0	0	7.21339e-06	6.82794e-06	0	0	1.07705e-05	0	7.10697e-06	0	0	0	0	0	0	0	0	6.87711e-06	7.14051e-06	6.20723e-05
Otu0286	0	0	0	0	0	0	0	0	0	0	0	0	0	0	0	0	0	0	0	0	0	0	0	0	0	0	0	0	0	0	0	0	0	0	0	0	0	0	0.00814505	0.000927123	3.98081e-05	0.00248456	0	0	0	0	0	0	0
Otu0265	0	0	0	0	0	0	0	0	0	0	0	0	0	0.000334995	0.00640282	0.00361862	0.00114854	0	0	0	1.03148e-05	0	0	0	0	0	0	0	0	0	0	0	0	0	0	0	0	0	0	0	0	0	0	0	0	0	0	0	0
Otu0287	2.36586e-05	6.98202e-05	0	0	2.79322e-05	0	0	0.000112423	0	0	0	0	0	0	0	0	0	0	0	5.16431e-05	0	0	0	0	0	0.00399107	0.00663369	2.99262e-05	0	6.04368e-06	7.34786e-06	7.21339e-05	1.36559e-05	0	0	0	0	0	0	0	0	0	0	0	0	0	0	0	0
Otu0288	0	0	0	0	0	0	0	0	0	0	0	0	0	0	0	0	0	0	0	0	0	0	0	0	0	0	0	0	0	0	0	0	0	0	0	0	0	0	0	0	0	7.23659e-05	0	0	0	0	0	0	0
Otu0271	0	0	0	9.45823e-06	2.79322e-05	0.00504247	2.21852e-05	0	0	0	0	0	0	0	0	0	0	0	0	0	0	0	0.00134136	0.0022803	0.00223493	0	0	2.24447e-05	0	0	0	0	0	0	0	1.07705e-05	0	7.10697e-06	0	0	0	0	0	0	0	0	0	0	0
Otu0292	0	0	0	0	0	0	0	0	0	0	0	0	0	0	0	0	0	0	0	0	0	0	0	0	0	0	0	0	0	0	0	0	0	0	0	0	0	0	0.00940758	0.000980611	1.99041e-05	0.000229159	0	0	0	0	0	0	0
Otu0291	0	0	0	0.00240239	0.00139661	0.00141819	0.00042152	0.00172382	0	0	0	0	0	0	0	9.39903e-06	0.000497703	0	0	8.60719e-06	0	0	0	0	0	0	0	0	0	0	0	0	4.09677e-05	0	0	0	0	0	0	0	0	0	0	0	0	0	0	0	0.000186217
Otu0294	0	0	0	0	0	0	0	0	0	0	0	0	0	0	0	0	0	0	0	0	0	0	0	0	0	0	0	0	0	0	0	0	0	0	0	0	0	0	3.50702e-05	8.91464e-06	9.95203e-06	1.2061e-05	0	0	0	0	0	0	0
Otu0295	0	0	0	0	0	0	0	0	0	0	0	0	0	0.0033398	3.65354e-05	3.75961e-05	0.00787711	0	0	0	0	0	0	0	0	0	0	0	0	0	0	0	0	0	0	0	0	0	0	0	0	0	0	0	0	0	0	0	0
Otu0077	0	0	0	0.00170248	0.00108935	0.000267881	0.00137549	0.000562114	0	0	0	0	0	0	0	0	0	1.55627e-05	0	0	0	0	1.95819e-05	0	0.00104552	0	1.02214e-05	0	0	6.04368e-06	0	0	0	0	0	0	0	0	0	0.000142634	0	0	0	0	0	0	0	0	0
Otu0289	0	0	0	0.000331038	2.79322e-05	0	0	0	0	0	0	0	0	0	0	0	0	2.33441e-05	5.52639e-05	0	0	0	0	1.0606e-05	7.67357e-05	0	0	7.48156e-06	0	9.66989e-05	0	1.44268e-05	2.73118e-05	3.64429e-05	0.000135735	4.30821e-05	0.000189152	0.00032692	0.000754009	0.00013372	7.96162e-05	0.000916635	0.000505797	0.000691817	0.000639754	0.000777605	0.00088027	0.000913985	0.000744867
Otu0299	0	0	0	0.000113499	0	1.57577e-05	0	0	0	0	0	0	0	0	0	0	0	0	0	0	0	0	0	0	0	0	0	0	0	0	0	0	0	0	0	0	0	0	0	0	0	0	0	0	0	0	0	0	0.00256048
Otu0272	0	0	0	0.0022416	0	0	2.21852e-05	0	0	0	0	0	0	0	0	0	0	0	0	0	0	0	0	0	0	0	0	0	0	0	0	0	0	0	0	0	0	0	0	0	0	0	0	0	0	0	0	0	1.55181e-05
Otu0303	1.57724e-05	0.000209461	3.68205e-05	0	0.00254183	0	0.00146423	0.00134907	0	0	0	0	0	0	0	0	0	0	6.90799e-06	8.60719e-06	0	0	9.79096e-06	2.12121e-05	1.91839e-05	0	0	0	0	0	7.34786e-06	0	0	0	0	0	0	0	0	0	0	0	0	0	0	0	0	0	4.65542e-05
Otu0302	0	0	0	0	0	0	0	0.000374742	0	0	0	0	0	0	0	0	0	3.89069e-05	1.3816e-05	4.30359e-05	0	0	0.000313311	0.00699998	0.00359698	0	0	0	2.05577e-05	0	0	0	0	0	0	0	0	0	0	0	0	0	0	0	0	0	0	0	0
Otu0301	0	0.00010473	6.4436e-05	0	0	0	0	0	0	0	0	0	0	0.0003756	0.002457	0.00157904	0.000746554	0.00101158	0.00100857	0.000318466	0.000371333	0.000490262	0.000186028	0.000169696	0.000124695	0	0	3.74078e-05	2.05577e-05	9.06553e-05	1.46957e-05	7.21339e-06	0	0	0	0	0	0	0	0	0	0	0	0	0	0	0	0	0
Otu0314	0	0	0	0	0	0	0	0	0	0	0	0	0	0	0	0	0	3.89069e-05	4.14479e-05	4.30359e-05	0	0	3.91639e-05	5.30301e-05	0.00947685	0	0	0	0	0	0	0	0	0	0	0	0	0	0	0	0	0	0	0	0	0	0	0	0
Otu0315	0	0	0	0	0	0	0	0	0	0	0	0	0	0	0	0	0	0	0	0	0	0	0	0	0	0	0	0	0	0	0	0	0.000218494	2.91543e-05	0.000761626	0.000592379	0	0	0	0	0	0	0.00120613	0.00668036	0.00527797	0.000806405	0.000708342	0.000742613	0
Otu0318	0	0	0	9.45823e-06	0	0	0	0	0	0	0	0	0	0	0	0	0	0	0	0	0	0	0	0	0	0	0	0	0	0	7.34786e-06	0	0	0	0	0	0	0	0	0	0	0	0	0	0	0	0	0	0
Otu0319	0	0	0	0	0	0	0	0	0	0	0	0	0	0	0	0	0	0	0	0	0	0	0	0	0	0	0	0	0	0	0	0	0	0	0	0	0	0	1.75351e-05	0	9.95203e-06	1.2061e-05	0	0	0	0	0	0	0
Otu0322	0	0	0	1.89165e-05	0	0	0	0	0	0	0	0	0	0	0	0	0	0	0	0	0	0	0	0	0	0	0	0	0	0	0	1.44268e-05	0	0	0	7.53937e-05	0	7.10697e-06	0.00206914	0.00392244	0.000378177	0.00115785	0	0	0	0	0	0	0
Otu0323	0.00115927	3.49101e-05	0.00139918	0.00426566	0.00103349	0.00118183	0.00088741	7.49485e-05	0	0	0	0	0	0	0	0	0	0	0	0	0	0	5.87458e-05	1.0606e-05	2.87759e-05	7.29629e-06	0	0	0	0	0	1.44268e-05	0	0	0	0	0	0	0	0	0	0	0	0	0	0	0	0	0
Otu0324	0	0	0	0	0	0	0	0	0	0	0	0	0	0	0	0	0	0	0	0	1.03148e-05	1.69056e-05	0	0	0	0	0	0	0	0	0	0	0	0	0	0	0	0	2.63026e-05	1.78293e-05	1.99041e-05	0	0	0	0	0	6.87711e-06	0	0
Otu0258	0	0	0	0	0	0	0	0	0	0	0	0	0	4.06054e-05	0.000648503	0.00822415	4.7856e-05	4.66882e-05	0	0	3.09444e-05	1.69056e-05	0	0	0	0	0	0	0	0	0	0	0	0	0	0	0	0	0	0	0	0	0	0	0	0	0	0	0
Otu0325	0.000402196	0.000244371	0.00805449	0	0	0	0	0	0.000833372	0	0	0	0	0	0	0	0	0	0	0	0	0	0	0	0	0	0	0	0	0	0	3.6067e-05	0	0	0	0	0	0	0	0	0	0	0	0	0	0	0	0	0
Otu0326	0.00727895	0.000244371	0.000110462	0	0	0	0	0	0	0	0	0	0	0	0	0	0	0	0	0	0	0	0	0	0	5.83703e-05	0	0	0	0	0	0	0	0	0	0	0	0	0	0	0	0	0	0	0	0	0	0	0
Otu0328	0	0	0	6.62076e-05	0.00122902	0.00923402	0.0034609	0	0	0	0	0	0	0	0	0	0	0	0	0	0	0	0	0	0	0	0	0	0	0	0	0	0	0	0	0	0	0	0	0	0	0	0	0	0	0	0	0	0
Otu0332	0	0	0	3.78329e-05	2.79322e-05	1.57577e-05	4.43705e-05	0	0	0	0	0	0	0	0	0	0	0	0	0	0	0	0	0	0	0	0	0	0	0	0	0	0	0	0	0	0	0	0	0	0	0	0	0	0	0	0	0	1.55181e-05
Otu0335	7.88619e-06	0	0	0	0	0	0	0	0	0	0	0	0	0	0	0	0	0	6.90799e-06	0	0	0	9.79096e-06	0.0047409	0.000134287	0.000284555	0.00043952	0.000127186	0.000719518	7.85679e-05	4.40872e-05	7.21339e-05	0	0	0	0	0	0	0	0	0	0	0	0	0	0	0	0	0
Otu0338	0	0	0	0	0	0	0	0	0	0	0	0	0	0	0	0	0	3.89069e-05	4.83559e-05	3.44287e-05	0	0	0.00469966	0.000318181	0.00325167	0	0	8.97787e-05	0	0	0	0	0	0	0	0	0	0	0	0	0	0	0	0	0	0	0	0	0
Otu0343	0	0	0	0	0	0	0	0	0	0	0	0	0	0	0	0	0	0	0	0	0	0	0	0	0	0	0	0	0	0	0	0	0	0	0	0	0	0	0	0	2.98561e-05	2.4122e-05	0	0	0	0	0	0	0
Otu0342	0	0	0	0	0	0	0	0	0	0	0	0	0	0.00760337	9.13384e-06	1.87981e-05	0.000909265	0	0	0	0	0	0	0	0	0	0	0	0	0	0	0	0	0	0	0	0	0	0	0	0	0	0	0	0	0	0	0	0
Otu0336	0	0	0	0	0.00089383	0.000614551	0	0.00198613	0	0	0	0	0	0	0	0	9.57121e-06	0	0	0	0	0	0	0	0	0	0	0	0	0	0	0	2.73118e-05	0	0	0	0	0	0	0	0	0	0	0	0	0	0	0	6.20723e-05
Otu0337	0	3.49101e-05	0	9.45823e-06	0.000111729	0	2.21852e-05	0	0	0	0	0	0	0.00753231	4.56692e-05	7.51922e-05	0.000641271	0	0	0	0	0	0	1.0606e-05	0	0	0	0	4.11153e-05	0	0	0	0	0	0	0	0	0	0	0	0	0	0	0	0	0	0	0	0
Otu0348	0	0	0	0.000141873	0.00139661	0.00694915	0.00321686	0.00026232	0	0	0	0	0	0	0	0	0	0	0	0	0	0	0	0	0	0	1.02214e-05	0	0	0	0	0	0	0	0	0	0	0	0	0	0	0	0	0	0	0	0	0	0
Otu0350	0	0	0	0	0	0	0	0	0	0	0	0	0	0	0	0	0	3.89069e-05	0	7.74647e-05	0	0	0.00658932	8.48482e-05	0.000911236	0	0	0.000104742	0	0	0	0	0	0	0	0	0	0	0	0	0	0	0	0	0	0	0	0	0
Otu0354	0	0	0	9.45823e-06	0	0	3.32779e-05	3.74742e-05	0	0	0	0	0	0	0	0	0	0	0	0	0	0	0	0	0	0	0	0	0	0	7.34786e-06	0	0.000109247	0.00015306	9.80311e-05	2.1541e-05	0	7.10697e-06	0.00213928	0.00128371	0.000945443	0.00240013	0	2.16193e-05	0	0	0	1.4281e-05	0
Otu0356	0	0	0	0	0	0	0	0	0	0	0	0	0	0	0	0	0	0	0	0	0	0	0	0	0	0	0	0	0	0	0	0	0	0	0	0	0	0	0.00185872	0.00202362	1.99041e-05	0.00391982	0	0	0	0	0	0	0
Otu0347	0	0	9.20514e-06	0	0	3.15154e-05	0	3.74742e-05	0	0	0	0	0	0.000324843	0.00247527	0.00177642	0.000468989	0.000287911	0.000746062	6.88575e-05	0.000154722	0.000101434	5.87458e-05	4.24241e-05	2.87759e-05	0	0	0	0	0.000205485	0	0	0	0	0	0	0	0	0	0	0	0	0	0	0	0	0	0	0
Otu0358	0	0.00101239	9.20514e-06	0	0	0	2.21852e-05	0	0	0	0	0	0	0.00677096	7.30707e-05	2.81971e-05	0.000488132	0	0	0	0	0	0	0	0	0	0	0	1.37051e-05	0	0	0	0	0	0	0	0	0	0	0	0	0	0	0	0	0	0	0	0
Otu0361	2.36586e-05	0.00010473	7.36411e-05	3.78329e-05	2.79322e-05	1.57577e-05	1.10926e-05	0	0	0	0	0	0	0	0	0	0	0	0	0	0	0	0	0	0	4.37777e-05	4.08856e-05	1.49631e-05	2.05577e-05	3.02184e-05	7.34786e-06	7.93473e-05	3.41397e-05	3.64429e-05	7.54085e-05	1.07705e-05	7.56607e-06	0	0	0	0	0	0.00276243	0.0029186	0.00252703	0.000129601	7.56482e-05	7.85456e-05	0.00136559
Otu0360	0	0	9.20514e-06	3.78329e-05	0	0	6.65557e-05	0.000899382	0	0	0	0	0	0	0	0	0	0.000116721	2.76319e-05	5.16431e-05	0	0	0.00166446	0.000137878	0.000738581	0.000197	0.00036797	0.000104742	0.000390596	0.000356577	7.34786e-05	0.000209188	2.73118e-05	0	0	0	0	0	0	0	0	0	0	2.16193e-05	0	0	6.87711e-06	0	0
Otu0364	0	0	0	0	0	0	0	0	0	0	0	0	0	0	0	0	0	0	0	0	0	0	0	0	0	0	0	0	0	0	0	0	0	0	0	0	0	0	0	1.78293e-05	9.95203e-06	1.2061e-05	0	0	0	0	0	0	0
Otu0363	0	0	0	0	0	0	0	0	0	0	0	0	0	0.00224345	2.74015e-05	2.81971e-05	0.00487175	0	0	0	0	0	0	0	0	0	0	0	0	0	0	0	0	0	0	0	0	0	0	0	0	0	0	0	0	0	0	0	0
Otu0365	0	0	0	0	0	0	0	0	0	0	0	0	0	0	0	0	0	0	0	0	0	0	0	0	0	0	0	0	0	0	0	0	0	0	0	0	0	0	0.000289329	0.00583018	0.000109472	2.4122e-05	0	0	0	0	0	0	0
Otu0367	7.88619e-06	3.49101e-05	0.000791642	0	5.58644e-05	1.57577e-05	1.10926e-05	0	0	0	0	0	0	0	0	0	0	0.00108939	0.000559547	0.00126526	0	0	0.00050913	0.000625756	0.000652253	0	3.06642e-05	0	0	1.81311e-05	1.46957e-05	0.000512151	0	0	0	0	0	0	0	0	0	0	0	0	0	0	0	0	0
Otu0374	0	0	0	0	0	0	0	0	0	0	0	0	0	0	0	0	0	0	0	0	0	0	0	0	0	0	0	0	0	0	0	0	0	0	0	0	0	0	8.76755e-06	0	9.95203e-06	1.2061e-05	0	0	0	0	0	0	0
Otu0377	0	0	0	0	0	0	0	0	0	0	0	0	0	0	0	0	0	0	0	0	0	0	0	0	0	0	0	0	0	0	0	0	0	0	0	0	0	0	8.76755e-06	8.91464e-06	2.98561e-05	4.82439e-05	0	0	0	0	0	0	0
Otu0375	0	0	0	0	0	0	0	0	0	0	0	0	0	0.00615172	9.13384e-06	1.87981e-05	0.000813553	0	0	0	0	0	0	0	0	0	0	0	0	0	0	0	0	0	0	0	0	0	0	0	0	0	0	0	0	0	0	0	0
Otu0380	0	0	0	0	0	0	0	0	0	0	0	0	0	0	0	0	0	0	0	0	0	0	0	0	0	0	0	0	0	0	0	0	0	0	0	0	0	0	4.38377e-05	0	1.99041e-05	3.61829e-05	0	0	0	0	0	0	0
Otu0384	0.000173496	0.000174551	0.000561513	0.00232672	0.00125695	0.00132365	0.000754298	0.000112423	0	0	0	0	0	0	0	0	0	7.00324e-05	3.45399e-05	2.58216e-05	0	0	9.79096e-06	0	0	0	0	0	0	0	0	0	0	0	0	0	0	0	0	0	0	0	0	0	0	0	0	0	0
Otu0369	3.15447e-05	3.49101e-05	0	2.83747e-05	5.58644e-05	1.57577e-05	4.43705e-05	0	0	0	0	0	0	0.000954228	0.00148882	0.000761321	0.000851838	3.89069e-05	0	0.000206572	1.03148e-05	1.69056e-05	0.000274147	0.00144242	3.83678e-05	4.37777e-05	1.02214e-05	2.24447e-05	4.11153e-05	6.04368e-06	7.34786e-06	0	0	0	0	0	0	0	0	0	0	0	0	0	0	0	0	0	0
Otu0388	0	0	0	0	0	0	0	0	0	0	0	0	0	0	0	0	0	0	0	0	0	0	0	0	0	0	0	0	0	0	0	0	0	0	0	0	0	0	5.26053e-05	0.00586583	3.98081e-05	0	0	0	0	0	0	0	0
Otu0282	0	0	0	0.000255372	0.00181559	0.000709097	0.000288408	0.00880645	0	0	0	0	0	0	0	0	7.65697e-05	0	0	0	0	0	0	0	0	0	0	0	0	0	0	4.32804e-05	0	1.45772e-05	0	0	0	0	0	0	0	0	0	0	0	0	0	0	1.55181e-05
Otu0392	0	0	0	0	0	0	0	0	0	0	0	0	0	0	0	0	0	0	0	0	0	0	0	0	0	0	0	0	0	0	0	0	0	0	0	0	0	0	0	8.91464e-06	0	2.4122e-05	0	0	0	0	0	0	0
Otu0389	0	0	2.76154e-05	0.000435079	0	0	0	3.74742e-05	0	0	0	0	0	0	0	0	0	0.000249004	0.000373031	8.60719e-06	7.22037e-05	4.2264e-05	0.000156655	7.42422e-05	0.000527558	7.29629e-06	1.02214e-05	5.98525e-05	0	0.000108786	0	7.93473e-05	6.82794e-06	0	1.50817e-05	2.1541e-05	0	7.10697e-06	0	0	0	0	0.000194537	0.000518863	0.000191926	2.16001e-05	7.56482e-05	6.42646e-05	0.000434506
Otu0383	0	0	0	0	0.000530711	0.00902917	4.43705e-05	0.000374742	0	0	0	0	0	0	0	0	0	0	0	0	0	0	0	0	0	0	0	0	0	0	0	0	0	0	0	0	0	0	0	0	0	0	0	0	0	0	0	0	0
Otu0399	0	0	0	0	0	0	0	0	0	0	0	0	0	0	0	0	0	0	0	0	0	0	0	0	0	0	0	0	0	0	0	0	0	0	0	0	0	7.10697e-06	0.00207791	0.00149766	0.000338369	0.00179709	0	0	0	0	0	0	0
Otu0402	0	0	0	0	0	0	0	0	0	0	0	0	0	0	0	0	0	4.66882e-05	0	0	9.28333e-05	7.60752e-05	0	0	1.91839e-05	7.29629e-06	0	0	6.85255e-06	6.04368e-06	0	7.21339e-06	5.46235e-05	0	0	0	0.000105925	8.52836e-05	0	8.91464e-06	3.98081e-05	2.4122e-05	0.000505797	0.000410766	0.00070373	0.00118081	0.000543291	0.000921126	0
Otu0403	0	0	0	9.45823e-06	0	0	0	0	0	0	0	0	0	0	0	0	0	1.55627e-05	6.90799e-06	8.60719e-06	0	0	0.00534587	2.12121e-05	0.000191839	0	0	2.24447e-05	0	0	0	0	0	0	0	0	0	0	0	0	0	0	0	0	0	0	0	0	0
Otu0404	0	0	2.76154e-05	0.000113499	5.58644e-05	0	0.00021076	0.000112423	0	0	0	0	0	0	0	0	0	0	2.76319e-05	2.58216e-05	0	0	0	0	0	0	0	0	0	0	1.46957e-05	2.16402e-05	0.000860321	0.000291543	0.000301634	9.69347e-05	1.51321e-05	7.10697e-05	0	0	0	0	0.00225663	0.00108096	0.000319877	0.000122401	0.000144419	0.000121389	6.20723e-05
Otu0413	0	0	0	0	0	0	0	0	0	0	0	0	0	0	0	0	0	0	0	0	0	0	0	0	0	0	0	0	0	0	7.34786e-06	7.21339e-06	0	0	0	0	0	0	0	0	0	0	0	0	0	0	0	0	0
Otu0416	0	0	0	0	0	0	0	0	0.000370388	0.00191205	0.00150501	0.00304715	0.00170594	0	0	0	0	0	0	0	0	0	0	0	0	0	0	0	0	6.04368e-06	0	0	0	0	0	0	0	0	0	0	0	0	0	0	0	0	0	0	0
Otu0415	0.000835936	3.49101e-05	0.000819257	0.00213756	0.000530711	0.000787885	0.000476983	0	0	0	0	0	0	0	0	0	0	0	6.90799e-06	0	0	0	4.89548e-05	1.0606e-05	5.75517e-05	0	0	0	0	0	0	0	0	0	0	0	0	0	0	0	0	0	0	0	0	0	0	0	0
Otu0418	0	0	0	0	0	0	0	0	0	0	0	0	0	0	0	0	0	0	0	0	0	0	0	0	0	0	0	0	0	0	0	0	4.09677e-05	0.000145772	9.80311e-05	6.46231e-05	0	0	0	0	0	2.4122e-05	0.00723679	0.00339423	0.00230312	0.000208801	0.000192559	0.000214215	0
Otu0407	0	0	0	0	0	0	0	0	0	0	0	0	0	8.12109e-05	0.00200031	0.00268812	0.000133997	0	0	0	6.18888e-05	9.29808e-05	0	0	0	0	0	0	0	0	0	0	0	0	0	0	0	0	0	0	0	0	0	0	0	0	0	0	0
Otu0099	0	0	0	0	0	0	0	0	0	0	0	0	0	0.00082226	0.000493227	0.00125947	0.00262251	0	0	0	0	0	0	0	0	0	0	0	0	0	0	0	0	0	0	0	0	0	0	0	0	0	0	0	0	0	0	0	0
Otu0420	7.88619e-06	0	3.68205e-05	9.45823e-06	0	0	0	0	0	0	0	0	0	0	0	0	0	3.89069e-05	0	8.60719e-06	0.000113463	0.000143698	2.93729e-05	0	4.79598e-05	0	0	0	0	6.04368e-06	1.46957e-05	1.44268e-05	6.82794e-06	0	7.54085e-06	1.07705e-05	2.26982e-05	2.84279e-05	1.75351e-05	1.78293e-05	0	0	0.000272352	0.000151335	0.000319877	0.000172801	0.000171928	0.00027848	0.000170699
Otu122	0	0	9.20514e-06	0.000416162	0.000530711	0.000441216	0.000998336	0	0	0	0	0	0	0.00022333	0.000100472	0.000122187	0.00110069	0.000163409	8.98038e-05	0.000189358	0	0	0.00020561	0.000148484	0.000153471	0	0.000500848	0	0	0	0	0	0	0	0	0	0	0	0	0	0	0	0	0	0	0	0	0	0
Otu0297	0	0	0	0	0	0	0	0	0	0	0	0	0	0.000436508	3.65354e-05	5.63942e-05	0.00461332	0	0	0	0	0	0	0	0	0	0	0	0	0	0	0	0	0	0	0	0	0	0	0	0	0	0	0	0	0	0	0	0
Otu0424	0	0	0	0	0	0	0	0	0	0	0	0	0	0	0	0	0	0	0	0	0	0	0	0	0	0	0	0	0	0	0	0	0	0	0	0	0	0	1.75351e-05	8.91464e-06	1.99041e-05	2.4122e-05	0	0	0	0	0	0	0
Otu0425	0	0	0	0	0	0	0	0	0	0	0	0	0	0	0	0	0	0	0	0	0	0	0	0	0	0	0	0	0	0	0	0	0	0	0	0	0	0	8.76755e-06	0	1.99041e-05	0	0	0	0	0	0	0	0
Otu0414	0.000126179	0.00010473	6.4436e-05	7.56659e-05	8.37965e-05	4.72731e-05	0.000110926	0.00026232	0	0	0	0	0	0	0	0	0	7.78137e-06	6.90799e-06	4.30359e-05	7.22037e-05	3.38112e-05	1.95819e-05	2.12121e-05	0	0	0	7.48156e-06	0	0	0	0	0	0	0	0	0	0	0	0	0	0	3.89075e-05	0	0	0	0	0	0.000186217
Otu0426	0	0	0	0	0	0	0	0	0	0	0	0	0	0	0	0	0	0	0	0	0	0	0	0	0	0	0	0	0	0	0	0	0.000116075	0.000284254	6.03268e-05	9.69347e-05	7.56607e-06	7.10697e-06	0	0	0	0	0.00813166	0.00090801	0.00150342	0.000381602	0.000226945	0.000349885	1.55181e-05
Otu0427	0	0	0	0	0.000446915	4.72731e-05	0.00025513	0.000374742	0	0	0	0	0	0	0	0	0	0	1.3816e-05	1.72144e-05	0	0	5.87458e-05	3.18181e-05	6.71437e-05	3.64814e-05	0.000245313	7.48156e-06	0	0	0	0	0	0	0	0	0	0	0	0	0	0	0	0	0	0	0	0	3.10361e-05
Otu0431	0	0	0	0	0	0	0	0	0	0	0	0	0	0	0	0	0	0	0	0	0	0	0	0	0	0	0	0	0	0	0	0	0	0	0	0	0	0	1.75351e-05	8.91464e-06	2.98561e-05	2.4122e-05	0	0	0	0	0	0	0
Otu0432	0.000173496	0	9.20514e-06	0.00306447	0.000977626	0.000709097	0.00088741	0	0	0	0	0	0	0	0	0	0	0	0	0	0	0	0	0	0	0	0	0	0	0	0	0	0	0	0	0	0	0	0	0	0	0	0	0	0	0	0	0	0
Otu133	0	0	1.84103e-05	9.45823e-06	2.79322e-05	0	0	3.74742e-05	0	0	0	0	0	0.000801957	2.74015e-05	2.81971e-05	0.00264165	3.89069e-05	0.000255595	0.000172144	0	0	5.87458e-05	5.30301e-05	2.87759e-05	0	0	0	0	1.20874e-05	7.34786e-06	3.6067e-05	0	0	0	0	0	0	0	0	0	0	0	0	0	0	0	0	0
Otu0435	0	0	0	0	0	0	0	0	0	0	0	0	0	0	0	0	0	0	0	0	0	0	0	0	0	0	0	0	0	0	0	0	0	0	0	0	0	0	4.38377e-05	1.78293e-05	0.00492626	2.4122e-05	0	0	0	0	0	0	0
Otu0439	7.88619e-06	0	0	0	0.000418983	0.000299396	0.000188575	0.000524639	0.000231492	0.000347645	1.26472e-05	8.73388e-05	0.00119592	0	0	0	0	0	0	0	0	0	0	0	0	1.45926e-05	1.02214e-05	0	2.05577e-05	0	0	0	0	0	0	0	0	7.10697e-06	0	0	0	0	0	0	0	0	0	0	0
Otu0441	0	0	0	0	0	0	0	0	0	0	0	0	0	0	0	0	0	0	0	0	0	0	0	0	0	0	0	0	0	0	0	0	0	0	0	0	0	0	0.00237601	0.00157789	4.97602e-05	0.000506561	0	0	0	0	0	0	0
Otu0440	0	0	0	0	0	0	0	0	0	0	0	9.70431e-06	0	0.00166482	9.13384e-06	9.39903e-06	0.0030915	0	0	0	0	0	0	0	0	0	0	0	0	0	0	0	0	0	0	0	0	0	0	0	0	0	0	0	0	0	0	0	0
Otu0446	0	0	9.20514e-06	0	0	0	0	0	0	0	0	0	0	0	0	0	0	2.33441e-05	0	0	2.06296e-05	4.2264e-05	0	0	0	0	0	0	0	6.04368e-06	0	0	0	0	0	0	0	0	0	0	0	0	3.89075e-05	4.32386e-05	6.39754e-05	4.32003e-05	0	6.42646e-05	0
Otu0447	0	0	0	1.89165e-05	0.000810033	1.57577e-05	0	0.00149897	0	0	0	0	0	0	0	0	0	0	0	0	0	0	0	0	0	0	0	0	0	0	0	0	0	0	0	0	0	0	0	0	0	0	0	0	0	0	0	0	0
Otu0450	0	0	0	0	0	0	0	0	0	0	0	0	0	0	0	0	0	2.33441e-05	6.90799e-06	2.58216e-05	0	0	0.00386743	3.18181e-05	9.59196e-06	0	0	4.48893e-05	0	0	0	0	0	0	0	0	0	0	0	0	0	1.2061e-05	0	0	0	0	0	0	0
Otu0453	7.88619e-06	0	1.84103e-05	0.000397246	0.000530711	0.000724855	0.00189684	0.000112423	0	0	0	0	0	0	0	0	0	0	3.45399e-05	4.30359e-05	0	0	5.87458e-05	4.24241e-05	3.83678e-05	1.45926e-05	4.08856e-05	0	0	0	0	0	0	0	0	0	0	0	0	0	0	0	0	0	0	0	0	0	3.10361e-05
Otu0455	0	0	0	0	0	0	0	0	0	0	0	0	0	0	0	0	0	0	0	0	0	0	0	0	0	0	0	0	0	0	0	0	0	0	0	0	0	0	0.000245491	2.67439e-05	0.00425947	1.2061e-05	0	0	0	0	0	0	0
Otu0457	0	0	0	0	0	0	0	0	0	0	0	0	0	0	0	0	0	0	0	0	0	0	0	0	0	0	0	0	0	0	0	0	0	0	0	0	0	0	8.76755e-06	0	1.99041e-05	1.2061e-05	0	0	0	0	0	0	0
Otu0458	0	0	0	0	0	0	0	0	0	0	0	0	0	2.03027e-05	9.13384e-05	0.00407918	3.82848e-05	0	0	0	0	0	0	0	0	0	0	0	0	0	0	0	0	0	0	0	0	0	0	0	0	0	0	0	0	0	0	0	0
Otu0417	0	0	0	0	0	0	0	0	0	0	0	0	0	0.000649687	0.000538896	0.00277271	0.000277565	0	0	0	0	0	0	0	0	0	0	0	0	0	0	0	0	0	0	0	0	0	0	0	0	0	0	0	0	0	0	0	0
Otu0456	7.88619e-06	0	0	8.51241e-05	0.00100556	0.000126062	0.000521353	0.000674536	0	0	0	0	0	0	0	0	0	3.11255e-05	2.0724e-05	3.44287e-05	0	0	5.87458e-05	0.000275757	0.000460414	0.000109444	6.13284e-05	0	0	0	7.34786e-06	7.21339e-06	0	0	0	0	0	7.10697e-06	0	0	0	0	0	2.16193e-05	0	7.20005e-06	2.06313e-05	3.57026e-05	1.55181e-05
Otu0444	0	0	0	9.45823e-06	0.00270942	0	2.21852e-05	0.00183624	0	0	0	0	0	0	0	0	0	0	0	0	0	0	0	0	0	0	0	0	0	0	0	0	0	0	0	0	0	0	0	0.000151549	0	0	0	0	0	0	0	0	0
Otu0395	0	0	0	6.62076e-05	0.00206698	0.000220608	0.000155297	0.00356005	0	0	0	0	0	0	0	0	0	0	6.90799e-06	0	0	0	1.95819e-05	2.12121e-05	9.59196e-06	7.29629e-06	0	0	1.37051e-05	0	0	0	0	0	0	0	0	0	0	0	0	0	0	0	0	0	0	0	0
Otu0461	0	0	0	0	0	0	0	0	0	0	0	0	0	4.06054e-05	0.00115086	0.00186101	0.000803982	3.11255e-05	8.98038e-05	0	1.03148e-05	0	0	0	9.59196e-06	0	0	0	0	1.81311e-05	0	0	0	0	0	0	0	0	0	0	0	0	0	0	0	0	0	0	0
Otu0467	0	0	0	0	0	0	0	0	0	0	0	0	0	0	0	0	0	0	0	0	0	0	0	0	0	0	0	0	0	0	0	0	0	0	0	0	0	0	8.76755e-06	0	0	1.2061e-05	0	0	0	0	0	0	0
Otu0460	0.000181382	0.000244371	5.52308e-05	4.72912e-05	0.000139661	3.15154e-05	0.000177482	0.000149897	0	0	0	0	0	0	0	0	0	2.33441e-05	0	0	0	0	9.79096e-06	2.12121e-05	0	0.000145926	0.000173764	8.97787e-05	8.22306e-05	2.41747e-05	2.20436e-05	3.6067e-05	0	0	7.54085e-06	1.07705e-05	0	0	0	0	0	0	0	0	0	3.60002e-05	0	7.14051e-06	0.000558651
Otu0459	0	0	0	0	0	0	0	0	0	0	0	0	0	0.000416206	3.65354e-05	0.00310168	0.000382848	0	0	0	0	0	0	0	0	0	0	0	0	0	0	0	0	0	0	0	0	0	0	0	0	0	0	0	0	0	0	0	0
Otu0474	0	0	0	0	0	0	0	0	0	0	0	0	0	0	0	0	0	0	0	0	0	0	0	0	0	0	0	0	0	0	0	0	0	0	0	0	0	0	1.75351e-05	0	1.99041e-05	0	0	0	0	0	0	0	0
Otu0476	0	0	0	0	0	0	0	0	0	0	0	0	0	0	0	0	0	0	0	0	0	0	0	0	0	0	0	0	0	0	0	0	0	0	0	0	0	0	0.00107841	0.00150658	1.99041e-05	0.00135083	0	0	0	0	0	0	0
Otu0475	0	0	0	0	0	0	0	0	0	0	0	0	0	3.04541e-05	0.0036444	0	9.57121e-06	0	0	0	0	0	0	0	0	0	0	0	0	0	0	0	0	0	0	0	0	0	0	0	0	0	0	0	0	0	0	0	0
Otu0483	0	0	0	0	0	0	0	0	0	0	0	0	0	0	0	0	0	1.55627e-05	6.90799e-06	2.58216e-05	0	0	1.95819e-05	0.00015909	0.000623477	7.29629e-05	0.000173764	5.98525e-05	0.000356333	0.000102743	4.40872e-05	0.000137054	0	0	0	0	0	0	0	0	0	0	0	0	0	0	0	0	1.55181e-05
Otu0484	0	0	0	0	0	0	0	0	0	0	0	0	0	0	0	0	0	0	0	0	0	0	0	0	0	0	0	0	0	0	0	0	0	0	0	0	0	0	8.76755e-06	2.67439e-05	0	4.82439e-05	0	0	0	0	0	0	0
Otu0485	0	0.000349101	5.52308e-05	9.45823e-06	5.58644e-05	0	0.000133111	0.000112423	0	0	0	0	0	0	0	0	0	0	0	1.72144e-05	0	0	0	0	0	0	0	0	0	0	0	0	0.000327741	3.64429e-05	7.54085e-05	5.38526e-05	1.51321e-05	5.68557e-05	6.13728e-05	0	0	6.03049e-05	0.000817057	0.000713436	0.000575779	0.000288002	0.00035761	0.000214215	6.20723e-05
Otu0486	0	0	0	0	0	0	0	0	0	0	0	0	0	0	0	0	0	0	0	0	0	0	9.79096e-06	0.00015909	0.000335719	0	0	0	0	0	0	0	4.09677e-05	0	0	0	2.26982e-05	7.10697e-05	0	0	0	0	3.89075e-05	2.16193e-05	6.39754e-05	0.000741605	0.000673956	9.28266e-05	0
Otu0496	0	0	0	0	0	0	0	0	0	0	0	0	0	0	0	0	0	0	0	0	0	0	0	0	0	0	0	0	0	0	0	0	0	0	0	0	0	0	0	0	0	0	0	0	0	0	0	0	0
Otu0508	0.00286269	3.49101e-05	1.84103e-05	0	0	0	0	0	0	0	0	0	0	0	0	0	0	0	0	0	0	0	0	0	0	1.45926e-05	0	0	0	0	0	0	0	0	0	0	0	0	0	0	0	0	0	0	0	0	0	0	0
Otu0511	7.88619e-05	0	0.00326782	0	0	0	0	0	0	0	0	0	0	0	0	0	0	0	0	0	0	0	0	0	0	0	0	0	0	0	0	1.44268e-05	0	0	0	0	0	0	0	0	0	0	0	0	0	0	0	0	0
Otu0509	0	0	0	0	0	0	0	0	4.62984e-05	0	0	0	0	0.00346161	9.13384e-06	9.39903e-06	0.000210567	0	0	0	0	0	0	0	0	0	0	0	0	0	0	0	0	0	0	0	0	0	0	0	0	0	0	0	0	0	0	0	0
Otu0512	0	0	0	0	0	0	1.10926e-05	0	0.0101394	0.0146011	2.52944e-05	0.000242608	0.000562786	0	0	0	0	0	0	0	0	0	0	0	0	0	0	0	0	0	0	0	0	0	0	0	0	0	0	0	0	0	0	0	0	0	0	0	0
Otu0514	0	0	9.20514e-06	9.45823e-06	2.79322e-05	0	1.10926e-05	0	0	0	0	0	0	0	0	0	0	0	0	0	0	0	0	0	0	0	0.000327085	0.000261855	0	0	0	2.16402e-05	0	7.28858e-06	0	6.46231e-05	0	7.10697e-06	1.75351e-05	0.000722086	0.000109472	3.61829e-05	0	0	0	0	0	0	0
Otu0517	0	0	0	0	0	0	0	0	0	0	0	0	0	0	0	0	0	0	0	0	0	0	0	0	0	0	0	0	0	0	0	0	0	0	0	0	0	0	0.0013239	0.0015244	0	0.000422134	0	0	0	0	0	0	0
Otu0481	0	0	0	0.00016079	0	0	0	3.74742e-05	0	0	0	0	0	0	0	0	0	0	6.90799e-06	0	0	0	0	0	1.91839e-05	0	0	7.48156e-06	0	0.000157136	0	0	0	1.45772e-05	5.2786e-05	2.1541e-05	9.07928e-05	0.000156353	5.26053e-05	0.00011589	0	0.00037389	0	0.000151335	6.39754e-05	0.000129601	4.81397e-05	7.85456e-05	0.000325879
Otu0510	0	0	0	2.83747e-05	0.000195525	0	0.000133111	0.000374742	0	0	0	0	0	0	0	0	0	0	0	0	0	0	0	0	0	0	0	0	0	0	0	0	0	0	0	0	0	0	0	0	0	0	0	0	0	0	0	0	6.20723e-05
Otu0521	0	0	0	0	0	0	0	0	0	0	0	0	0	0	0	0	0	1.55627e-05	6.21719e-05	0	0	0	0	0	9.59196e-06	0	0	7.48156e-06	0	0.000211529	0	1.44268e-05	0	2.91543e-05	3.77043e-05	6.46231e-05	0.000113491	0.000220316	0	0	0.000119424	0	0.000389075	0.000389147	0.000351865	0.000396003	0.000391995	0.000385588	1.55181e-05
Otu0480	0	0	0	0	0	0	0	0	0	0	0	0	0	0.000121816	0.00169889	0.00105269	0.000334992	0	0	0	0	0	0	0	0	0	0	0	0	0	0	0	0	0	0	0	0	0	0	0	0	0	0	0	0	0	0	0	0
Otu0530	0	0	0	0	0	0	0	0	0	0	0	0	0	0	0	0	0	0	0	0	0	0	0	0	0	0	0	0	0	0	0	0	0	0	0	0	0	0	0	8.91464e-06	0	0	0	0	0	0	0	0	0
Otu192	0	0	0	0.000605327	0.000363118	0.000126062	0.000576816	7.49485e-05	0	0	0	0	0	0	0	0	0	0	6.90799e-06	0	0	0	0	0	0	0	0	0	0	5.43932e-05	0	0	0	0	0	0	0	0	0	1.78293e-05	0	0	0	0	0	0	0	0	0
Otu0534	0	0	0	0	0	0	0	0	0	0	0	0	0	0	0	0	0	0	0	0	0	0	0	0	0	0	0	0	0	0	0	0	0	0	0	0	0	0	8.76755e-06	0	9.95203e-06	2.4122e-05	0	0	0	0	0	0	0
Otu0533	0	0	0	1.89165e-05	0	0	1.10926e-05	3.74742e-05	0	0	0	0	0	0	0	0	0	0	0	0	0	0	0	0	0	0	0	0	0	0	0	0	0	0	0	0	0	0	0	0	0	0	0	0	0	0	0	0	0.0027467
Otu0493	0	0	0	0	0	0	0	0	0	0	0	0	0	0.000192876	0.0018085	0.000874109	0.000200995	0	0	0	0	0	0	0	0	0	0	0	0	0	0	0	0	0	0	0	0	0	0	0	0	0	0	0	0	0	0	0	0
Otu0538	0	0	0	0	0	0	0	0	0	0	0	0	0	0	0	0	0	0	0	0	0	0	0	0	0	0	0	0	0	0	0	0	0	0	0	0	0	0	0.000806614	0.000936037	0	0.00161617	0	0	0	0	0	0	0
Otu0542	0	0	0	0	0	0	0	0	0	0	0	0	0	0	0	0	0	0	0	0	0	0	0	0	0	0	0	0	0	0	0	0	0	0	0	0	0	0	8.76755e-06	0	0	2.4122e-05	0	0	0	0	0	0	0
Otu0544	0	0	0	0	0	0	0	0	0	0	0	0	0	0	0	0	0	0	0	0	0	0	0	0	0	0	0	0	0	0	0	0	0	0	0	0	0	0	0	0	9.95203e-06	1.2061e-05	0	0	0	0	0	0	0
Otu0283	0	0	1.84103e-05	0	0	0	0	0	0	0	0	0	0	3.04541e-05	0.00255748	0.000178581	0.000124426	0	0	0	0	0	0	0	0	0	0	0	0	0	0	0	0	0	0	0	0	0	0	0	0	0	0	0	0	0	0	0	0
Otu0551	0	0	0	0	0	0	0	0	0	0	0	0	0	0	0	0	0	0	0	0	0	0	0	0	0	0	0	0	0	0	0	0	0	0	0	0	0	0	0	0	0	1.2061e-05	0	0	0	0	0	0	0
Otu0507	0	0	0	0	0	0	0	0	0	0	0	0	0	0.00066999	0	0	0.000229709	0	0	0	0	0	9.79096e-06	0	0	0	0	0	6.85255e-06	0	0	0	0	0	0	0	0	0	0	0	0	0	0	0	0	0	0	0	0
Otu0555	0	0	0	0	0	0	0	0	0	0	0	0	0	0	0	0	0	0	0	0	0	0	0	0	0	0	0	0	0	0	0	0	0	0	0	0	0	0	0	0	9.95203e-06	1.2061e-05	0	0	0	0	0	0	0
Otu0557	0	0	0	0	0	0	0	0	0	0	0	0	0	3.04541e-05	0.00263968	0	9.57121e-06	1.55627e-05	1.3816e-05	8.60719e-06	0	0	9.79096e-06	0	2.87759e-05	0	0	0	0	0	0	0	0	0	0	0	0	0	0	0	0	0	0	0	0	0	0	0	0
Otu0559	0.00233431	0	3.68205e-05	0	0	0	0	0	0	0	0	0	0	0	0	0	0	0	0	0	0	0	0	0	0	0	0	0	0	0	0	0	0	0	0	0	0	0	0	0	0	0	0	0	0	0	0	0	0
Otu0564	0	0	0	0	0	0	0	0	0	0	0	0	0	0	0	0	0	0	0	0	0	0	0	0	0	0	0	0	0	0	0	0	0	0	0	0	0	0	8.76755e-06	8.91464e-06	2.98561e-05	0	0	0	0	0	0	0	0
Otu0436	0	0	0	0	0	0	0	0	0	0	0	0	0	0.000253784	1.82677e-05	9.39903e-06	0.00253637	0	0	0	0	0	0	0	0	0	0	0	0	0	0	0	0	0	0	0	0	0	0	0	0	0	0	0	0	0	0	0	0
Otu0565	0	0	0	0	0	0	0	0	0	0	0	0	0	0	0	0	0	0	0	0	0	0	0	0	0	0	0	0	0	0	0	0	0	0	0	0	0	0	0.000911825	0.00163138	9.95203e-06	6.03049e-05	0	0	0	0	0	0	0
Otu0566	0	0	0	0	0	0	0	0	0	0	0	0	0	0	0	0	0	0	0	0	0	0	0	0	0	0	0	0	0	0	0	0	0	0	0	0	0	0	0	0	0	0	0	0	0	0	0	0	0
Otu0567	0	0	0	0.00080395	0.000698305	0.00187517	0.00063228	0	0	0	0	0	0	0	0	0	0	0	0	0	0	0	0	0	0	0	0	0	0	0	0	0	0	0	0	0	0	0	0	0	0	0	0	0	0	0	0	0	0
Otu0577	0	0	0	0	0	0	0	0	0	0	0	0	0	0	0	0	0	0	0	0	0	0	0	0	0	0	0	0	0	0	0	0	0	0	0	0	0	0	0.000946895	0.00131937	1.99041e-05	0.000277403	0	0	0	0	0	0	0
Otu0578	0	0	0	0	0	0	0	0	0	0	0	0	0	0	0	0	0	1.55627e-05	6.90799e-06	0	0	0	0.00233025	0.000318181	9.59196e-06	0	0	5.23709e-05	0	0	0	1.44268e-05	0	0	0	0	0	0	0	0	0	0	0	0	0	0	0	0	0
Otu0580	0	0	0	0	0	0	0	0	0	0	0	0	0	0	0	0	0	1.55627e-05	6.90799e-06	8.60719e-06	0	0	0	0.000583332	0.00212941	0	0	0	0	0	0	0	0	0	0	0	0	0	0	0	0	0	0	0	0	0	0	0	0
Otu0582	0	0	0	0.000331038	0.00145247	0.000220608	0.000510261	0.000562114	0	0	0	0	0	0	0	0	0	0	0	0	0.000422907	0.000253584	0	0	0	0	0	0	0	0	0	0	0	0	0	0	0	0	0	0	0	0	0	0	0	0	0	0	0
Otu0583	0	0	0	0	0	0	0	0	0	0	0	0	0	0	0	0	0	7.78137e-06	6.90799e-06	1.72144e-05	0	0	9.79096e-06	1.0606e-05	0.00102634	4.37777e-05	0.000112435	2.24447e-05	9.59358e-05	3.02184e-05	3.67393e-05	6.49205e-05	0	0	0	0	0	0	0	0	0	0	0	0	0	0	0	0	0
Otu0584	0	0	0	0	0	0	0	0	0	0	0	0	0	0	0	0	0	0	0	0	0	0	0	0	0	0	0	0	0	0	0	0	0	0	0	0	0	0	0	0	0	0	0	0	0	0	0	0	0
Otu0585	0	0	0	0	0	0	0	0	0	0	0	0	0	0	0	0	0	2.33441e-05	4.14479e-05	8.60719e-06	0	0	9.79096e-05	3.18181e-05	0.000719397	0.000109444	0.000173764	2.99262e-05	0.000102788	6.04368e-05	1.46957e-05	0.000129841	0	0	0	0	0	0	0	0	0	0	0	0	0	0	0	0	0
Otu0586	0	0	0	0	0	0	0	0	0	0	0	0	0	0	0	0	0	0	0	0	0	0	0	0	0	0	0	0	0	0	0	0	0	0	0	1.07705e-05	0	7.10697e-06	2.63026e-05	0.00235347	0	0	0	0	0	0	0	0	0
Otu0587	0	0	0	0	0	0	0	0	0	0	0	0	0	0	0	0	0	0	0	0	0	0	0	0	0	0	0	0	0	0	0	0	0	0	0	0	0	0	0.000754009	0.00123913	0	0.000603049	0	0	0	0	0	0	0
Otu0589	0	0	0	0	0	0	1.10926e-05	3.74742e-05	0	0	0	0	0	0	0	0	0	0	0	0	0	0	0	0	0	0	0	0	0	6.04368e-06	7.34786e-06	7.21339e-06	0.000334569	0.000284254	0.000384583	3.23116e-05	7.56607e-06	3.55348e-05	8.76755e-06	0	0	0	7.7815e-05	6.48579e-05	0	7.20005e-06	6.87711e-06	0	0
Otu0590	0	0	0	0	0	0	0	0	0	0	0	0	0	0	0	0	0	0	0	0	0	0	0	0	0	0	0	0	0	0	0	0	0	0	0	0	0	0	0.00109594	8.91464e-05	9.95203e-06	0.00154381	0	0	0	0	0	0	0
Otu0563	0	0	9.20514e-06	0	0	0	0	0	0	0	0	0	0	2.03027e-05	2.74015e-05	0	0.000937979	0.00022566	0.000697707	4.30359e-05	1.03148e-05	8.4528e-06	0	0	0	0	0	0	0	0.000151092	0	0	0	0	0	0	0	0	0	0	0	0	0	0	0	0	0	0	0
Otu0595	0	0	0	0	0	0	0	0	0	0	0	0	0	0	0	0	0	0	0	0	0	0	0	0	0	0	0	0	0	0	0	0	0	0	0	0	0	0	8.76755e-06	0	2.98561e-05	1.2061e-05	0	0	0	0	0	0	0
Otu0600	0	0	0	0	0	0	0	0	0	0	0	0	0	0	0	0	0	0	0	0	0	0	0	0	0	0	0	0	0	0	0	0	0	0	0	0	0	0	0.0013239	0.000401159	4.97602e-05	0.000759842	0	0	0	0	0	0	0
Otu0602	0	0	0	0	0	0	0	0	0	0	0	0	0	0	0	0	0	0	0	8.60719e-06	0	0	0.0020561	3.18181e-05	0.000115103	0	1.02214e-05	2.24447e-05	0	0	0	1.44268e-05	0	0	0	0	0	0	0	0	0	0	0	0	0	0	0	0	0
Otu0603	0	0	9.20514e-06	9.45823e-06	0.000111729	1.57577e-05	0.000166389	0.000149897	0	0	0	0	0	0	0	0	0	0	6.90799e-06	2.58216e-05	0	0	0	0	0	0	0	0	0	0	0	0	0	0	0	0	0	0	0	0	0	0	0	0	0	0	0	0	0
Otu0606	0	3.49101e-05	0	0	0	0	0	0	0	0	0	0	0	0	0	0	0	0	1.3816e-05	0	0	0	9.79096e-06	5.30301e-05	0.000201431	0.000153222	0.000204428	0.000112223	0.000185019	0.000193398	0.000169001	0.000137054	0	0	0	0	0	0	0	0	0	0	0	0	0	0	0	0	0
Otu0607	0	0	0	0	0	0	0	0	0	0	0	0	0	0	0	0	0	0	0	0	0	0	0	0	0	0	0	0	0	0	0	0	0	0	0	0	0	0	0	1.78293e-05	0	1.2061e-05	0	0	0	0	0	0	0
Otu0610	0	0	0	0	0	0	0	0	0	0	0	0	0	0.000801957	9.13384e-06	0	0.00167496	0	0	0	0	0	0	0	0	0	0	0	0	0	0	0	0	0	0	0	0	0	0	0	0	0	0	0	0	0	0	0	0
Otu0529	0	0	0	0	0	0.0004097	0	0	0	0	0	0	0	0	0	0	0	0	0	0	0	0	0	0	0	0	0	0	0	0	0	0	0	0	0	0	0	0	0	8.91464e-05	0.00108477	1.2061e-05	0	0	0	0	0	0	0
Otu0598	0	0	0	0	0	0	0	0	0	0	0	0	0	0.000142119	0.0017263	0.000300769	0.000124426	0	0	0	0	0	1.95819e-05	0	9.59196e-06	0	0	0	0	0	0	0	0	0	0	0	0	0	0	0	0	0	0	0	0	0	0	0	0
Otu0620	0	0	0	0	0	0	0	0	0	0	0	0	0	0.000345146	0	9.39903e-06	0.00205781	0	0	0	0	0	0	0	0	0	0	0	0	0	0	0	0	0	0	0	0	0	0	0	0	0	0	0	0	0	0	0	0
Otu0613	0	0	0	0	0	0	0	3.74742e-05	0	0	0	0	0	0	0	0	0	2.33441e-05	6.90799e-06	0	0	2.53584e-05	0	0	1.91839e-05	0	0	0	0	1.20874e-05	0	7.21339e-06	6.82794e-06	1.45772e-05	1.50817e-05	3.23116e-05	6.80946e-05	9.23906e-05	0	8.91464e-06	0	1.2061e-05	0.000272352	0.000281051	0.000287889	0.000374402	0.000281961	0.000435571	1.55181e-05
Otu0626	0	0	0	0	0	0	0	0	0	0	0	0	0	0	0	0	0	0	0	0	0	0	0	0	0	0	0	0	0	0	0	0	0	0	0	0	0	0	0	0	0	1.2061e-05	0	0	0	0	0	0	0
Otu0617	0	0	0	1.89165e-05	0	0	0	0	0	0	0	0	0	0	0	0	0	0	0	0	0	0	0	0	0	0	0	7.48156e-06	0	0	0	0	0	0	0	0	0	0	0	0	0	0	0	0	0	0	0	0	0.000605205
Otu0630	0	0	0	0	0	0	0	0	0	0	0	0	0	0	0	0	0	0	0	0	0	0	0	0	0	0	0	0	0	0	0	0	0	0	0	0	0	0	0.000263026	0.00187207	9.95203e-06	0	0	0	0	0	0	0	0
Otu0633	0	0	0	0	0	0	0	0	0	0	0	0	0	0.00174603	0	0	0.000622129	0	0	0	0	0	0	0	0	0	0	0	0	0	0	0	0	0	0	0	0	0	0	0	0	0	0	0	0	0	0	0	0
Otu0636	0	0	0	0	0	0	0	0	0	0	0	0	0	0.000700444	0	0	0.00159839	0	0	0	0	0	0	0	0	0	0	0	0	0	0	0	0	0	0	0	0	0	0	0	0	0	0	0	0	0	0	0	0
Otu0628	0	0	9.20514e-06	0	2.79322e-05	0	0	7.49485e-05	0	0	0	9.70431e-06	0	0	0	0	0	7.78137e-05	4.83559e-05	0	0	1.69056e-05	9.79096e-06	0	0	0	0	0	6.85255e-06	0.00121478	0	2.16402e-05	0	0	0	0	0	0	0	0	0	0	0	0	0	0	0	0	0
Otu0640	0	0	0	0	0	0	0	0	0	0	0	0	0	0	0	0	0	0	0	0	0	0	0	0	0	0	0	0	0	0	0	0	0	0	0	0	0	0	0.00192886	0	9.95203e-06	0.000144732	0	0	0	0	0	0	0
Otu0641	0.00149049	3.49101e-05	0.000349795	0	0	0	0	0	0	0	0	0	0	0	0	0	0	0	0	0	0	0	0	0	0	1.45926e-05	0	0	0	0	0	0	0	0	0	0	0	0	0	0	0	0	0	0	0	0	0	0	0
Otu0618	0	0	0	6.62076e-05	0.000139661	0.000882432	0.000310593	0.000674536	0	0	0	0	0	0	0	0	0	0	0	0	0	0	1.95819e-05	2.12121e-05	0	0.00031374	0.000153321	0.000164594	6.85255e-05	0	7.34786e-06	2.88536e-05	0	0	0	0	0	0	0	0	0	0	0	0	0	0	0	0	0
Otu0647	0	0	0	0	2.79322e-05	0.000535762	7.76484e-05	0	0	0	0	0	0	0	0	0	0	0	0	1.72144e-05	0	0	0.000793068	0	0	8.75555e-05	4.08856e-05	0	6.85255e-05	0	0	5.04938e-05	0	7.28858e-06	7.54085e-06	1.07705e-05	7.56607e-06	5.68557e-05	0	0	0	0	0	0	0	0	0	0	0
Otu0650	0	0	0	9.45823e-06	0	0	3.32779e-05	3.74742e-05	0	0	0	0	0	0	0	0	0	0	0	0	0	0	0	0	0	0	0	0	0	0	0	0	9.55912e-05	7.28858e-05	9.04902e-05	2.1541e-05	0	2.13209e-05	0.000797847	1.78293e-05	1.99041e-05	0.000301525	7.7815e-05	4.32386e-05	0	7.20005e-06	0	7.14051e-06	0
Otu0653	0	0.000174551	2.76154e-05	0	0	0	0	0	0	0	0	0	0	0	0	0	0	0	1.3816e-05	0	0	0	0	0	0	0	1.02214e-05	0	0	1.20874e-05	7.34786e-06	3.6067e-05	0.000116075	7.28858e-06	7.54085e-06	0	0	0	0	0	0	0	0.000350167	0.000540482	0.000127951	0.000223201	0.000185682	0.000178513	7.75904e-05
Otu0656	0	0	0	0	0	0	0	0	0	0	0	0	0	0	0	0	0	0	0	0	0	0	0	0	0	0	0	0	0	0	0	0	0	0	0	0	0	0	0.00106087	1.78293e-05	2.98561e-05	0.00112167	0	0	0	0	0	0	0
Otu0658	0	0	0	0	0	0	0	0	0	0	0	0	0	0	0	0	0	0	0	0	0	0	0	0	0	0	0	0	0	0	0	0	0	0	0	0	0	0	8.76755e-06	0	0	0	0	0	0	0	0	0	0
Otu0655	0	0	0	0	0	0	0	0	0	0	0	0	0	0	0.000776376	0.00125947	9.57121e-06	0	0	0	0	0	0	0	0	0	0	0	0	0	0	0	0	0	0	0	0	0	0	0	0	0	0	0	0	0	0	0	0
Otu0659	0	0	0	0	0	0	0	0	0	0	0	0	0	0	0	0	0	0	0	0	0	0	0	0	0	0	0	0	1.37051e-05	0	0	0	0	0	0	0	0	0	0	0	0	0	0	0	0	0	0	0	0
Otu0661	0	0	0	0	0	0	0	0	0	0	0	0	0	0	0	0	0	0	0	0	0	0	0	0	0	0	0	0	0	0	0	0	6.82794e-06	7.28858e-06	7.54085e-06	0	0	0	0.00163076	8.91464e-06	0	0.000337707	0	0	0	0	0	0	0
Otu0663	0	0	0	0	0	0	0	0	0	0	0	0	0	0	0	0	0	0.000552478	0.000663167	0.000223787	0	0	9.79096e-06	1.0606e-05	3.83678e-05	0	0	0	0	9.06553e-05	0	0	0	0	0	0	0	0	0	0	0	0	0	0	0	0	0	0	0
Otu0668	7.88619e-06	0	7.36411e-05	0	0	0	0	0	0	0	0	0	0	0	0	0	0	0.000101158	8.28958e-05	0.000111893	0	0	0.000117492	2.12121e-05	0.000124695	0	0	7.48156e-06	0	6.04368e-06	2.20436e-05	0.000129841	0	0	0	0	0	0	0	0	9.95203e-06	0	0	0	0	0	0	0	0
Otu0672	0	0	9.20514e-06	0	0	0	0	0	0	0	0	0	0	0	0	0	0	0	6.90799e-06	8.60719e-06	0	0	9.79096e-06	0	0	0	0	0	0	0	0	0	0.000245806	0	0	0	7.56607e-06	1.42139e-05	0	0	0	0	0.000583612	0.000691817	0.000383853	0.000187201	0.00035761	0.000214215	0
Otu0675	0	0	2.76154e-05	0	0	1.57577e-05	0.000399334	7.49485e-05	0	0	2.52944e-05	0.000291129	0.000228632	1.01514e-05	0	0	0	0	0	0	0	0	0	0	9.59196e-06	0	3.06642e-05	0	0	0	0	0	0	0	0	0	0	0	0	0	0	0	0	0	0	0	0	0	1.55181e-05
Otu0673	0	0	0	0	0	0	0	0	0	0	0	0	0	0	0	0	0	0	0	0	0	0	0	0	0	0	0	0	0	0	0	0	0	0	0	0	0	0	0.000526053	0.00104301	9.95203e-06	0.000385951	0	0	0	0	0	0	0
Otu0671	0	0	0	1.89165e-05	0	0	0	0	0	0	0	0	0	0	0	0	0	0	0	0	0	0	0	0	0	0	0	0	0	0	0	0	0	0	0	0	0	0	0	0	0	0	0	0	0	0	0	0	0.000108626
Otu0657	0	0	0	0	0	0	0	0	0	0	0	0	0	7.10595e-05	0.000146141	0.00161663	8.61409e-05	0	6.90799e-06	0	0	0	0	0	0	0	0	0	0	0	0	0	0	0	0	0	0	0	0	0	0	0	0	0	0	0	0	0	0
Otu0627	0	0	0	9.45823e-06	5.58644e-05	0	1.10926e-05	0	0.00740775	0.00104293	2.52944e-05	0.000116452	0.000211045	0	0	0	0	0	0	0	0	0	0	0	0	0	0	0	0	0	0	0	0	0	0	0	0	0	0	0	0	0	0	0	0	0	0	0	0
Otu0684	0	0	0	0	0	0	0	0	0	0	0	0	0	0	0	0	0	0	0	0	0	0	0	0	0	0	0	0	0	0	0	0	0	0	0	0	0	0	0	8.91464e-06	9.95203e-06	0	0	0	0	0	0	0	0
Otu0686	0	0	0	0	0	0	0	0	0	0	0	0	0	0	0	0	0	0	0	0	0	0	0	0	0	0	0	0	0	0	0	0	0	0	0	0	0	0	0.000780312	0.000285269	9.95203e-06	0.00100106	0	0	0	0	0	0	0
Otu0688	0	0	0	0	0	0	0	0	0	0	0	0	0	0	0	0	0	0	0	0	0	0	0	0	0	0	0	0	0	0	0	0	0	0	0	0	0	0	8.76755e-06	0	0	0	0	0	0	0	0	0	0
Otu0689	0	0	0	0	0	0	0	0	0	0	0	0	0	0	0	0	0	0	0	0	0	0	0	0	0	0	0	0	0	0	0	0	6.82794e-06	0	7.54085e-06	1.07705e-05	0	0	0.000254259	0.00114999	0	9.64878e-05	0	0	0	0	0	0	0
Otu0662	0	0	1.84103e-05	0	0	0	0	0	0	0	0	0	0	2.03027e-05	0.000712439	0.00019738	0.000124426	0.000108939	0.000352307	8.60719e-06	0.000113463	5.91696e-05	0	0	0	0	0	0	0	2.41747e-05	0	0	0	0	0	0	0	0	0	0	0	0	0	0	0	0	0	0	0
Otu0685	0	0	0	0.000151332	0.000195525	6.30308e-05	0.000244038	0.000224845	0	0	0	0	0	0	0	0	0	0	0	0	0	0	0	0	0	0	0	0	0	0	1.46957e-05	0	0	0	0	0	0	0	0	0	0	0	0	0	0	0	0	0	0
Otu0693	0	0	0	0	0	0	0	0	0	0	0	0	0	0	0	0	0	0	0	0	0	0	0	0	0	0	0	0	0	0	0	0	0	0	0	0	0	0	0.000903057	0	9.95203e-06	0.00118198	0	0	0	0	0	0	0
Otu0679	0.000141951	0.000244371	9.20514e-06	0.00032158	0.000363118	0.000173335	0.000399334	0	0	0	0	0	0	0	0	0	0	0	0	8.60719e-06	0	0	9.79096e-06	5.30301e-05	0	0	0	7.48156e-06	0	0	0	0	0	0	0	0	0	0	0	0	0	0	0	0	0	0	0	0	3.10361e-05
Otu0699	0	0	0	0	0	0	0	0	0	0	0	0	0	0	0	0	0	0	0	0	0	0	0	0	0	0	0	0	0	0	0	0	0	0	0	0	0	0	1.75351e-05	0	0	0	0	0	0	0	0	0	0
Otu0700	0	0	0	0	0	0	0	0	0	0	0	0	0	0	0	0	0	0	0	0	0	0	0	0	0	0	0	0	0	0	0	0	0	0	0	0	0	0	8.76755e-06	0	0	0	0	0	0	0	0	0	0
Otu0334	0	0	0	0	0	0	0	0	0	0	0	0	0	0.000944076	1.82677e-05	4.69951e-05	0.000909265	0	1.3816e-05	0	0	0	0	0	9.59196e-06	0	0	0	0	0	0	0	0	0	0	0	0	0	0	0	0	0	0	0	0	0	0	0	0
Otu0692	0	0	0	0	0	0	0	0	0	0	0	0	0	0	0	0	0	0	0	0	0	0	0	0	0	0	0	0	0	0	0	0	0	0	0	0	0	0	0	0	0	0	0	0	0	0	0	0	0
Otu0703	0	0	0	0	0	0	0	0	0	0	0	0	0	0	0.00104126	0.000150384	0.0006317	0	0	0	0	0	0	0	0	0	0	0	0	0	0	0	0	0	0	0	0	0	0	0	0	0	0	0	0	0	0	0	0
Otu0637	7.88619e-06	0.00296736	0	1.89165e-05	8.37965e-05	3.15154e-05	0	3.74742e-05	0	0	0	0	0	0	0	0	0	0	0	5.16431e-05	0	0	0	0	0	7.29629e-06	1.02214e-05	0	0	0	0	0	0	0	0	0	0	0	0	0	0	0	0	0	0	0	0	0	0
Otu0710	0	0	0	0	0	0	0	0	0	0	0	0	0	2.03027e-05	0.00153448	1.87981e-05	0	0	2.76319e-05	0	0	0	9.79096e-06	0	0	0	0	0	0	0	0	0	0	0	0	3.23116e-05	0	0	0	0	0	0	0	0	0.000159939	1.44001e-05	6.87711e-06	2.14215e-05	0
Otu0711	0	0	0	0	0	0	0	0	0	0	0	0	0	0.000700444	0	2.81971e-05	0.00111983	0	0	0	0	0	0	0	0	0	0	0	0	0	0	0	0	0	0	0	0	0	0	0	0	0	0	0	0	0	0	0	0
Otu0714	0.000457399	0	0.000487872	0.00048237	8.37965e-05	0.000141819	3.32779e-05	3.74742e-05	0	0	0	0	0	0	0	0	0	0	0	0	0	0	9.79096e-06	1.0606e-05	9.59196e-06	2.91852e-05	0	0	6.85255e-06	0	0	1.44268e-05	0	0	0	0	0	0	0	0	0	0	0	0	0	0	0	0	0
Otu0717	0	0	0	0	0	0	0	0	0	0	0	0	0	0	0	0	0	0	0	0	0	0	0	0	0	0	0	0	0	0	0	0	0	0	0	0	0	0	0.000341934	0.00123913	9.95203e-06	0.00012061	0	0	0	0	0	0	0
Otu0718	0	0	0	0	0	0	0	0	0	0	0	0	0	0	0	0	0	0	0	0	0	0	0	0	0	0	0	0	0	0	0	0	0	0	0	0	0	0	0	1.78293e-05	0.00185108	0	0	0	0	0	0	0	0
Otu0719	0	0	0	0	0	0	0	0	0	0	0	0	0	2.03027e-05	0.00138834	0.000150384	0.000162711	0	0	0	0	0	0	0	0	0	0	0	0	0	0	0	0	0	0	0	0	0	0	0	0	0	0	0	0	0	0	0	0
Otu0694	0	0	0	5.67494e-05	5.58644e-05	3.15154e-05	0.000199667	0.000899382	0	0	0	0	0	0.000121816	1.82677e-05	9.39903e-06	3.82848e-05	0	0	8.60719e-06	0	0	3.91639e-05	0.00010606	0	0	0	0	6.85255e-06	0	0	0	0	0	0	0	0	0	0	0	0	0	0	0	0	0	0	0	3.10361e-05
Otu0697	0	0	0	0	0	0	0	0	0	0	0	0	0	0.000142119	9.13384e-06	1.87981e-05	0.00156968	7.78137e-06	6.90799e-06	0	0	0	0	0	0	0	0	0	0	0	0	0	0	0	0	0	0	0	0	0	0	0	0	0	0	0	0	0	0
Otu0724	0	0	0	0	0	0	0	0	0	0	0	0	0	1.01514e-05	0.000146141	1.87981e-05	0.00156968	0	0	0	0	0	0	0	0	0	0	0	0	0	0	0	0	0	0	0	0	0	0	0	0	0	0	0	0	0	0	0	0
Otu0599	0	0	0	0	0	0	0	0	0	0	0	0	0	0	0.000502361	0.000131586	0.000287136	0.000163409	0.000303951	1.72144e-05	5.1574e-05	2.53584e-05	0	0	0	0	0	0	0	3.02184e-05	0	0	0	0	0	0	0	0	0	0	0	0	0	0	0	0	0	0	0
Otu0721	0	0.000872753	0	2.83747e-05	2.79322e-05	0	0	0	0	0	0	0	0	0	0	0	0	0	0	0	0	0	0	4.24241e-05	0	0.000189703	7.15498e-05	0.000179557	0.000116493	0	1.46957e-05	0	0	0	0	0	0	0	0	0	0	0	0	0	0	0	0	0	0
Otu0729	0	0	0	0	0	0	0	0	0	0	0	0	0	0	0	0	0	0	0	0	0	0	0	0	0	0	0	0	0	0	0	0	0	0	0	0	0	0	0	0	0	3.61829e-05	0	0	0	0	0	0	0
Otu0730	0	0	0	0	0	1.57577e-05	1.10926e-05	0	4.62984e-05	0	0	0	0	0	0	0	0	0	6.90799e-06	8.60719e-06	0	0	0.00102805	8.48482e-05	0.00053715	0	0	0	0	0	0	0	0	0	0	0	0	0	0	0	0	0	0	0	0	0	0	0	0
Otu0732	0	0	0	0	0	0	0	0	0	0	0	0	0	0	0	0	0	0	0	0	0	0	0	0	0	0	0	0	0	0	0	0	0	0	0	0	0	0	0.000455912	0.00088255	9.95203e-05	0.000205037	0	0	0	0	0	0	0
Otu0733	0	0	0	0	0	0	0	0	0	0	0	0	0	0	0	0	0	0	0	0	0	0	0	0	0	0	0	0	0	0	0	0	0	0	0	0	0	0	0	0	0	0	0	0	0	0	0	0	0
Otu0731	0	0	0	4.72912e-05	5.58644e-05	3.15154e-05	8.8741e-05	3.74742e-05	0	0	0	0	0	0	0	0	0	0	0	8.60719e-06	0	0	0	2.12121e-05	0	0	0	0	0	0	0	0	6.82794e-06	1.45772e-05	7.54085e-06	0	0	0	2.63026e-05	8.91464e-06	0	1.2061e-05	0	0	0	0	0	0	0.000124145
Otu0736	0	0	0	0	0	0	0	0	0	0	0	0	0	0	0	0	0	0	0	0	0	0	0	0	0	0	0	0	0	0	0	0	0	0	0	0	0	0	8.76755e-06	0	0	2.4122e-05	0	0	0	0	0	0	0
Otu0741	0	0	0	0	0	0	0	0	0	0	0	0	0	0.00165467	9.13384e-06	0	8.61409e-05	0	0	0	0	0	0	0	0	0	0	0	0	0	0	0	0	0	0	0	0	0	0	0	0	0	0	0	0	0	0	0	0
Otu0713	0	0	0	9.45823e-06	0.000921762	3.15154e-05	1.10926e-05	0.000524639	0	0	0	0	0	0	0	0	0	0	0	0	0	0	0	0	0	0	0	0	0	0	0	0	0	0	0	0	0	0	0	0.000124805	0	0	0	0	0	0	0	0	0
Otu0734	0	0	0	7.56659e-05	5.58644e-05	1.57577e-05	2.21852e-05	7.49485e-05	0	0	0	0	0	0	0	0	0	0	0	8.60719e-06	0	0	0	0	0	7.29629e-06	0	0	0	6.04368e-06	7.34786e-06	7.21339e-06	0	0	0	0	0	0	0	0	0	0	0	0	0	0	0	0	3.10361e-05
Otu0751	0	0	0	0	0	0	0	0	0	0	0	0	0	1.01514e-05	0.00090425	0.000225577	0.000440276	0	0	0	0	0	0	0	0	0	0	0	0	0	0	0	0	0	0	0	0	0	0	0	0	0	0	0	0	0	0	0	0
Otu0748	0	0	0	0	0	0	0	0	0	0	0	0	0	0	0.00123307	0.000169182	0.000153139	0	6.90799e-06	0	0	0	0	0	0	0	0	0	0	0	0	0	0	0	0	0	0	0	0	0	0	0	0	0	0	0	0	0	0
Otu0691	0	0	0	0.000264831	0	0	0	0	0	0	0	0	0	0	0	0	0	0	0	0	0	0	0	0	0	0	0	0	0	0	0	0	0	0	0	0	0	0	0	0	0	0	0	2.16193e-05	3.19877e-05	0	0	0	3.10361e-05
Otu0759	0	0	0	0	0	0	0	0	0	0	0	0	0	0	0	0	0	0	0	0	0	0	0	0	0	0	0	0	0	0	0	0	0	0	0	0	0	0	0.000596193	0.000641854	0	0.000349768	0	0	0	0	0	0	0
Otu0752	0	0	0	0	0	0	0	0	0	0	0	0	0	2.03027e-05	5.4803e-05	0.00150384	0	0	0	0	0	0	0	0	0	0	0	0	0	0	0	0	0	0	0	0	0	0	0	0	0	0	0	0	0	0	0	0	0
Otu0572	0	0	0	0	2.79322e-05	0	0	0	9.25969e-05	0.000695289	1.26472e-05	0.00132949	0.000263806	0	0	0	0	0	0	0	0	0	0	0	0	0	0	0	0	0	0	0	0	0	0	0	0	0	0	0	0	0	0	0	0	0	0	0	0
Otu0744	0	0	0	1.89165e-05	2.79322e-05	3.15154e-05	0.000110926	0	0	0	0	0	0	0	0	0	0	0	1.3816e-05	8.60719e-06	0	0	0	3.18181e-05	0	5.83703e-05	7.15498e-05	5.23709e-05	4.11153e-05	6.04368e-06	7.34786e-06	0	0	0	0	0	0	0	0	0	0	0	0	0	0	0	0	0	0
Otu0755	0	0	0	0	0	0	0	0	0	0	0	0	0	0	0.00151622	9.39903e-06	9.57121e-06	0	0	0	0	0	0	0	0	0	0	0	0	0	0	0	0	0	0	0	0	0	0	0	0	0	0	0	0	0	0	0	0
Otu0725	0	0	0	0	0	0	0	0	0	0	0	0	0	0.000213178	0	9.39903e-06	0.00138783	0	0	0	0	0	0	0	0	0	0	0	0	0	0	0	0	0	0	0	0	0	0	0	0	0	0	0	0	0	0	0	0
Otu0761	0	0	0	0	0	0	0	0	0	0	0	0	0	0	0	0	0	0	0	0	0	0	0	0	0	0	0	0	0	0	0	0	0	0	0	0	0	0	0.000192886	0.00124805	9.95203e-06	4.82439e-05	0	0	0	0	0	0	0
Otu0762	0	0	0	0	0	0	0	0	0	0	0	0	0	0	0	0	0	9.33765e-05	0	0	0	0	0	2.12121e-05	0.000690621	5.1074e-05	2.04428e-05	0	0.000116493	1.20874e-05	7.34786e-06	7.21339e-06	0	0	0	0	0	0	0	1.78293e-05	3.98081e-05	2.4122e-05	0	0	0	0	0	0	0
Otu0765	0	0	0	0.000179706	0.000279322	0.000472731	0.00067665	3.74742e-05	0	0	0	0	0	0	0	0	0	0	0	0	0	0	0	0	0	0	0	0	0	0	0	0	0	0	0	0	0	0	0	0	0	0	0	0	0	0	0	0	0
Otu0766	0	0	0	0	0	0	0	0	0	0	0	0	0	1.01514e-05	0.000438424	0.00107149	2.87136e-05	0	0	0	0	0	0	0	0	0	0	0	0	0	0	0	0	0	0	0	0	0	0	0	0	0	0	0	0	0	0	0	0
Otu0769	0	0	0	0	5.58644e-05	0	1.10926e-05	0.000112423	0	0	0	0	0	0	0	0	0	7.78137e-06	2.0724e-05	0	0	0	0.000146864	0.000296969	0.00048919	0	2.04428e-05	7.48156e-06	0	0	0	0	0	0	0	0	0	0	0	0	0	0	0	0	0	0	0	0	1.55181e-05
Otu0772	0	0	0	0	0	0	0	0	0	0	0	0	0	0	0.000484093	0.00101509	9.57121e-06	0	0	0	0	0	0	0	0	0	0	0	0	0	0	0	0	0	0	0	0	0	0	0	0	0	0	0	0	0	0	0	0
Otu0775	0	0	0	0	2.79322e-05	1.57577e-05	3.32779e-05	7.49485e-05	0	0	0	0	0	0	0	0	0	1.55627e-05	6.90799e-06	8.60719e-06	2.06296e-05	0	0	0	9.59196e-06	0	0	0	0	0	0	0	0	0	0	0	0	1.42139e-05	0	0	0	0	3.89075e-05	6.48579e-05	0	2.16001e-05	6.1894e-05	2.8562e-05	0.000496578
Otu0771	0	0	0	0	0	0	0	0	0	0	0	9.70431e-06	0	0.00154301	9.13384e-06	0	5.74273e-05	0	0	0	0	0	0	0	0	0	0	0	0	0	0	0	0	0	0	0	0	0	0	0	0	0	0	0	0	0	0	0	0
Otu0709	0	0	0	0	0	0	0	0	0	0	0	0	0	0.000121816	0.000803778	0.000413557	0.000153139	0	0	0	0	0	0	0	0	0	0	0	0	0	0	0	0	0	0	0	0	0	0	0	0	0	0	0	0	0	0	0	0
Otu0784	0	0	0	0	0	0	0	0	0	0	0	0	0	0	0	0	0	0	0	0	0	0	0	0	0	0	0	0	0	0	0	0	0	0	0	0	0	0	0.000648798	0.000650769	1.99041e-05	0.000132671	0	0	0	0	0	0	0
Otu0788	0	0	0	0	0	0	0	0	0	0	0	0	0	0	0	0	0	0	0	0	0	0	0	0	0	0	0	0	0	0	0	0	0	0	0	0	0	0	0	0	0	1.2061e-05	0	0	0	0	0	0	0
Otu0462	0	0	0	0	5.58644e-05	0	0	0	0	0	0	0	0	0.000304541	9.13384e-06	0	0.000995406	0	0	0	0	0	0	0	0	7.29629e-06	1.02214e-05	0	0	0	0	0	0	0	0	0	0	0	0	0	9.95203e-06	0	0	0	0	0	0	0	0
Otu0789	0	0	0	0	0	0	0	0	0	0	0	0	0	0	0.000812912	0.000300769	0.000334992	0	0	0	0	0	0	0	0	0	0	0	0	0	0	0	0	0	0	0	0	0	0	0	0	0	0	0	0	0	0	0	0
Otu0792	2.36586e-05	0.000663292	0.00122428	0	0	0	0	0	0	0	0	0	0	0	0	0	0	0	0	0	0	0	0	0	0	0	0	0	0	0	0	7.21339e-06	0	0	0	0	0	0	0	0	0	0	0	0	0	0	0	0	0
Otu0793	0	0	0	0	0	0	0	0	0	0	0	0	0	0	0	0	0	0	0	0	0	0	0	0	0	0	0	0	0	0	0	0	0	0	0	0	0	0	0.000561123	0.000445732	0.000139328	0.000337707	0	0	0	0	0	0	0
Otu0781	0	0	0	0	0	0	0	0	0	0	0	0	0	0.00123847	0	1.87981e-05	0.000287136	0	0	0	0	0	0	0	0	0	0	0	0	0	0	7.21339e-06	0	0	0	0	0	0	0	0	0	0	0	0	0	0	0	0	0
Otu0798	0	0	0	0	0	0	0	0	0	0	0	0	0	0	0	0	0	7.78137e-06	6.90799e-06	2.58216e-05	0	0	0	3.18181e-05	2.87759e-05	2.18889e-05	8.17712e-05	2.24447e-05	2.74102e-05	0.000151092	2.20436e-05	2.88536e-05	0	0	0	2.1541e-05	0	0	0	0	0	0	0	0	0.000319877	7.20005e-06	2.75084e-05	2.8562e-05	0.000108626
Otu0801	0	0	0	0	0	0	0	0	0	0	0	0	0	0	0	0	0	0	0	0	0	0	0	0	0	0	0	0	0	0	0	0	0	0	0	0	0	0	0	0	0	0	0	0	0	0	0	0	0
Otu0806	0	0	0	0	0	0	0	0	0	0	0	0	0	0	0	0	0	0	0	0	0	0	0	0	0	0	0	0	0	0	0	0	0	0	0	0	0	0	8.76755e-06	0	0	0	0	0	0	0	0	0	0
Otu0737	0	0	0	0	0	0	0	0	0	0	0	0	0	0.000801957	9.13384e-06	9.39903e-05	0.000593415	0	0	0	0	0	0	0	0	0	0	0	0	0	0	0	0	0	0	0	0	0	0	0	0	0	0	0	0	0	0	0	0
Otu0809	0	0	0	0	0	0	0	0	0	0	0	0	0	0	0	0	0	0	0	8.60719e-06	0	0	0	0	0	0	0	0	6.85255e-06	0	0	0	0	0	0	0	0	0	0	8.91464e-06	0	0	0	0	0	0	0	0	0
Otu0811	0	0	0	0	0	0	0	0	0	0	0	0	0	0	0.000648503	0.000751922	0	0	0	0	0	0	0	0	0	0	0	0	0	0	0	0	0	0	0	0	0	0	0	0	0	0	0	0	0	0	0	0	0
Otu0815	0	0	0	9.45823e-06	8.37965e-05	1.57577e-05	0.000166389	0.000112423	0	0	0	0	0	0	0	0	0	0	0	0	0	0	2.93729e-05	1.0606e-05	4.79598e-05	0	1.02214e-05	0	0	0	0	0	0	0	0	0	0	0	0	0	0	0	0	0	0	0	0	0	4.65542e-05
Otu0818	0	0	0	0	0	0	0	0	0	0	0	0	0	0.000659838	9.13384e-06	0	0.000784839	0	0	0	0	0	0	0	0	0	0	0	0	0	0	0	0	0	0	0	0	0	0	0	0	0	0	0	0	0	0	0	0
Otu0824	0	0	0	0	0	0	0	0	0	0	0	0	0	0	0	0	0	0	0	0	0	0	0	0	0	0	0	0	0	0	0	0	0	0	0	0	0	0	8.76755e-06	0	0	1.2061e-05	0	0	0	0	0	0	0
Otu0826	0	0	0	0	0	0	0	0	0	0	0	0	0	0	0	0	0	0	0	0	0	0	0	0	0	0	0	0	0	0	0	0	0	0	0	0	0	0	0.000157816	8.02318e-05	0.000945443	0.000289464	0	0	0	0	0	0	0
Otu0829	0	0.000174551	9.20514e-06	0	0	0	0	0	0	0	0	0	0	0	0	0	0	2.33441e-05	6.90799e-06	0	0.000330074	0.000245131	0	1.0606e-05	5.75517e-05	7.29629e-05	0.000173764	1.49631e-05	2.74102e-05	3.62621e-05	5.1435e-05	4.32804e-05	0	0	0	0	0	0	0	0	0	0	0	0	0	0	0	0	0
Otu0832	0	0	0	0	0	0	0	0	0	0	0	0	0	0	0	0	0	0	0	0	0	0	0	0	0	0	0	0	0	0	0	0	0	0	0	0	0	0	0.000377004	0.00011589	0.000746402	0.000144732	0	0	0	0	0	0	0
Otu0836	0	0	0	0	0	0	0	0	0	0	0	0	0	0	0	0	0	0	0	0	0	0	0	0	0	0	0	0	0	0	0	0	0	0	0	0	0	0	8.76755e-06	0	0	1.2061e-05	0	0	0	0	0	0	0
Otu0827	0.000118293	0.00010473	9.20514e-06	0	0	1.57577e-05	4.43705e-05	0	0	0	0	0	0	0	0	0	0	0	6.90799e-06	4.30359e-05	1.03148e-05	8.4528e-06	0.000117492	0.00015909	0	3.64814e-05	0	5.23709e-05	8.90832e-05	6.04368e-06	2.20436e-05	2.16402e-05	0	0	0	0	0	0	0	0	0	0	3.89075e-05	0	0	0	0	0	3.10361e-05
Otu0745	0	0	0	0	0	0	0	0	0	0	0	0	0	7.10595e-05	0.000748975	0.000394759	0.000105283	0	0	0	0	0	0	0	0	0	0	0	0	0	0	0	0	0	0	0	0	0	0	0	0	0	0	0	0	0	0	0	0
Otu0841	0	0	0	0	0	0	0	0	0	0	0	0	0	0	0	0	0	0	0	0	0	0	0	0	0	0	0	0	0	0	0	0	0	0	0	0	0	0	0.000131513	0	0	0.00024122	0	0	0	0	0	0	0
Otu0842	0	3.49101e-05	9.20514e-06	0	0	0	0	0	0	0	0	0	0	0	0	0	0	0	6.90799e-06	8.60719e-06	0	0	0	0	0	0	0	0	0	0	0	0	0.000136559	0	0	0	0	7.10697e-06	0	0	0	0	0.00062252	0.000410766	0.000479816	0.000115201	0.000268207	8.56861e-05	0
Otu0845	0	0	0	0	0	0	0	0	0	0	0	0	0	0	0	0	0	0	6.90799e-06	0	0	0	0	0	0	0	0	0	0	0.000102743	0.000117566	0.000115414	1.36559e-05	3.64429e-05	5.2786e-05	0.000247722	6.80946e-05	0.000106605	8.76755e-06	0	0.000238849	0	0	2.16193e-05	0	7.20005e-06	0	7.14051e-06	0
Otu0821	0	0	0	0	0	0	0	0	0	0	0	0	0	1.01514e-05	0.00054803	0.000704927	2.87136e-05	0	0	0	0	0	0	0	0	0	0	0	0	0	0	0	0	0	0	0	0	0	0	0	0	0	0	0	0	0	0	0	0
Otu0851	0	0	0	0	0	0	0	0	0	0	0	0	0	0	0	0	0	0	0	0	0	0	0	0	0	0	0	0	0	0	0	0	0	0	0	0	0	0	0.000657566	0.000401159	9.95203e-06	0.000217098	0	0	0	0	0	0	0
Otu0852	0	0	0	0	0.000279322	1.57577e-05	7.76484e-05	0.000149897	0	0	0	0	0	0	0	0	0	7.78137e-06	6.90799e-06	0	0	0	0	1.0606e-05	9.59196e-06	0	5.1107e-05	0	0	0	0	0	0	0	0	0	0	0	0	0	0	0	0	0	0	0	0	0	0
Otu0853	0	0	0	0	0	0	0	0	0	0	0	0	0	0	0	0	0	0	0	0	0	0	0	0	0	0	0	0	0	0	0	0	0	0	0	0	0	0	0	0	0	0	0	0	0	0	0	0	0
Otu0850	0	0	0	0	5.58644e-05	0	0.000110926	0.000187371	0	0	0	0	0	0	0	0	0	0	0	0	0	0	0	0	0	0	0	0	0	0	0	0	0	0	0	0	0	0	0	0	0	0	0	0	0	0	0	0	6.20723e-05
Otu0794	0	0	0	9.45823e-06	0	0	0	7.49485e-05	0	0	0	0	0	0	0	0	0	0	0	0	0	0	0	0	0	0	0	0	0	0	0	0	0	0	0	0	0	0	8.76755e-06	0	0	0	0	2.16193e-05	0	4.32003e-05	6.87711e-06	0	0.000108626
Otu0859	0	0	0	0	0	0	0	0	0	0	0	0	0	0	0	0	0	0	0	0	0	0	0	0	0	0	0	0	0	0	0	0	0	0	0	0	0	0	0.000973198	0	0	0.000289464	0	0	0	0	0	0	0
Otu0773	0	0	0	0	0	0	0	0	0	0	0	0	0	4.06054e-05	0.000621101	0.00038536	0.000172282	7.78137e-06	0	0	1.03148e-05	0	0	1.0606e-05	0	0	0	0	0	0	0	0	0	0	0	0	0	0	0	0	0	0	0	0	0	0	0	0	0
Otu0862	0	0	0	0	0	0	0	0	0	0	0	0	0	0	0.000566298	0.00019738	0.00039242	3.11255e-05	2.0724e-05	0	1.03148e-05	0	0	0	0	0	0	0	0	1.20874e-05	0	0	0	0	0	0	0	0	0	0	0	0	0	0	0	0	0	0	0
Otu0857	0	0	0	0	0	0	0	0	0	0	0	0	0	0	0	0	0	1.55627e-05	0	0	2.06296e-05	2.53584e-05	1.95819e-05	1.0606e-05	2.87759e-05	0	0	0	0	0	0	0	1.36559e-05	0	0	0	7.56607e-06	0	0	0	0	0	0.00015563	0.000151335	3.19877e-05	9.36006e-05	6.87711e-05	0.000128529	0.000108626
Otu0871	0	0	0	0	0	0	0	0	0	0	0	0	0	0	0	0	0	0	0	0	0	0	0	0	0	0	0	0	0	0	0	0	0	0	0	0	0	0	0	0	1.99041e-05	0	0	0	0	0	0	0	0
Otu0838	0	0	0	0	0	0	0	0	0	0	0	0	0	4.06054e-05	0.000648503	0.000404158	0.000105283	0	0	0	1.03148e-05	0	0	0	0	0	0	0	0	0	0	0	0	0	0	0	0	0	0	0	0	0	0	0	0	0	0	0	0
Otu0875	0	0	0	0	0	0	0	0	0	0	0	0	0	0	0	0	0	0	0	0	0	0	0	0	0	0	0	0	0	0	0	0	0	0	0	0	0	0	0	0	1.99041e-05	0	0	0	0	0	0	0	0
Otu0877	0	0	0	0	0	0	0	0	0	0	0	0	0	0	0	0	0	0	0	0	0	0	0	0	0	0	0	0	0	0	0	0	0	0	0	0	0	0	0.000710171	0.000231781	3.98081e-05	0.000229159	0	0	0	0	0	0	0
Otu0876	0	0	0	0	0	0	0	0	0	0	0	0	0	0	0.000584566	0.000610937	0	0	0	0	0	0	0	0	0	0	0	0	0	0	0	0	0	0	0	0	0	0	0	0	0	0	0	0	0	0	0	0	0
Otu0872	0	0	0	0	0	0	0	0	0	0	0	0	0	0	0.000675904	0.000206779	0.000306279	0	0	0	0	0	0	0	0	0	0	0	0	0	0	0	0	0	0	0	0	0	0	0	0	0	0	0	0	0	0	0	0
Otu0720	0	0	0	8.51241e-05	0.000167593	3.15154e-05	0.000166389	3.74742e-05	0	0	0	0	0	0	0	0	0.000401991	0	6.90799e-06	0	0	0	0	0	0	0	0	0	0	0	2.93915e-05	2.88536e-05	0	0	0	0	0	0	8.76755e-06	0	9.95203e-06	2.4122e-05	0	0	0	0	0	0	3.10361e-05
Otu0874	3.94309e-05	3.49101e-05	0	9.45823e-06	0	0	2.21852e-05	3.74742e-05	0	0	0	0	0	0	0	0	0	0	0	3.44287e-05	0	0	4.89548e-05	6.36362e-05	9.59196e-06	3.64814e-05	5.1107e-05	2.24447e-05	6.85255e-06	0	7.34786e-06	0	6.82794e-06	0	0	0	0	0	0	0	0	0	0	0	0	0	0	0	0.000372434
Otu0882	0	0	0	1.89165e-05	0	0	1.10926e-05	0	0	0	0	0	0	0	0	0	0	0	0	0	0	0	0	0	0	0	0	0	0	0	0	0	0	0	7.54085e-06	0	0	0	0	8.91464e-06	0	0	7.7815e-05	0	0	0	0	1.4281e-05	0.000558651
Otu0886	0	0	0	0	0	0	0	0	0	0	0	0	0	0	0.000484093	0.000695528	0	0	0	0	0	0	0	0	0	0	0	0	0	0	0	0	0	0	0	0	0	0	0	0	0	0	0	0	0	0	0	0	0
Otu0887	0	0	0	0	0	0	0	0	0	0	0	0	0	0	0	0	0	0	0	0	0	0	9.79096e-06	0	1.91839e-05	0	0	0	0	0	0	0	2.04838e-05	0	0	0	0	7.81766e-05	0	0	0	0	3.89075e-05	8.64771e-05	6.39754e-05	2.16001e-05	0.000508906	0.000178513	0
Otu0890	0	0	9.20514e-06	0	0	0	0	0	0	0	0	0	0	0	0	0	0	5.44696e-05	4.14479e-05	9.4679e-05	0	0	3.91639e-05	3.18181e-05	9.59196e-06	2.18889e-05	1.02214e-05	0	0	0	0	7.21339e-06	0	0	0	0	0	0	0	0	0	0	0	0	0	0	0	0	0
Otu0892	0	0	0	0	0	0	0	0	0	0	0	0	0	0	0	0	0	1.55627e-05	0.000621719	9.4679e-05	0	0	0	0	2.87759e-05	0	0	0	0	0.00011483	0	0	0	0	0	0	0	0	0	0	0	0	0	0	0	0	0	0	0
Otu0893	7.88619e-06	3.49101e-05	9.20514e-06	0.000435079	0.000167593	0.00075637	0.000188575	0	0	0	0	0	0	0	0	0	0	0	6.90799e-06	8.60719e-06	0	0	0	0	0	0	0	0	0	0	0	0	0	0	0	0	0	0	0	0	0	0	0	0	0	0	0	0	0
Otu0900	0	0	0	0.000501286	0.000446915	0.00020485	0.00025513	0.000112423	0	0	0	0	0	0	0	0	0	0	0	0	0	0	0	1.0606e-05	0	0	0	0	0	0	0	0	0	0	0	0	0	0	0	0	0	0	0	0	0	0	0	0	0
Otu0904	0	0	0	0	0	0	0	0	0	0	0	0	0	0	0	0	0	0	0	0	0	0	0	0	0	0	0	0	0	0	0	0	0	0	0	0	0	0	0	0	1.99041e-05	0	0	0	0	0	0	0	0
Otu0911	0	0	0	0	0	0	0	0	0	0	0	0	0	0	0	0	0	7.78137e-06	0	8.60719e-06	0	0	0.00111617	1.0606e-05	0	0	0	7.48156e-06	0	0	0	0	0	0	0	0	0	0	0	0	0	0	0	0	0	0	0	0	0
Otu0912	0	0	0	0	0	0	0	0	0	0	0	0	0	0	0	0	0	0	0	0	0	0	0	0	0	0	0	0	0	0	0	0	0	0	0	0	0	0	0.000368237	0.000205037	9.95203e-06	0.000651293	0	0	0	0	0	0	0
Otu0920	0	0	0	0	0	0	0	0	0	0	0	0	0	0	0	0	0	0	0	0	0	0	0	0	0	0	0	0	0	0	0	0	0	0	0	0	0	0	0	0	0	0	0	0	0	0	0	0	0
Otu0915	0	0	0	0	0	0	0	0	0	0	0	0	0	0.000365449	9.13384e-06	0	0.000765697	0	0	0	0	0	0	0	0	0	0	0	0	0	0	0	0	0	0	0	0	0	0	0	0	0	0	0	0	0	0	0	0
Otu0924	0	0	0	0	0	0	0	0	0	0	0	0	0	0	0	0	0	0	0	0	0	0	0	0	0	0	0	0	0	0	0	0	0	0	0	0	0	0	8.76755e-06	0	0	0	0	0	0	0	0	0	0
Otu0867	0	6.98202e-05	4.60257e-05	0	0	0	0	0	0	0	0	0	0	0.000182724	0	0	9.57121e-05	7.00324e-05	0.000158884	0.000137715	0	0	7.83277e-05	8.48482e-05	4.79598e-05	0	0	1.49631e-05	6.85255e-06	6.04368e-06	1.46957e-05	2.16402e-05	0	0	0	0	0	0	0	0	0	0	0	0	0	0	0	0	0
Otu0828	0	0	0	0	0	0	0	0	0	0	0	0	0	0.000101514	0.000648503	0.000281971	4.7856e-05	0	0	0	0	0	0	0	0	0	0	0	0	0	0	0	0	0	0	0	0	0	0	0	0	0	0	0	0	0	0	0	0
Otu0923	0	0	0	6.62076e-05	5.58644e-05	1.57577e-05	7.76484e-05	3.74742e-05	0	0	0	0	0	0	0	0	0	0	0	0	0	0	0	0	0	0	0	0	0	0	0	0	6.14515e-05	7.28858e-06	2.26226e-05	2.1541e-05	2.26982e-05	7.10697e-06	0	0	0	0	0.000116722	0.000129716	0.000191926	2.16001e-05	6.87711e-05	5.71241e-05	3.10361e-05
Otu0812	0	0	0	0	8.37965e-05	4.72731e-05	7.76484e-05	0.00071201	0	0	0	0	0	0	0	0	0	0	0	0	0	0	0	0	0	0	1.02214e-05	0	0	0	0	0	0	0	0	0	0	0	0	0	0	0	0	0	0	0	0	0	0
Otu0934	0	0	0	0	0	0	0	0	0	0	0	0	0	0	0	0	0	0	0	0	0	0	0	0	0	0	0	0	0	0	0	0	0	0	0	0	0	0	0	0	9.95203e-06	0	0	0	0	0	0	0	0
Otu0421	0	0	0	0	0	0	0	0	0	0	0	0	0	0.000192876	8.22045e-05	0.00047935	0.000325421	0	0	0	0	0	0	0	0	0	0	0	0	0	0	0	0	0	0	0	0	0	0	0	0	0	0	0	0	0	0	0	0
Otu0849	0	0	0	0	0	0	0	0	0	0	0	0	0	0.000111665	0.00035622	0.000535744	4.7856e-05	0	0	0	0	0	0	0	0	0	0	0	0	0	0	0	0	0	0	0	0	0	0	0	0	0	0	0	0	0	0	0	0
Otu0940	0	0	0	0	0	0	0	0	0	0	0	0	0	0	0	0	0	0	0	0	0	0	0	0	0	0	0	0	0	0	0	0	0	0	0	0	0	0	0	0	9.95203e-06	2.4122e-05	0	0	0	0	0	0	0
Otu0913	0	0	0	0	0	0	0	0	0	0	0	0	0	0.000761352	0	5.63942e-05	0.000287136	0	0	0	0	0	0	0	0	0	0	0	0	0	0	0	0	0	0	0	0	0	0	0	0	0	0	0	0	0	0	0	0
Otu0942	0	0	0	0	0	0	0	0	0	0	0	0	0	0.000507568	0	0	0.000583844	0	0	0	0	0	0	0	0	0	0	0	0	0	0	0	0	0	0	0	0	0	0	0	0	0	0	0	0	0	0	0	0
Otu0937	0	0	0	0	0	0	0	0	0	0	0	0	0	0	0.000621101	0.000122187	5.74273e-05	1.55627e-05	7.59878e-05	0	2.06296e-05	1.69056e-05	9.79096e-06	1.0606e-05	0	0	0	0	0	1.20874e-05	0	7.21339e-06	0	0	0	0	0	0	0	0	0	0	0	0	0	0	0	0	0
Otu0943	0	0	0	0	0	0	0	0	0	0	0	0	0	0	0	0	0	0	0	0	0	0	0	0	0	0	0	0	0	0	0	0	0	0	0	0	0	0	0	0	0	0	0	0	0	7.20005e-06	0	7.14051e-06	0
Otu0944	0	0	0	0	0	0	0	0	0	0	0	0	0	0	0	0	0	0	0	0	0	0	0	0	0	0	0	0	0	0	0	0	0	0	0	0	0	0	0	0	0	0	0	0	0	0	0	0	0
Otu0951	0	0	0	0	0	0	0	0	0	0	0	0	0	0	0	0	0	0	0	0	0	0	0	0	0	0	0	0	0	0	0	0	0	0	0	0	0	0	0	0	0	0	0	0	0	0	0	0	0
Otu0954	0	0	0	0	0	0	0	0	0	0	0	0	0	0	0	0	0	0	0	0	0	0	0	0	0	0	0	0	0	0	0	0	0	5.102e-05	6.78677e-05	5.38526e-05	0	0	0	0	0	0	0.000855965	0.000562101	0.000799693	3.60002e-05	4.12626e-05	3.57026e-05	0
Otu0959	0	0	0	0	0	3.15154e-05	0	0	0	0	0	0	0	0	0	0	0	0	0	0	0	0	0	0	0	0	0	0	0	0	0	0	0	0	0	0	0	7.10697e-06	0.000832917	0	9.95203e-06	0.00012061	0	0	0	0	0	0	0
Otu0869	0	0	0	0	0	0	0	0	0	0	0	0	0	6.09081e-05	0.00054803	0.000263173	0.000114855	0	0	0	0	1.69056e-05	0	0	0	0	0	0	0	0	0	0	0	0	0	0	0	0	0	0	0	0	0	0	0	0	0	0	0
Otu0802	0	0	0	0	0	0.00129213	0	0	0	0	0	0	0	0	0	0	0	0	0	0	0	0	0	0	0	0	1.02214e-05	0	0	0	0	7.21339e-06	0	0	0	0	0	0	0	0	0	0	0	0	0	0	0	0	0
Otu0965	0	0	0	9.45823e-06	0	0	0	0	0	0	0	0	0	0	0	0	0	7.78137e-06	0	0	0	0	0	0	0	0	0	0	0	0	0	0	6.82794e-06	0	0	0	2.26982e-05	2.84279e-05	0	0	0	0	7.7815e-05	2.16193e-05	0	0.000309602	8.25253e-05	0.000249918	0
Otu0861	0	0	0	0	0	0	0	0	0	0	0	0	0	3.04541e-05	0.000575432	0.000375961	9.57121e-06	0	0	0	0	0	0	0	0	0	0	0	0	0	0	0	0	0	0	0	0	0	0	0	0	0	0	0	0	0	0	0	0
Otu0970	0	0	0	0	0	0	0	0	0	0	0	0	0	0	0	0	0	0	0	0	0	0	0	0	0	0	0	0	0	0	0	0	0	0	0	0	0	0	1.75351e-05	0	0	0	0	0	0	0	0	0	0
Otu0971	0	0	0	0	0	0	0	0	0	0	0	0	0	0	0	0	0	0	0	0	0	0	0	0	0	0	0	0	0	0	0	0	0	0	0	0	0	0	0	0	0	1.2061e-05	0	0	0	0	0	0	0
Otu0974	0	0	0	0	0	0	0	0	0	0	0	0	0	0	0	0	0	0	0	0	0	0	0	0	0	0	0	0	0	0	0	0	0	0	0	0	0	0	0	0	0.00105492	0	0	0	0	0	0	0	0
Otu0712	7.88619e-05	0	0	5.67494e-05	0	0	0	0	0	0	0	0	0	0	0	0	0	0	0	1.72144e-05	0	0	0	0	0	0	0	0	0	0	0	0	0	0	0	0	0	0	0	0	0	0	0	0	0	0	0	0	3.10361e-05
Otu0977	0	0	0	0	0	0	0	0	0	0	0	0	0	0	0	0	0	0	0	0	0	0	0	0	0	0	0	0	0	0	0	0	0	0	0	0	0	0	0	0	0	0	0	0	0	0	0	0	0
Otu0973	0	0	0	0	0	0	0	0	0	0	0	0	0	2.03027e-05	0.000484093	0.000422956	9.57121e-06	0	1.3816e-05	0	0	0	0	0	0	0	0	0	0	0	0	0	0	0	0	0	0	0	0	0	0	0	0	0	0	0	0	0	0
Otu0979	0	0	0	0	0	0	0	0	0	0	0	0	0	2.03027e-05	7.30707e-05	8.45912e-05	0.000803982	0	0	0	0	0	0	0	0	0	0	0	0	0	0	0	0	0	0	0	0	0	0	0	0	0	0	0	0	0	0	0	0
Otu0234	0	0	0	7.56659e-05	8.37965e-05	0.000173335	5.54631e-05	0.000299794	0	0	0	0	0	0	0	0	2.87136e-05	7.78137e-06	0	3.44287e-05	0	0	5.87458e-05	3.18181e-05	1.91839e-05	7.29629e-06	0	0	1.37051e-05	0	0	0	0	0	0	0	0	0	0	0	0	0	0	0	0	0	0	0	0
Otu0984	0	0	0	0	0	0	0	0	0	0	0	0	0	0	0	0	0	0	0	0	0	0	0	0	0	0	0	0	0	0	0	0	0	0	0	0	0	0	0	8.91464e-06	0	0	0	0	0	0	0	0	0
Otu0986	0	0	0	0	0	0	0	0	0	0	0	0	0	0	0	0	0	0	0	0	0	0	0	1.0606e-05	0.000115103	2.91852e-05	8.17712e-05	3.74078e-05	8.90832e-05	3.62621e-05	2.93915e-05	2.16402e-05	0	0	0	0	0	0	0	0	0	0	0	0	0	0	0	0	0
Otu0992	0	0	0	4.72912e-05	0	0	0.000122019	7.49485e-05	0	0	0	0	0	0	0	0	0	0	0	0	0	0	0	0	0	0	0	0	0	0	0	0	6.82794e-06	0	0	0	0	0	0	0	0	0	0	0	0	0	0	0	3.10361e-05
Otu0998	0	0	0	0	0	0	0	0	0	0	0	0	0	0.000487265	0	0	0.000516845	0	0	0	0	0	0	0	0	0	0	0	0	0	0	0	0	0	0	0	0	0	0	0	0	0	0	0	0	0	0	0	0
Otu0987	0	0	0	0	0	0	0	0	0	0	0	0	0	1.01514e-05	2.74015e-05	0.000911706	9.57121e-06	0	0	0	0	0	0	0	0	0	0	0	0	0	0	0	0	0	0	0	0	0	0	0	0	0	0	0	0	0	0	0	0
Otu0995	0	0	0	0	0	0	0	0	0	0	0	0	0	0	0	0	0	0	0	0	0	0	0	0	0	0	0	0	0	0	0	0	0	0	0	0	0	0	0	1.78293e-05	0	0	0	0	0	0	0	0	0
Otu0284	0	0	0	0.00016079	0.000167593	9.45463e-05	0.00025513	0	0	0	0	0	0	1.01514e-05	4.56692e-05	0	0.000114855	0	0	0	0	0	0	0	0	0	0	0	0	0	0	0	0	0	0	0	0	0	0	0	0	0	0	0	0	0	0	0	0
Otu1005	0	0	0	0	0	0	4.43705e-05	0	0	0	0	0	0	0	0	0	0	0	0	0	0	0	0	0	0	0	0	0	0	0	0	0	0	0	0	0	0	0	0	0	0	0	0	0	0	0	0	0	0
Otu1007	0	0	0	0.000113499	0.000223457	0.00107152	9.98336e-05	0	0	0	0	0	0	0	0	0	0	0	0	0	0	0	0	0	0	0	1.02214e-05	0	0	0	0	0	0	0	0	0	0	0	0	0	0	0	0	0	0	0	0	0	0
Otu1011	0	0	0	0	0	0	0	0	0	0	0	0	0	0	0	0	0	0	0	0	0	0	0	0	0	0	0	0	0	0	0	0	0	0	0	0	0	0	0	0	0.000985251	0	0	0	0	0	0	0	0
Otu1015	0	0	0	0	0	0	0	0	0	0	0	0	0	0	0	0	0	0	0	0	0	0	0	0	0	0	0	0	0	0	0	0	0	0	0	0	0	0	0	0	0	1.2061e-05	0	0	0	0	0	0	0
Otu1022	0	0	0	0	0	0	0	0	0	0	0	0	0	0	0	0	0	0	0	0	0	0	0	0	0	0	0	0	0	0	0	0	0	0	0	0	0	0	0	0	0	0	0	0	0	0	0	0	0
Otu0926	0.000110407	0.00010473	9.20514e-06	0.000104041	8.37965e-05	6.30308e-05	0.000432612	3.74742e-05	0	0	0	0	0	0	0	0	0	0	0	8.60719e-06	0	0	2.93729e-05	0	0	2.91852e-05	3.06642e-05	5.23709e-05	6.85255e-06	0	0	0	0	0	0	0	0	0	0	0	0	0	0	0	0	0	0	0	0
Otu1020	0	0	0	0	0	0	0	0	0	0	0	0	0	0	0.000164409	0.00029137	0.000459418	0	0	0	0	0	0	0	0	0	0	0	0	0	0	0	0	0	0	0	0	0	0	0	0	0	0	0	0	0	0	0	0
Otu1016	0	0	0	0	0	0	0	0	0	0	0	0	0	0	0.000301417	0.000150384	2.87136e-05	3.11255e-05	0.000179608	0	4.12592e-05	4.2264e-05	0	0	0	0	0	0	0	2.41747e-05	0	7.21339e-06	0	0	0	0	0	0	0	0	0	0	0	0	0	0	0	0	0
Otu1025	0	0	0	0	0	0	0	0	0	0	0	0	0	0	0	0	0	0	0	0	0	0	0	0	0	0	0	0	0	0	0	0	0	0	0	0	0	0	0.000113978	0.000552708	2.98561e-05	0.000217098	0	0	0	0	0	0	0
Otu1029	0	0	0	0	0	0	0	0	0	0	0	0	0	0	0	0	0	0	0	0	0	0	0	0	0	0	0	0	0	0	0	0	0	0	0	0	0	0	0	0.000142634	0.000766306	2.4122e-05	0	0	0	0	0	0	0
Otu1030	0	0	0	0	0	0	0	0	0	0	0	0	0	0	0	0	0	0	0	0	0	0	0	0	0	0	0	0	0	0	0	0	0	0	0	0	0	0	0	0	0	1.2061e-05	0	0	0	0	0	0	0
Otu0929	0	0	0	0	0	0	0	0	0	0	0	0	0	3.04541e-05	0.000538896	0.000206779	9.57121e-05	0	0	0	0	0	0	0	0	0	0	0	0	0	0	0	0	0	0	0	0	0	0	0	0	0	0	0	0	0	0	0	0
Otu1037	0	0	0	0	0	0	0	0	0	0	0	0	0	0	0	0	0	0	0	0	0	0	0	0	0	0	0	0	0	0	0	0	0	0	0	0	0	0	0	0	0	1.2061e-05	0	0	0	0	0	0	0
Otu1040	0	0	0	0.000671535	0.000139661	3.15154e-05	3.32779e-05	0.000112423	0	0	0	0	0	0	0	0	0	0	0	0	0	0	0	0	0	0	0	0	0	0	0	0	0	0	0	0	0	0	0	0	0	0	0	0	0	0	0	0	1.55181e-05
Otu1034	0	0	0	0	0	0	0	0	0	0	0	0	0	0.000324843	9.13384e-06	0	0.00055513	0	0	0	0	0	0	0	0	0	0	0	0	0	0	0	0	0	0	0	0	0	0	0	0	0	0	0	0	0	0	0	0
Otu0952	0	0	0	0	0	0	0	0	0	0	0	0	0	6.09081e-05	0.000347086	0.000413557	2.87136e-05	0	0	0	0	0	0	0	0	0	0	0	0	0	0	0	0	0	0	0	0	0	0	0	0	0	0	0	0	0	0	0	0
Otu1052	0	0	0	0	0	0	0	0	0	0	0	0	0	0	0	0	0	0	2.0724e-05	0	0	0	0	0	0.000613885	1.45926e-05	4.08856e-05	0	6.85255e-06	0	1.46957e-05	2.16402e-05	0	0	0	0	0	0	0	0	0	0	0	0	0	0	0	0	0
Otu1032	0	0	0	0	0	0	0	0	0	0	0	0	0	0.00022333	9.13384e-06	0.000563942	5.74273e-05	0	0	0	0	0	0	0	0	0	0	0	0	0	0	0	0	0	0	0	0	0	0	0	0	0	0	0	0	0	0	0	0
Otu0988	0	0	0	0	0	0	0	0	0	0	0	0	0	7.10595e-05	0.000484093	0.000234976	3.82848e-05	0	0	0	0	0	0	0	0	0	0	0	0	0	0	0	0	0	0	0	0	0	0	0	0	0	0	0	0	0	0	0	0
Otu0243	0	0	0	6.62076e-05	8.37965e-05	1.57577e-05	0.000199667	0	0	0	0	0	0	7.10595e-05	3.65354e-05	3.75961e-05	0.000267994	0	0	0	0	0	0	0	0	0	0	0	0	0	0	0	0	0	0	0	0	0	0	0	0	0	0	0	0	0	0	0	0
Otu1039	0	0.000279281	0	0	0	0	2.21852e-05	3.74742e-05	0	0	0	0	0	1.01514e-05	0	0	0	0	0	0	0	0	0	3.18181e-05	0	4.37777e-05	2.04428e-05	6.7334e-05	6.85255e-05	0	0	0	0	0	0	0	0	0	0	0	0	0	0	0	0	0	0	0	0
Otu1057	0	0	0	0	0	0	0	0	0	0	0	0	0	0	0	0	0	0	0	0	0	0	0	0	0	0	0	0	0	0	0	0	0	0	0	0	0	0	0.000315632	0.000401159	4.97602e-05	3.61829e-05	0	0	0	0	0	0	0
Otu1062	0	0	0	0	0	0	0	0	0	0	0	0	0	0	0	0	0	0	0	0	0	0	0	0	0	0	0	0	0	0	0	0	0	0	0	0	0	0	0	8.91464e-06	0.000875779	0	0	0	0	0	0	0	0
Otu1065	0	0	0	9.45823e-06	8.37965e-05	1.57577e-05	6.65557e-05	0	0	0	0	0	0	0	0	0	0	0	0	0	0	0	0	3.18181e-05	0	1.45926e-05	5.1107e-05	4.48893e-05	1.37051e-05	0	0	0	0	0	0	0	0	0	0	0	0	0	0	0	0	0	0	0	0
Otu1072	0	0	0	1.89165e-05	0	0	2.21852e-05	0	0	0	0	0	0	1.01514e-05	0	0	0	0	0	0	0	0	0	5.30301e-05	0	5.83703e-05	2.04428e-05	3.74078e-05	1.37051e-05	6.04368e-06	0	0	0	0	0	0	0	0	0	0	0	0	0	0	0	0	0	0	1.55181e-05
Otu0991	0	0	0	4.72912e-05	2.79322e-05	6.30308e-05	2.21852e-05	7.49485e-05	0	0	0	0	0	0	0	0	0	0	0	0	0	0	0	0	0	0	0	0	0	0	0	0	0	0	0	0	0	0	0	8.91464e-06	0	0	0	0	0	7.20005e-06	0	0	0
Otu1060	0	0	0	9.45823e-06	0	0	1.10926e-05	7.49485e-05	0	0	0	0	0	0	0	0	0	0	0	0	0	0	0	0	0	0	0	0	0	0	7.34786e-06	0	6.14515e-05	4.37315e-05	3.01634e-05	4.30821e-05	0	0	2.63026e-05	0	0	1.2061e-05	0	0	6.39754e-05	7.20005e-06	0	0	0
Otu1068	0	0	0	0	0	0	0	0	0	0	0	0	0	0	0	0	0	7.78137e-06	6.90799e-06	0	0	0	0.000802859	0	1.91839e-05	0	0	1.49631e-05	0	0	0	0	0	0	0	0	0	0	0	0	0	0	0	0	0	0	0	0	0
Otu1069	0	0	0	0	0	0	0	0	0	0	0	0	0	0	0.000420157	0.000159783	0.00023928	0	0	0	0	0	0	0	0	0	0	0	0	0	0	0	0	0	0	0	0	0	0	0	0	0	0	0	0	0	0	0	0
Otu1070	1.57724e-05	0	0	0	0.000111729	1.57577e-05	8.8741e-05	0	0	0	0	0	0	0	0	0	0	0	0	0	0	0	4.89548e-05	0	0.000287759	7.29629e-06	3.06642e-05	2.24447e-05	0	0	0	0	0	0	0	0	0	0	0	0	0	0	0	0	0	0	0	0	0
Otu1074	0	0	0	9.45823e-06	0	0	0	0	0	0	0	0	0	0	0	0	0	0	2.0724e-05	0	0	0	0	0	2.87759e-05	0	0	0	0	6.04368e-06	0	0	0	0	0	0	0	0	0	0	0	0	0.00015563	4.32386e-05	6.39754e-05	2.88002e-05	0	4.28431e-05	9.31084e-05
Otu1077	0	0	0	0	0	0	0	0	0	0	0	0	0	0	0	0	0	0	0	0	0	0	0	0	0	0	0	0	0	0	0	0	0	0	0	0	0	0	4.38377e-05	8.91464e-06	4.97602e-05	3.61829e-05	0	0	0	0	0	0	0
Otu1059	0	3.49101e-05	0	1.89165e-05	0	0	0	0	0	0	0	0	0	0	0	0	0	0	0	0	0	0	0	2.12121e-05	0	2.91852e-05	2.04428e-05	3.74078e-05	3.42628e-05	0	0	0	0	0	0	0	0	0	0	0	0	0	0	0	0	0	0	0	0
Otu0540	0	0	0	0	0	0	0	0	0	0	0	0	0	0.000111665	1.82677e-05	0.000460552	0.000220138	0	0	0	0	0	0	0	0	0	0	0	0	0	0	0	0	0	0	0	0	0	0	0	0	0	0	0	0	0	0	0	0
Otu0981	0	0	0	0	0	0	0	0	0	0	0	0	0	3.04541e-05	0.00042929	0.000253774	7.65697e-05	0	0	0	0	0	0	0	0	0	0	0	0	0	0	0	0	0	0	0	0	0	0	0	0	0	0	0	0	0	0	0	0
Otu1079	0	3.49101e-05	0	0	0	0	0	0	0	0	0	0	0	0	0	0	0	0	0	0	0	0	0	0	0.000575517	0	0	0	0	0	0	0	0	0	0	0	0	0	0	0	0	0	0	0	0	0	0	0	1.55181e-05
Otu1093	0	0	0	0	0	0	0	0	0	0	0	0	0	0.000781654	9.13384e-06	0	5.74273e-05	0	0	0	0	0	0	0	0	0	0	0	0	0	0	0	0	0	0	0	0	0	0	0	0	0	0	0	0	0	0	0	0
Otu1043	0	0	0	0	0	0	0	0	0	0	0	0	0	6.09081e-05	0.000264881	0.000432355	2.87136e-05	0	0	0	0	0	0	0	0	0	0	0	0	0	0	0	0	0	0	0	0	0	0	0	0	0	0	0	0	0	0	0	0
Otu1082	0	0	0	0	0	0	0	0	0	0	0	0	0	3.04541e-05	0.000347086	0.000253774	0.000143568	0	0	0	0	0	0	0	0	0	0	0	0	0	0	0	0	0	0	0	0	0	0	0	0	0	0	0	0	0	0	0	0
Otu1102	0	0	0	0	0	0	0	0	0	0	0	0	0	0.000345146	0	9.39903e-06	0.000449847	0	0	0	0	0	0	0	0	0	0	0	0	0	0	0	0	0	0	0	0	0	0	0	0	0	0	0	0	0	0	0	0
Otu0652	0	0	0	0	0	0	0	0	0	0	0	0	0	0.000121816	0	9.39903e-06	0.000660413	0	0	0	0	0	0	0	0	0	0	0	0	0	0	0	0	0	0	0	0	0	0	0	0	0	0	0	0	0	0	0	0
Otu1094	0	0	0	0	0	0	0	0	0	0	0	0	0	0	0.00054803	0.000150384	5.74273e-05	0	0	0	0	0	0	0	0	0	0	0	0	0	0	0	0	0	0	0	0	0	0	0	0	0	0	0	0	0	0	0	0
Otu1086	0	0	0	0	0	0	0	0	0	0	0	0	0	0	0	0	0	0	0	0	0	0	0	0	0	0	0	0	0	0	0	0	0	0	0	0	0	0	0	0	0	0	0	0	0	0	6.87711e-06	0	0.00040347
Otu1099	0	0	0	0	0	0	1.10926e-05	0	0	0	0	0	0	0	0	0	0	0	0	0	0	0	0	0	0	0	0	0	0	0	0	7.21339e-06	0.000136559	8.01743e-05	7.54085e-05	1.07705e-05	0	1.42139e-05	0	0	0	0	0	2.16193e-05	0	0	0	0	0
Otu1111	0	0	0	0	0	0	0	0	0	0	0	0	0	0.000192876	0	0	0.000593415	0	0	0	0	0	0	0	0	0	0	0	0	0	0	0	0	0	0	0	0	0	0	0	0	0	0	0	0	0	0	0	0
Otu0779	0	0	0	0	0	0	0	0	0	0	0	0	0	0.000111665	9.13384e-06	0	0.000660413	0	0	0	0	0	0	0	0	0	0	0	0	0	0	0	0	0	0	0	0	0	0	0	0	0	0	0	0	0	0	0	0
Otu1100	0	0	0	0	0	0	0	0	0	0	0	0	0	1.01514e-05	0.000630235	6.57932e-05	3.82848e-05	0	0	0	0	0	0	0	0	0	0	0	0	0	0	0	0	0	0	0	0	0	0	0	0	0	0	0	0	0	0	0	0
Otu1108	0	0	0	0	0	0	0	0	0	0	0	0	0	0	0	0	0	0	0	0	0	0	0	0	0	0	0	0	0	0	0	0	0	0	0	0	0	0	0	8.91464e-06	0	0	0	0	0	0	0	0	0
Otu1075	0	6.98202e-05	0	9.45823e-06	2.79322e-05	0	2.21852e-05	0	0	0	0	0	0	0	0	0	8.61409e-05	0	0	0	0	0	0	0	0	0.000109444	2.04428e-05	5.23709e-05	8.22306e-05	0	7.34786e-06	0	0	0	0	0	0	0	0	0	0	0	0	0	0	0	0	0	0
Otu1114	0	0	0	0	0	0	0	0	0	0	0	0	0	0	0	0	0	0	0	0	0	0	0	0	0	0	0	0	0	0	0	0	0	0	0	0	0	0	0	0	9.95203e-06	1.2061e-05	0	0	0	0	0	0	0
Otu1117	0	3.49101e-05	0.000101257	0	0	0	0	0	0	0	0	0	0	0	0	0	0	5.44696e-05	5.52639e-05	0.000111893	0	0	5.87458e-05	0.000137878	0.000153471	0	0	0	0	0	7.34786e-06	2.88536e-05	0	0	0	0	0	0	0	0	0	0	0	0	0	0	0	0	0
Otu1104	0	3.49101e-05	0	0	0	0	0	0	0	0	0	0	0	0.000720746	0	0	6.69985e-05	0	0	0	0	0	0	0	0	0	0	0	0	0	0	0	0	0	0	0	0	0	0	0	0	0	0	0	0	0	0	0	0
Otu1092	0	0	0	0	0	0	0	0	0	0	0	0	0	5.07568e-05	9.13384e-06	0.000667331	1.91424e-05	0	0	0	0	0	0	0	0	0	0	0	0	0	0	0	0	0	0	0	0	0	0	0	0	0	0	0	0	0	0	0	0
Otu1116	0	0	0	0	0	0	0	0	0	0	0	0	0	0	0.000575432	9.39903e-05	5.74273e-05	0	0	0	0	0	0	0	0	0	0	0	0	0	0	0	0	0	0	0	0	0	0	0	0	0	0	0	0	0	0	0	0
Otu1119	0	0	9.20514e-06	0	2.79322e-05	1.57577e-05	9.98336e-05	7.49485e-05	0	0	0	0	0	0	0	0	0	1.55627e-05	0	0	0	0	0	1.0606e-05	0	7.29629e-06	5.1107e-05	0	0	0	0	7.21339e-06	0	0	0	0	0	0	0	0	0	0	0	0	0	0	0	0	0
Otu1120	0	0	0	0	0	0	0	0	0	0	0	0	0	0	0	0	0	0	0	0	0	0	0	0	0	0	0	0	0	0	0	0	0	0	0	0	0	0	0	0	9.95203e-06	0	0	0	0	0	0	0	0
Otu1121	0	0	0	0	0	0	0	0	0	0	0	0	0	0	0	0	0	0	6.90799e-06	0	0	0	0	0	7.67357e-05	2.91852e-05	3.06642e-05	2.99262e-05	1.37051e-05	1.81311e-05	2.93915e-05	5.04938e-05	0	0	0	0	0	0	0	0	0	0	0	0	0	0	0	0	6.20723e-05
Otu1035	0	0	0	0	0	0	0	0	0	0	0	0	0	0.000162422	0.000255747	0.000253774	6.69985e-05	0	0	0	0	0	0	0	0	0	0	0	0	0	0	0	0	0	0	0	0	0	0	0	0	0	0	0	0	0	0	0	0
Otu0464	0	0	0	0	0	0	0	0	0	0	0	0	0	5.07568e-05	0	9.39903e-06	0.000669985	7.78137e-06	0	0	0	0	0	0	0	0	0	0	0	0	0	0	0	0	0	0	0	0	0	0	0	0	0	0	0	0	0	0	0
Otu1125	0	0	0	0	0	0	0	0	0	0	0	0	0	0	0.000127874	6.57932e-05	6.69985e-05	0	1.3816e-05	0.000387323	0	0	9.79096e-06	1.0606e-05	9.59196e-06	0	0	0	0	0	0	0	0	0	0	0	0	0	0	0	0	0	0	0	0	0	0	0	0
Otu1081	0	0	0	0	0	0	0	0	0	0	0	0	0	0	0	0	0	0	0	0	0	0	0	0	0	0	0	0	0	0	0	0	0	0	0	0	0	0	0	0	0	0	0	0	0	2.88002e-05	2.06313e-05	7.14051e-06	1.55181e-05
Otu1123	0	0	0	0	0	0	0	0	0	0	0	0	0	0	0	0	0	0	0	0	0	0	0	0	0	0	0	0	0	0	0	0	0	0	0	0	0	0	0.000245491	8.91464e-05	2.98561e-05	0.000446256	0	0	0	0	0	0	0
Otu1126	0	0	0	0	0	0	0	0	0	0	0	0	0	0	0	0	0	0	0	0	0	0	0	0	0	0	0	0	0	0	0	0	0	0	0	0	0	0	0	0	0	0	0	0	0	0	0	0	0
Otu1127	0	0	0	0	0	0	0	0	0	0	0	0	0	0	0	0	0	0	0	0	0	0	0	0	0	0	0	0	0	0	0	0	0	2.18657e-05	4.52451e-05	0	0	0	0	0	0	0	0.000544705	0.000345909	6.39754e-05	2.16001e-05	1.37542e-05	2.14215e-05	6.20723e-05
Otu1129	0	0	0	0	0	0	0	0	0	0	0	0	0	0	0	0	0	0	0	0	0	0	0	0	0	0	0	0	0	0	0	0	0	0	0	0	0	0	0	0	0	0	0	0	0	0	0	0	0
Otu1130	0	0	9.20514e-06	0	0	0	0	0	0	0	0	0	0	0	0	0	0	0.000163409	0.000214148	8.60719e-06	0	0	9.79096e-06	1.0606e-05	0.000182247	0	0	0	0	1.20874e-05	0	0	0	0	0	0	0	0	0	0	0	0	0	0	0	0	0	0	0
Otu0905	0	0	0	0	0.000363118	0	1.10926e-05	0.000112423	0	0	0	0	0	0	0	0	0	0	0	0	0	0	2.93729e-05	0	9.59196e-06	0	0	0	0	0	0	0	0	0	0	0	0	0	0	0	0	0	0	0	0	7.20005e-06	0	0	0
Otu1128	0	0	0	0	0	0	0	0	0	0	0	0	0	0	0	0	0	0	0	0	0	0	0	0	0	0	0	0	0	0	0	0	0	0	0	0	7.56607e-06	0	0	0	0	0	3.89075e-05	0	0	2.88002e-05	1.37542e-05	2.14215e-05	1.55181e-05
Otu1133	0	0	0	0	0	0	0	0	0	0	0	0	0	0	0	0	0	0	0	0	0	0	0	0	0	0	0	0	0	0	0	0	0	0	0	0	0	0	1.75351e-05	0.000303098	0	1.2061e-05	0	0	0	0	0	0	0
Otu1135	0	0	0	0	0	0	0	0	0	0	0	0	0	0	0	0	0	0	0	0	0	0	0	1.0606e-05	0	0	0	0	0	0	0	0	0	0	0	0	0	0	8.76755e-06	0	9.95203e-06	0	0	0	0	0	0	0	0
Otu1141	0	0	0	0	0	0	0	0	0	0	0	0	0	0.000680141	0	0	8.61409e-05	0	0	0	0	0	0	0	0	0	0	0	0	0	0	0	0	0	0	0	0	0	0	0	0	0	0	0	0	0	0	0	0
Otu1138	0	0	0	0	0	0	0	0	0	0	0	0	0	0	0	0	0	0	0	0	0	0	0	0	0	0	0	0	0	0	0	0	0	0	0	0	0	0	3.50702e-05	0.000454647	2.98561e-05	7.23659e-05	0	0	0	0	0	0	0
Otu1142	0	0	0	0	0	0	0	0	0	0	0	0	0	0	0	0	0	0	0	0	0	0	0	0	0	0	0	0	0	0	0	0	1.36559e-05	1.45772e-05	3.77043e-05	4.30821e-05	0	0	0	0	0	0	0.00062252	0.000540482	0.000543791	1.44001e-05	1.37542e-05	7.14051e-06	0
Otu1134	0	0	0	0	0	0	0	0	0	0	0	0	0	0.000578627	1.82677e-05	9.39903e-06	0.000143568	0	0	0	0	0	0	0	0	0	0	0	0	0	0	0	0	0	0	0	0	0	0	0	0	0	0	0	0	0	0	0	0
Otu1137	0	0	0	1.89165e-05	0.000111729	1.57577e-05	3.32779e-05	3.74742e-05	0	0	0	0	0	0	0	0	0	7.78137e-06	6.90799e-06	0	0	0	0	0	0	0	2.04428e-05	0	0	0	0	0	0	0	0	0	0	0	0	0	0	0	0	0	0	0	0	0	1.55181e-05
Otu1143	1.57724e-05	0	1.84103e-05	0	0	0	0	0	0	0	0	0	0	0	0	0	0	8.55951e-05	6.21719e-05	7.74647e-05	0	0	8.81187e-05	0.000243939	5.75517e-05	7.29629e-06	0	1.49631e-05	0	0	0	7.21339e-06	0	0	0	0	0	0	0	0	0	0	0	0	0	0	0	0	0
Otu1147	0	0	0	0	0	0	0	0	0	0	0	0	0	0	0	0	0	0	0	0	0	0	0.000724531	0	0	0	0	7.48156e-06	0	0	0	0	0	0	0	0	0	0	0	0	0	0	0	0	0	0	0	0	0
Otu1145	0	0	0	0	0	0	0	0	0	0	0	0	0	1.01514e-05	0.000365354	0.000140985	0.000172282	0	0	0	0	0	0	0	0	0	0	0	0	0	0	0	0	0	0	0	0	0	0	0	0	0	0	0	0	0	0	0	0
Otu1151	0	0	0	0	0	0	0	0	0	0	0	0	0	1.01514e-05	0.00035622	0.000169182	0.000153139	0	0	0	0	0	0	0	0	0	0	0	0	0	0	0	0	0	0	0	0	0	0	0	0	0	0	0	0	0	0	0	0
Otu1157	0	0	0	0	0	0	0	0	0	0	0	0	0	0	0	0	0	0.000108939	0.000269411	9.4679e-05	0	0	0	0	0	0	0	0	0	4.83495e-05	0	0	0	0	0	0	0	0	0	0	0	0	0	0	0	0	0	0	0
Otu1154	0	0	0	0	0	0	0	0	0	0	0	0	0	0	0	0	0	0	0	0	0	0	0	0	5.75517e-05	2.91852e-05	5.1107e-05	2.24447e-05	2.74102e-05	6.04368e-06	7.34786e-06	4.32804e-05	0	0	0	0	0	0	0	0	0	0	0	0	0	0	0	0	0
Otu1156	0	0	0	0	0	0	0	0	0	0	0	0	0	0	0	0	0	7.78137e-06	0	0	0	0	0	2.12121e-05	4.79598e-05	5.83703e-05	7.15498e-05	0	1.37051e-05	1.20874e-05	7.34786e-06	2.88536e-05	0	0	0	0	0	0	0	0	0	0	0	0	0	0	0	0	0
Otu1167	0	0	0	0	0	0	0	0	0	0	0	0	0	0.000182724	9.13384e-06	0	0.000516845	0	0	0	0	0	0	0	0	0	0	0	0	0	0	0	0	0	0	0	0	0	0	0	0	0	0	0	0	0	0	0	0
Otu0231	0	0	0	0	0	0	0	0	0	0	0	0	0	0.000111665	4.56692e-05	2.81971e-05	0.000516845	0	0	0	0	0	0	0	0	0	0	0	0	0	0	0	0	0	0	0	0	0	0	0	0	0	0	0	0	0	0	0	0
Otu0918	0	0	0	0	0	0	0	0	0	0	0	0	0	0.000111665	4.56692e-05	0.000432355	0.000105283	0	0	0	0	0	0	0	0	0	0	0	0	0	0	0	0	0	0	0	0	0	0	0	0	0	0	0	0	0	0	0	0
Otu1162	0	0	0	0	0	0	0	0	0	0	0	0	0	0	0	0	0	0	0	0	0	0	0	0	0	0	0	0	0	0	0	0	0	0	0	0	0	0	0	0	0	0	0	0	0	0	0	0	0
Otu1168	0	0	0	0	5.58644e-05	0.000189093	0.000232945	3.74742e-05	0	0	0	0	0	0	0	0	0	0	0	8.60719e-06	0	0	0	0	0	7.29629e-06	1.02214e-05	0	0	0	0	0	0	0	0	0	0	0	0	0	0	0	0	0	0	0	0	0	0
Otu1165	0	0	0	0	0	0	0	0	0	0	0	0	0	0.000203027	0	0	0.000497703	0	0	0	0	0	0	0	0	0	0	0	0	0	0	0	0	0	0	0	0	0	0	0	0	0	0	0	0	0	0	0	0
Otu1169	0	0	0	0	0	0	0	0	0	0	0	0	0	0	0	0	0	4.66882e-05	6.90799e-06	0	0	0	2.93729e-05	0	2.87759e-05	0	0	0	0	0	0	0	0	0	0	0	0	0	7.89079e-05	1.78293e-05	2.98561e-05	4.82439e-05	0	0	0	0	0	0	0
Otu1171	0	0	0	0.000151332	0.000418983	0.000141819	0.000133111	7.49485e-05	0	0	0	0	0	0	0	0	0	0	0	0	3.09444e-05	7.60752e-05	0	0	0	0	0	0	0	0	0	0	0	0	0	0	0	0	0	0	0	0	0	0	0	0	0	0	0
Otu1178	0	0	0	0	0	0	0	0	0	0	0	0	0	0	0	0	0	0	0	0	0	0	0	0	0	0	0	0	0	0	0	0	0	0	0	0	0	0	0	8.91464e-06	9.95203e-06	0	0	0	0	0	0	0	0
Otu1179	0	0	0	0	0	0	0	0	0	0	0	0	0	0	0	0	0	0	0	0	0	0	0	0	0	0	0	0	0	0	0	0	0	0	0	0	0	0	0	0	0	0	0.000194537	8.64771e-05	0.000159939	0	0	7.14051e-06	0
Otu1172	0	0	0	0	0	0	0	0	0	0	0	0	0	0.000436508	0	9.39903e-06	0.000258423	0	0	0	0	0	0	0	0	0	0	0	0	0	0	0	0	0	0	0	0	0	0	0	0	0	0	0	0	0	0	0	0
Otu1183	0	0	0	0	0	0	0	0	0	0	0	0	0	0	0	0	0	0	0	0	0	0	0	0	0	0	0	0	0	0	0	0	0	0	0	0	0	0	8.76755e-06	0	0	0	0	0	0	0	0	0	0
Otu1184	0	0	0	0	0	0	0	0	0	0	0	0	0	0	0	0	0	0	0	0	0	0	0	0	0	0	0	0	0	0	0	0	0	0	0	0	0	0	0	0	9.95203e-06	0	0	0	0	0	0	0	0
Otu1185	0	0	0	0	8.37965e-05	0	1.10926e-05	0.00026232	0	0	0	0	0	0	0	0	0	0	0	0	0	0	0	0	0	0	0	0	0	0	0	0	0	0	0	0	0	0	0	0	0	0	0	0	0	0	0	0	0
Otu1190	0	0	0	0	0	0	0	0	0	0	0	0	0	0	0	0	0	0	0	0	0	0	0	0	0	0	0	0	0	0	0	0	0	0	0	0	0	0	0	0	0	0	0	0	0	0	0	0	0
Otu1194	0	0	0	0	0	0	0	0	0	0	0	0	0	0.000203027	0	0	0.000468989	0	0	0	0	0	0	0	0	0	0	0	0	0	0	0	0	0	0	0	0	0	0	0	0	0	0	0	0	0	0	0	0
Otu1188	0	0	0	0	0	0	0	0	0	0	0	0	0	0.000172573	1.82677e-05	0.000404158	6.69985e-05	0	0	0	0	0	0	0	0	0	0	0	0	0	0	0	0	0	0	0	0	0	0	0	0	0	0	0	0	0	0	0	0
Otu1197	0	0	0	0	0	0	0	0	0	0	0	0	0	0	0.00035622	0.000122187	0.000162711	0	0	0	0	0	0	0	0	0	0	0	0	0	0	0	0	0	0	0	0	0	0	0	0	0	0	0	0	0	0	0	0
Otu1205	0	0	0	0	0	0	0	0	0	0	0	0	0	0	0	0	0	0	0	0	0	0	0	0	0	0	0	0	0	0	0	0	0	0	0	0	0	0	0	0	0	0	0	0	0	0	0	0	0
Otu1210	0	0	0	0	0	0	0	0	0	0	0	0	0	0.000649687	0	0	3.82848e-05	0	0	0	0	0	0	0	0	0	0	0	0	0	0	0	0	0	0	0	0	0	0	0	0	0	0	0	0	0	0	0	0
Otu1189	0	0	0	0	0	0	0	0	0	0	0	0	0	0	0.000301417	0.000169182	0.000162711	0	0	0	0	0	0	0	0	0	0	0	0	0	0	0	0	0	0	0	0	0	0	0	0	0	0	0	0	0	0	0	0
Otu1208	0	0	0	0	0	0	0	0	0	0	0	0	0	0	0	0	0	0	0	0	0	0	0	0	0	0	0	0	0	0	0	0	0	0	0	0	0	0	0	0	0	0	0	0	0	0	0	0	0
Otu1202	0	3.49101e-05	0	2.83747e-05	8.37965e-05	0.000535762	6.65557e-05	0	0	0	0	0	0	1.01514e-05	0	0	5.74273e-05	1.55627e-05	6.90799e-06	0	0	0	0	0	0	0	1.02214e-05	0	0	6.04368e-06	0	0	0	0	0	0	0	0	0	0	0	0	0	0	0	0	0	0	0
Otu1215	0	0	9.20514e-06	0	0	0	0	0	0	0	0	0	0	0	0	0	0	0	0	0	0	0	0	1.0606e-05	8.63276e-05	3.64814e-05	7.15498e-05	2.24447e-05	1.37051e-05	1.20874e-05	0	2.16402e-05	0	0	0	0	0	0	0	0	0	0	0	0	0	0	0	0	0
Otu1217	0	0	0	0	0	0	0	0	0	0	0	0	0	0	0	0	0	7.78137e-06	0	0	0	0	3.91639e-05	1.0606e-05	0.000105512	0	0	0	0	0	0	0	0	0	0	0	0	0	0	0	0	0	0	0	0	0	0	0	0
Otu1229	0	0	0	0	0	0	0	0	4.62984e-05	0	0	0	0	0.000253784	0	0	0.000382848	0	0	0	0	0	0	0	0	0	0	0	0	0	0	0	0	0	0	0	0	0	0	0	0	0	0	0	0	0	0	0	0
Otu1214	0	0	0	2.83747e-05	8.37965e-05	0	3.32779e-05	0	0	0	0	0	0	0	0	0	9.57121e-06	0	0	0	0	0	0	1.0606e-05	0	2.91852e-05	1.02214e-05	0	0	0	0	0	0	0	0	0	0	0	0	0	0	0	0	0	0	0	0	0	4.65542e-05
Otu1225	0	0	0	0	0	0	0	0	0	0	0	0	0	0	0	0	0	0	0	0	0	0	0	0	0	0	0	0	0	0	0	0	0	0	0	0	0	0	3.50702e-05	0.000552708	0	0	0	0	0	0	0	0	0
Otu1218	0	0	0	0	0	0	0	0	0	0	0	9.70431e-06	0	0.000629384	0	0	1.91424e-05	0	0	0	0	0	0	0	0	0	0	0	0	0	0	0	0	0	0	0	0	0	0	0	0	0	0	0	0	0	0	0	0
Otu1223	0	0	0	0	0	0	0	0	0	0	0	0	0	0.000548173	0	9.39903e-06	9.57121e-05	0	0	0	0	0	0	0	0	0	0	0	0	0	0	0	0	0	0	0	0	0	0	0	0	0	0	0	0	0	0	0	0
Otu1107	0	0	0	0	0	0	0	0	0	0	0	0	0	4.06054e-05	0.000264881	0.000244375	5.74273e-05	0	0	0	0	0	0	0	0	0	0	0	0	0	0	0	0	0	0	0	0	0	0	0	0	0	0	0	0	0	0	0	0
Otu1232	0	0	9.20514e-06	0	0	0	0	0	0	0	0	0	0	0	9.13384e-06	0	0	7.78137e-06	8.28958e-05	0.000352895	0	0	3.91639e-05	1.0606e-05	2.87759e-05	0	0	0	0	6.04368e-06	0	0	0	0	0	0	0	0	0	0	0	0	0	0	0	0	0	0	0
Otu1235	0	0	0	0	0	0	0	0	0	0	0	0	0	0.000578627	0	0	6.69985e-05	0	0	0	0	0	0	0	0	0	0	0	0	0	0	0	0	0	0	0	0	0	0	0	0	0	0	0	0	0	0	0	0
Otu1243	0	0	0	0	0	0	0	0	0	0	0	0	0	0	0	0	0	0	0	0	0	0	0	0	0	0	0	0	0	0	0	0	0	0	0	0	0	0	8.76755e-06	0	0	0	0	2.16193e-05	3.19877e-05	0	0	0	1.55181e-05
Otu1255	0	0	0	0	0	0	0	0	0	0	0	0	0	0.000284238	0	9.39903e-06	0.000325421	0	0	0	0	0	0	0	0	0	0	0	0	0	0	0	0	0	0	0	0	0	0	0	0	0	0	0	0	0	0	0	0
Otu1242	0	0	0	0	2.79322e-05	0	0.000122019	0	4.62984e-05	0	2.52944e-05	1.94086e-05	8.79353e-05	0	0	0	0	0	0	0	0	0	9.79096e-06	0	0	0	0	0	0	0	0	0	0	0	0	0	0	0	0	0	0	0	0	0	0	0	0	0	0
Otu1250	0	0	0	0	0	0	0	0	0	0	0	0	0	0	0	0	0	0	0	0	0	0	0	0	0	0	0	0	0	0	0	0	0	0	0	0	0	0	0	0	0	0	0	0	0	0	0	0	0
Otu1253	0	0	0	0	0	0	0	0	0	0	0	0	0	0	0	0	0	0	0	0	0	0	0	0	0	0	0	0	0	0	0	0	0	0	0	0	0	0	0	8.91464e-06	9.95203e-06	0	0	0	0	0	0	0	0
Otu1257	0	0	0	0	0	0	0	0	0	0	0	0	0	0	0.000566298	9.39903e-06	0	0	0	0	0	0	0	0	0	0	0	0	0	0	0	0	0	0	0	0	0	0	0	0	0	0	0	0	0	0	0	0	0
Otu0601	0	0	0	0	0	0	0	0	0	0	0	0	0	0.000172573	0	0	0.000430704	0	0	0	0	0	0	0	0	0	0	0	0	0	0	0	0	0	0	0	0	0	0	0	0	0	0	0	0	0	0	0	0
Otu1211	0	0	0	0	0	0	0	0	0	0	0	0	0	0.000101514	0.000146141	9.39903e-05	0.00023928	0	0	0	0	0	0	1.0606e-05	0	0	0	0	0	0	0	0	0	0	0	0	0	0	0	0	0	0	0	0	0	0	0	0	0
Otu1266	0	0	0	1.89165e-05	0	0	1.10926e-05	0	0	0	0	0	0	0	0	0	0	0	0	0	0	0	0	0	0	0	0	0	0	0	0	7.21339e-06	6.82794e-06	0	7.54085e-06	0	0	0	8.76755e-05	0.000169378	9.95203e-06	8.44269e-05	0	0	0	0	0	0	0
Otu1270	0	0	0	0	0	0	0	0	0	0	0	0	0	0	0	0	0	0	0	0	0	0	0	0	0	0	0	0	0	0	0	0	0	0	0	0	0	0	3.50702e-05	0.00049922	0	2.4122e-05	0	0	0	0	0	0	0
Otu1271	0	0	0	0	0	0	0	0	0	0	0	0	0	0	0	0	0	0	0	0	0	0	0	0	0	0	0	0	0	0	0	0	0	0	0	0	0	0	8.76755e-06	8.91464e-06	0	0	0	0	0	0	0	0	0
Otu1246	0	0	0	0	0	0	0	0	0	0	0	0	0	8.12109e-05	9.13384e-06	0.00047935	9.57121e-06	0	0	0	0	0	0	0	0	0	0	0	0	0	0	0	0	0	0	0	0	0	0	0	0	0	0	0	0	0	0	0	0
Otu1274	0	0	0	0	0	0	0	0	9.25969e-05	0	0.000328827	0.000242608	0.000140696	0	0	0	0	0	0	0	0	0	0	0	0	0	0	0	0	0	0	0	0	0	0	0	0	0	0	0	0	0	0	0	0	0	0	0	0
Otu1264	0	0	0	0	0	0	0	0	0	0	0	0	0	0	0.000347086	6.57932e-05	0.000153139	0	0	0	0	0	0	0	0	0	0	0	0	0	0	0	0	0	0	0	0	0	0	0	0	0	0	0	0	0	0	0	0
Otu1265	0	0	0	0	0	0	0	0	0	0	0	0	0	0	0.00047496	5.63942e-05	2.87136e-05	0	0	0	0	0	0	0	0	0	0	0	0	0	0	0	0	0	0	0	0	0	0	0	0	0	0	0	0	0	0	0	0
Otu1252	0	0	0	0	0.000195525	3.15154e-05	3.32779e-05	0.000112423	0	0	0	0	1.75871e-05	0	0	0	0	0	0	0	0	0	0	0	0	0	0	0	0	0	0	0	0	0	0	0	0	0	0	0	0	0	0	0	0	0	0	0	0
Otu1275	0	0	0	0	0	0	0	0	0	0	0	0	0	0	0	0	0	0	0	0	0	0	0	0	0	0	0	0	0	0	0	0	0	0	0	0	0	0	0	0	0	0	0	0	0	0	0	0	0
Otu1277	0	0	0	0	8.37965e-05	0	0	0.000187371	0	0	0	0	0	0	0	0	0	0	0	0	0	0	0	0	0	0	0	0	0	0	0	0	0	0	0	0	0	0	0	0	0	0	0	0	0	0	0	0	0
Otu1281	0	0	0	0	0	0	0	0	0	0	0	0	0	0	0	0	0	0	0	0	0	0	0	0	0	0	0	0	0	0	0	0	0	0	0	0	0	0	0	0	0	0	0	0	0	0	0	0	0
Otu1282	0	0	0	7.56659e-05	2.79322e-05	3.15154e-05	0.000266223	0	0	0	0	0	1.75871e-05	0	0	0	0	0	0	0	0	0	0	0	0	0	0	0	0	0	0	0	0	0	0	0	0	0	0	0	0	0	0	0	0	0	0	0	0
Otu1272	0	0	0	0	0	0	0	0	0	0	0	0	0	0.000588779	0	0	1.91424e-05	0	0	0	0	0	0	0	0	0	0	0	0	0	0	0	0	0	0	0	0	0	0	0	0	0	0	0	0	0	0	0	0
Otu1280	0	0	0	0	0	0	0	0	0	0	0	0	0	0.000345146	0	0	0.000248851	0	0	0	0	0	0	0	0	0	0	0	0	0	0	0	0	0	0	0	0	0	0	0	0	0	0	0	0	0	0	0	0
Otu1256	0	0	0	0	0	0	0	0	0	0	0	0	0	0	0	0	0	7.78137e-06	0	8.60719e-06	3.09444e-05	1.69056e-05	0	0	9.59196e-06	0	0	0	0	0	0	0	0	0	0	0	0	0	0	0	0	0	0	0	3.19877e-05	2.16001e-05	2.06313e-05	2.8562e-05	7.75904e-05
Otu1289	0	0	0	0	0	0	0	0	0	0	0	0	0	0	0	0	0	0	0	0	0	0	0	0	0	0	0	0	0	0	0	0	0	0	0	4.30821e-05	0	7.10697e-06	0	8.91464e-06	0	0	0	0	0	0	0	0	0
Otu1291	0	0	0	0	0	0	0	0	0	0	0	0	0	0	0	0	0	0	0	0	0	0	0	0	0	0	0	0	0	0	0	0	0	0	0	0	0	0	4.38377e-05	0.000454647	3.98081e-05	0	0	0	0	0	0	0	0
Otu1296	0	0	0	0	0	0	0	0	0	0	0	0	0	0	0	0	0	0	0	0	0	0	0	0	0	0	0	0	0	0	0	0	0	0	0	0	0	0	0	0	0	0	0	0	0	0	0	0	0
Otu1239	0	0	0	0	0	0	0	0	0	0	0	0	0	2.03027e-05	0.000347086	0.000103389	7.65697e-05	0	0	0	0	0	0	0	0	0	0	0	0	0	0	0	0	0	0	0	0	0	0	0	0	0	0	0	0	0	0	0	0
Otu1300	0	0	0	0	0	0	0	0	0	0	0	0	0	0	0	0	0	0	0	0	0	0	0	0	0	0	0	0	0	0	0	0	0	0	0	0	0	0	2.63026e-05	8.91464e-06	0.000517506	1.2061e-05	0	0	0	0	0	0	0
Otu1307	0	0	0	0	0	0	0	0	0	0	0	0	0	0	0	0	0	0	0	0	0	0	0	0	0	0	0	0	0	0	0	0	0	0	0	0	0	0	0	0	0	0	0	0	0	0	0	0	0
Otu1309	0	0	0	0	0	0	0	0	0	0	0	0	0	0.000538022	9.13384e-06	0	3.82848e-05	0	0	0	0	0	0	0	0	0	0	0	0	0	0	0	0	0	0	0	0	0	0	0	0	0	0	0	0	0	0	0	0
Otu0704	0	0	0	0	0	0	0	0	0	0	0	0	0	0.000172573	2.74015e-05	9.39903e-06	0.000334992	0	0	0	0	0	0	0	0	0	0	0	0	0	0	0	0	0	0	0	0	0	0	0	9.95203e-06	0	0	0	0	0	0	0	0
Otu1310	0	0	0	0	0	0	0	0	0	0	0	0	0	0	0	0	0	0	0	0	0	0	0.000430802	8.48482e-05	4.79598e-05	0	0	7.48156e-06	0	0	0	0	0	0	0	0	0	0	0	0	0	0	0	0	0	0	0	0	0
Otu1313	0	0	0	0	0	0	0	0	0	0	0	0	0	0	0	0	0	0	0	0	0	0	0	0	0	0	0	0	0	0	0	0	0	0	0	0	0	0	0	1.78293e-05	0.000557314	0	0	0	0	0	0	0	0
Otu1319	0	0	0	0	0	0	0	0	0	0	0	0	0	0	0	0	0	0	0	0	0	0	0	0	0	0	0	0	0	0	0	0	0	0	0	0	0	0	0	0	0	0	0	0	0	0	0	0	0
Otu1308	0	0	0	0	0	0	0	0	0	0	0	0	0	0.000527871	0	0	4.7856e-05	0	0	0	0	0	0	0	0	0	0	0	0	0	0	0	0	0	0	0	0	0	0	0	0	0	0	0	0	0	0	0	0
Otu1322	0	0	0	0	0	0	0	0	0	0	0	0	0	0	0.000127874	0.000394759	9.57121e-06	0	0	0	0	0	0	0	0	0	0	0	0	0	0	0	0	0	0	0	0	0	0	0	0	0	0	0	0	0	0	0	0
Otu1238	0	0	0	0	0	0	0	0	0	0	0	0	0	2.03027e-05	0.000219212	0.000225577	5.74273e-05	0	0	0	0	0	0	0	0	0	0	0	0	0	0	0	0	0	0	0	0	0	0	0	0	0	0	0	0	0	0	0	0
Otu1230	0	0	0	0	0	0	0	0	0	0	0	0	0	1.01514e-05	0.00035622	0.000103389	4.7856e-05	0	0	0	0	0	0	0	0	0	0	0	0	0	0	0	0	0	0	0	0	0	0	0	0	0	0	0	0	0	0	0	0
Otu1302	0	0	0	9.45823e-06	0	1.57577e-05	3.32779e-05	3.74742e-05	0	0	0	0	0	0	0	0	0	0	0	0	0	0	0	1.0606e-05	0	1.45926e-05	0	2.24447e-05	2.74102e-05	6.04368e-06	0	0	0	0	0	0	0	0	0	0	0	0	0	0	0	0	0	0	0
Otu1231	0	0	9.20514e-06	0	0	0	0	0	0	0	0	0	0	0	0	0	0	1.55627e-05	6.90799e-06	8.60719e-06	0.000113463	0.00015215	6.85367e-05	5.30301e-05	4.79598e-05	0	0	2.24447e-05	0	6.04368e-06	0	0	0	0	0	0	0	0	0	0	0	0	0	0	0	0	0	0	0
Otu1336	0	0	0	0	0	0	0	0	0	0	0	0	0	0	0	0	0	0	1.3816e-05	0	0	0	0	0	0	0	0	0	0	6.04368e-05	3.67393e-05	7.21339e-06	0	7.28858e-06	1.50817e-05	0.000118476	6.05286e-05	2.13209e-05	0	0	0.000119424	0	0	0	0	0	0	7.14051e-06	0
Otu1337	0	0	0	0	0	0	0	0	0	0	0	0	0	0	0.000283149	6.57932e-05	0.000172282	0	0	0	0	0	0	0	0	0	0	0	0	0	0	0	0	0	0	0	0	0	0	0	0	0	0	0	0	0	0	0	0
Otu1332	0	0	0	0	0	0	0	0	0	0	0	0	0	5.07568e-05	0.000127874	5.63942e-05	0.000287136	0	0	0	0	0	0	0	0	0	0	0	0	0	0	0	0	0	0	0	0	0	0	0	0	0	0	0	0	0	0	0	0
Otu1327	0	0	0	0	0	0	0	0	0	0	0	0	0	1.01514e-05	0.000337952	3.75961e-05	0.000124426	0	0	0	0	0	0	0	0	0	0	0	0	0	0	0	0	0	0	0	0	0	0	0	0	0	0	0	0	0	0	0	0
Otu1290	0	0	0	0	0.000111729	0	7.76484e-05	0.000187371	0	0	0	0	0	0	0	0	0	0	0	8.60719e-06	0	0	0	0	0	7.29629e-06	0	4.48893e-05	0	6.04368e-06	0	0	0	0	0	0	0	7.10697e-06	0	0	0	0	0	0	0	0	0	0	0
Otu1347	0	0	0	0	0	0	0	0	0	0	0	0	0	0	0	0	0	0	0	0	0	8.4528e-06	0	0	0	0	0	0	0	0	0	0	6.82794e-06	0	0	0	0	0	0	0	0	0	0	4.32386e-05	0	1.44001e-05	6.87711e-06	7.14051e-06	1.55181e-05
Otu1348	0	0	0	0	0	0	0	0	0	0	0	0	0	0	0	0	0	0	0	0	0	0	0	0	0	0	0	0	0	0	0	0	0	0	0	0	0	0	0	0	0	0	0	0	0	0	0	0	0
Otu1351	0	0	0	0	0	0	0	0	0	0	0	0	0	0	0	0	0	0	0	0	0	0	0	0	0	0	0	0	0	0	0	0	0	0	0	0	0	0	0	0	0	0	0	0	0	0	0	0	0
Otu1359	0	0	0	0	0	0	0	0	0	0	0	0	0	0.000182724	0	0	0.000344564	0	0	0	0	0	0	0	0	0	0	0	0	0	0	0	0	0	0	0	0	0	0	0	0	0	0	0	0	0	0	0	0
Otu1364	0	0	0	0	0	0	0	0	0	0	0	0	0	0.000101514	0	0	0.000421133	0	0	0	0	0	0	0	0	0	0	0	0	0	0	0	0	0	0	0	0	0	0	0	0	0	0	0	0	0	0	0	0
Otu1349	0	0	0	0	0	0	0	0	0	0	0	0	0	0	0.000182677	0.000319567	0	0	0	0	0	0	0	0	0	0	0	0	0	0	0	0	0	0	0	0	0	0	0	0	0	0	0	0	0	0	0	0	0
Otu1325	0	0	0	0	0	0	1.10926e-05	0	0	0	0	0	0	0.00044666	0	9.39903e-06	5.74273e-05	0	0	0	0	0	0	0	0	0	0	0	0	0	0	0	0	0	0	0	0	0	0	0	0	0	0	0	0	0	0	0	0
Otu0210	0	0	0	0	0	0	0	0	0	0	0	0	0	8.12109e-05	3.65354e-05	2.81971e-05	0.000354135	0	0	0	0	0	0	0	0	0	0	0	0	0	0	0	0	0	0	0	0	0	0	0	0	0	0	0	0	0	0	0	0
Otu1350	0	0	0	0	0	0	0	0	0	0	0	0	0	7.10595e-05	0	0.000422956	9.57121e-06	0	0	0	0	0	0	0	0	0	0	0	0	0	0	0	0	0	0	0	0	0	0	0	0	0	0	0	0	0	0	0	0
Otu1352	0	0	0	0	0	0	0	0	0	0	0	0	0	0	0	0	0	0	0	0	0	0	0	1.0606e-05	9.59196e-06	7.29629e-06	1.02214e-05	4.48893e-05	2.05577e-05	0	0	0	0	0	0	0	0	0	0	0	0	0	0	0	0	0	0	0	0
Otu1377	0	0	0	0	0	0	0	0	0	0	0	0	0	0	0	0	0	0	0	0	0	0	0	0	0	0	0	0	0	0	0	0	1.36559e-05	1.45772e-05	0	0	0	0	1.75351e-05	1.78293e-05	0	0.0004945	0	0	0	0	0	0	0
Otu1288	0	0	0	0	0	0	0	0	0	0	0	0	0	0	0.000301417	0.000140985	3.82848e-05	0	0	0	0	0	0	0	0	0	0	0	0	0	0	0	0	0	0	0	0	0	0	0	0	0	0	0	0	0	0	0	0
Otu1382	0	0	0	0	0	0	0	0	0	0	0	0	0	0	0	0	0	0	0	0	0	0	0	2.12121e-05	0	1.45926e-05	1.02214e-05	0	0.000308365	6.04368e-06	0	7.21339e-06	0	0	0	0	0	0	0	0	0	0	0	0	0	0	0	0	0
Otu1384	0	0	0	0	0	0	0	0	0	0	0	0	0	0	0	0	0	0	0	0	0	0	0	0	0	0	0	0	0	0	0	0	0	0	0	0	0	0	0	0	0	0	0	0	0	0	0	0	0
Otu1394	0	0	0	0	0	0	0	0	0	0	0	0	0	0	0	0	0	0	0	0	0	0	0	0	0	0	0	0	0	0	0	0	0	0	0	0	0	0	0	0	0	0	0	0	0	0	0	0	0
Otu1395	0	0	0	0	0	0	0	0	0	0	0	0	0	0	0.000264881	8.45912e-05	0.000133997	0	0	0	0	0	0	0	0	0	0	0	0	0	0	0	0	0	0	0	0	0	0	0	0	0	0	0	0	0	0	0	0
Otu1396	0	0	0	0	0	0	0	0	0	0	0	0	0	0	0	0	0	0	0	0	0	0	0	0	0	0	0	0	0	0	0	0	0	0	0	0	0	0	0	0	0	0	0	0	0	0	0	0	0
Otu1401	0	0	0	0	0	0	0	0	0	0	0	0	0	0.000385752	0	1.87981e-05	0.000105283	0	0	0	0	0	0	0	0	0	0	0	0	0	0	0	0	0	0	0	0	0	0	0	0	0	0	0	0	0	0	0	0
Otu1389	0	0	0	0	0	0	0	0	0	0	0	0	0	7.10595e-05	0	0.000404158	9.57121e-06	0	0	0	0	0	0	0	0	0	0	0	0	0	0	0	0	0	0	0	0	0	0	0	0	0	0	0	0	0	0	0	0
Otu1023	0	0	0	0	5.58644e-05	7.87885e-05	2.21852e-05	0.000224845	0	0	0	0	0	0	0	0	0	0	0	0	0	0	6.85367e-05	2.12121e-05	0.000153471	0	0	7.48156e-06	6.85255e-06	0	0	0	0	0	0	0	0	0	0	0	0	0	0	0	0	0	0	0	0
Otu1385	0	0	0	9.45823e-06	2.79322e-05	0	5.54631e-05	0	0	0	0	0	0	0	0	0	0	0	0	0	0	0	0	0	0	0	0	0	0	0	0	0	0	0	0	0	0	0	0	0	0	0	0	0	0	0	0	0	0
Otu1399	0	0	0	0	5.58644e-05	0	8.8741e-05	0.000112423	0	0	0	0	0	0	0	0	0	0	0	0	0	0	0	0	0	0	0	0	0	0	0	0	0	0	0	0	0	0	0	0	0	0	0	0	0	0	0	0	0
Otu1409	0	0	0	9.45823e-06	2.79322e-05	0	1.10926e-05	0	0	0	0	0	0	0	0	0	0	0	0	0	0	0	0	0	0	0	0	0	0	0	0	0	0	0	0	0	0	0	0	0	0	0	0	0	0	0	0	0	0
Otu1413	0	0	0	0	0	0	0	0	0	0	0	0	0	0	0	0	0	0	0	0	0	0	0	0	0	7.29629e-06	0.000347527	0.000104742	0	6.04368e-06	0	7.21339e-06	0	0	0	0	0	0	0	0	0	0	0	0	0	0	0	0	0
Otu1370	0	0	0	0	0	0	0	0	0	0	0	0	0	8.12109e-05	0	0.000375961	1.91424e-05	0	0	0	0	0	0	0	0	0	0	0	0	0	0	0	0	0	0	0	0	0	0	0	0	0	0	0	0	0	0	0	0
Otu1397	0	0	0	0	0	0	0	0	0	0	0	0	0	8.12109e-05	0	0.000357163	3.82848e-05	0	0	0	0	0	0	0	0	0	0	0	0	0	0	0	0	0	0	0	0	0	0	0	0	0	0	0	0	0	0	0	0
Otu1345	0	0	0	0	0	0	0	0	0	0	0	0	0	2.03027e-05	0.000155275	0.000253774	3.82848e-05	0	0	0	0	0	0	0	0	0	0	0	0	0	0	0	0	0	0	0	0	0	0	0	0	0	0	0	0	0	0	0	0
Otu1404	0	0	0	0	0	0	0	0	0	0	0	0	0	1.01514e-05	0.000228346	7.51922e-05	0.000153139	0	0	0	0	0	0	0	0	0	0	0	0	0	0	0	0	0	0	0	0	0	0	0	0	0	0	0	0	0	0	0	0
Otu1375	0	0.00013964	0	9.45823e-06	0	0	2.21852e-05	0	0	0	0	0	0	0	0	0	0	0	0	0	0	0	0	1.0606e-05	0	5.1074e-05	2.04428e-05	5.98525e-05	1.37051e-05	0	0	0	0	0	0	0	0	0	0	0	0	0	0	0	0	0	0	0	0
Otu1407	0	0	0	0	0	0	0	0	0	0	0	0	0	0.000406054	0	0	8.61409e-05	0	0	0	0	0	0	0	0	0	0	0	0	0	0	0	0	0	0	0	0	0	0	0	0	0	0	0	0	0	0	0	0
Otu1431	0	0	0	0	0	0	0	0	0	0	0	0	0	0.000253784	9.13384e-06	0.000131586	8.61409e-05	0	0	0	0	0	0	0	0	0	0	0	0	0	0	0	0	0	0	0	0	0	0	0	0	0	0	0	0	0	0	0	0
Otu1436	0	0	0	0	0	0	0	0	9.25969e-05	0.000173822	0.000265591	7.76345e-05	0.00029898	0	0	0	0	0	0	0	0	0	0	0	0	0	0	0	0	0	0	0	0	0	0	0	0	0	0	0	0	0	0	0	0	0	0	0	0
Otu1374	0	0	0	0	8.37965e-05	0	0	0	0	0	0	0	0	0	0	0	0	7.78137e-06	0	0	0	0	0	0	0	0	0	0	0	0	0	0	0	0	0	0	0	0	0	0	0	0	0	0	0	0	0	0	0
Otu1424	0	0	0	0	2.79322e-05	1.57577e-05	8.8741e-05	0	0	0	0	0	5.27612e-05	0	0	0	0	0	0	0	0	0	0	0	0	0	8.17712e-05	0	0	6.04368e-06	0	0	0	0	0	0	0	0	0	0	0	0	0	0	0	0	0	0	0
Otu1428	0	0	0	0	0	0	0	0	0	0	0	0	0	0	0	0	0	0	0	0	0	0	0	0	0	0	0	0	0	0	0	0	0	0	0	0	0	0	0.000175351	0.000106976	1.99041e-05	0.000180915	0	0	0	0	0	0	0
Otu1429	0	0	0	0	0	0	0	0	0	0	0	0	0	0	0	0	0	0	0	0	0	0	0	0	0	0	0	0	0	0	0	0	0	0	0	0	0	0	0.000271794	5.34879e-05	0	0.000144732	0	0	0	0	0	0	0
Otu1437	0	0	0	0	0	0	0	0	0	0	0	0	0	0	0.000219212	0.000234976	0	0	0	0	0	0	0	0	0	0	0	0	0	0	0	0	0	0	0	0	0	0	0	0	0	0	0	0	0	0	0	0	0
Otu1438	0	0	0	0	0	0	0	0	0	0	0	0	0	0	0	0	0	0	0	0	0	0	0	0	0	0	0	0	0	0	0	0	0	0	0	0	0	0	8.76755e-06	0	0	0	0	0	0	0	0	0	0
Otu1439	0	0	0	0	0	0	0	0	0	0	0	0	0	0	0	0	0	0	0	0	0	0	0	0	0	0	0	0	0	0	0	0	0	0	0	0	0	0	0	0	0	0	0	0	0	0	0	0	0
Otu1443	0	0	0	0	0	0	0	0	0	0	0	0	0	0	0	0	0	0	0	0	0	0	0	0	0	0	0	0	0	0	0	0	0	0	0	0	0	0	0.000175351	8.91464e-05	0	0.000229159	0	0	0	0	0	0	0
Otu0612	0	0	0	0	0	0	0	0	0	0	0	0	0	0.000253784	2.74015e-05	0.000112788	7.65697e-05	0	0	0	0	0	0	0	0	0	0	0	0	0	0	0	0	0	0	0	0	0	0	0	0	0	0	0	0	0	0	0	0
Otu1442	0	0	0	0	0	0	0	0	0	0	0	0	0	0.000203027	0	0	0.000267994	0	0	0	0	0	0	0	0	0	0	0	0	0	0	0	0	0	0	0	0	0	0	0	0	0	0	0	0	0	0	0	0
Otu1454	0	0	0	0	0	0	0	0	0	0	0	0	0	0.000192876	0	0	0.000277565	0	0	0	0	0	0	0	0	0	0	0	0	0	0	0	0	0	0	0	0	0	0	0	0	0	0	0	0	0	0	0	0
Otu1320	0	0	0	0	0	0	0	0	0	0	0	0	0	5.07568e-05	0.000255747	0.000122187	1.91424e-05	0	0	0	0	0	0	0	0	0	0	0	0	0	0	0	0	0	0	0	0	0	0	0	0	0	0	0	0	0	0	0	0
Otu1449	0	0	0	0	0	0	0	0	0	0	0	0	0	0	0.000210078	0.000112788	0.000124426	0	0	0	0	0	0	0	0	0	0	0	0	0	0	0	0	0	0	0	0	0	0	0	0	0	0	0	0	0	0	0	0
Otu1450	0	0	0	0	0	0	0	0	0	0	0	0	0	0	0	0	0	0	0	0	0	0	0	0	0	0	0	0	0	0	0	0	0	0	0	0	0	0	0	0.00038333	0	4.82439e-05	0	0	0	0	0	0	0
Otu1455	0	0	0	0	0	0	0	0	0	0	0	0	0	0	0	0	0	0	0	0	0	0	0	0	0	0	0	0	0	0	0	0	0	0	0	0	7.56607e-06	0	8.76755e-06	0	9.95203e-06	0	0	0	0	0	0	0	0
Otu1458	0	0	0	0	0	0	0	0	0	0	0	0	0	0	0	0	0	0	0	0	0	0	0	0	0	0	0	0	0	0	0	0	0	0	0	0	0	0	0.000245491	8.02318e-05	1.99041e-05	9.64878e-05	0	0	0	0	0	0	0
Otu1460	0	0	0	9.45823e-06	2.79322e-05	0	1.10926e-05	3.74742e-05	0	0	0	0	0	0	0	0	0	0	0	0	0	0	0	4.24241e-05	0	1.45926e-05	2.04428e-05	2.24447e-05	1.37051e-05	0	0	0	0	0	0	0	0	0	0	0	0	0	0	0	0	0	0	0	0
Otu1462	0	0	0	0	0	0	0	0	0	0	0	0	0	0	0	0	0	0	0	0	0	0	0	0	1.91839e-05	2.91852e-05	4.08856e-05	0	2.05577e-05	1.20874e-05	0	7.21339e-06	0	0	0	0	0	0	0	0	0	0	0	0	0	0	0	0	0
Otu1388	0	0	0	0	0	0	0	0	0	0	0	0	0	0.000182724	7.30707e-05	9.39903e-05	0.000105283	0	0	0	0	0	0	0	0	0	0	0	0	0	0	0	0	0	0	0	0	0	0	0	0	0	0	0	0	0	0	0	0
Otu1466	0	0	0	0	0	0	0	0	0	0	0	0	0	0	0.000173543	8.45912e-05	0.000181853	0	0	0	0	0	0	0	0	0	0	0	0	0	0	0	0	0	0	0	0	0	0	0	0	0	0	0	0	0	0	0	0
Otu1471	0	0	0	0	0	0	0	0	0	0	0	0	0	0	0.000274015	3.75961e-05	9.57121e-05	2.33441e-05	0	0	0	0	0	0	0	0	0	0	0	0	0	0	0	0	0	0	0	0	0	0	0	0	0	0	0	0	0	0	0
Otu1473	0	0	0	0	0	0	0	0	0	0	0	0	0	0	0	0	0	0	0	0	0	0	0	0	0	0	0	0	0	0	0	0	0	0	0	0	0	0	0	8.91464e-06	0.000457793	0	0	0	0	0	0	0	0
Otu1474	0	0	0	0	0.000223457	4.72731e-05	0	7.49485e-05	0	0	0	0	3.51741e-05	0	0	0	0	0	0	0	0	0	0	0	0	0	0	0	0	0	0	0	0	0	7.54085e-06	0	2.26982e-05	2.13209e-05	0	0	0	0	0	0	0	0	0	0	0
Otu1481	0	0	0	0	0	0	0	0	0	0	0	0	0	0	5.4803e-05	9.39903e-06	9.57121e-06	0.000147846	8.98038e-05	8.60719e-06	1.03148e-05	1.69056e-05	0	0	0	0	0	0	0	1.20874e-05	0	7.21339e-06	0	0	0	0	0	0	0	0	0	0	0	0	0	0	0	0	0
Otu1339	0	0	0	0	0	0	0	0	0	0	0	0	0	2.03027e-05	0.000210078	0.000150384	4.7856e-05	0	0	0	0	0	0	0	0	0	0	0	0	0	0	0	0	0	0	0	0	0	0	0	0	0	0	0	0	0	0	0	0
Otu1482	0	0	0	0	0	0	0	0	0	0	0	0	0	0	0.000137008	0.00029137	0	0	0	0	0	0	0	0	0	0	0	0	0	0	0	0	0	0	0	0	0	0	0	0	0	0	0	0	0	0	0	0	0
Otu1484	0	0	0	0	0	0	0	0	0	0	0	0	0	0	0	0	0	0	0	0	0	0	0	0	0	0	0	0	0	0	0	0	0	0	0	0	0	0	0	0	0	0	0	0	0	0	0	0	0
Otu1486	0	0	0	0	0	0	0	0	0	0	0	0	0	0	0	0	0	0	0	0	0	0	0	0	0	0	0	0	0	0	0	0	0	0	0	0	0	0	0	8.91464e-06	0	0	0	0	0	0	0	0	0
Otu1490	0	0	0	0	0	0	0	0	0	0	0	0	0	0	9.13384e-06	3.75961e-05	0.00039242	0	0	0	0	0	0	0	0	0	0	0	0	0	0	0	0	0	0	0	0	0	0	0	0	0	0	0	0	0	0	0	0
Otu1491	0	0	0	0	0	0	0	0	0	0	0	0	0	0	0	0	0	0	0	0	0	0	0	0	0	0	0	0	0	0	0	0	0	0	0	0	0	0	0	8.91464e-06	0	0	0	0	0	0	0	0	0
Otu1495	0	0	0	0	0	0	0	0	0	0	0	0	0	0	0	0	0	0	0	0	0	0	0	0	0	0	0	0	0	0	0	0	0	0	0	0	0	0	0.000184118	0.000178293	0	6.03049e-05	0	0	0	0	0	0	0
Otu1496	0	0	0	0	0	0	0	0	0	0	0	0	0	0	0	0	0	0	0	0	0	0	0	0	0	0	0	0	0	0	0	0	0	0	0	0	0	0	0	0	0	0	0	0	0	0	0	0	0
Otu1498	0	0	0	0	0	0	0	0	0	0	0	0	0	0	0	0	0	0	0	0	0	0	0	0	0	0	0	0	0	0	0	0	6.82794e-06	0	0	0	0	0	0	0	0	0	0	2.16193e-05	0	9.36006e-05	6.87711e-05	0.000149951	0
Otu1500	0	3.49101e-05	0	0	0	0	0	0	0	0	0	0	3.51741e-05	0	0	0	0	2.33441e-05	6.90799e-06	0.000301251	0	0	0	1.0606e-05	0	0	0	0	0	6.04368e-06	1.46957e-05	0	0	0	0	0	0	0	0	0	0	0	0	0	0	0	0	0	0
Otu1488	0	0	0	0	0	0	0	0	0	0	0	0	0	0.000395903	0	9.39903e-06	4.7856e-05	0	0	0	0	0	0	0	0	0	0	0	0	0	0	0	0	0	0	0	0	0	0	0	0	0	0	0	0	0	0	0	0
Otu1513	0	0	0	0	0	0	0	0	0	0	0	0	0	0.000365449	0	0	8.61409e-05	0	0	0	0	0	0	0	0	0	0	0	0	0	0	0	0	0	0	0	0	0	0	0	0	0	0	0	0	0	0	0	0
Otu1269	0	0	0	0	0	0	0	0	0	0	0	0	0	0.000101514	0	0.000310168	1.91424e-05	0	0	0	0	0	0	0	0	0	0	0	0	0	0	0	0	0	0	0	0	0	0	0	0	0	0	0	0	0	0	0	0
Otu0715	0	0	0	0	0	0	0	0	0	0	0	0	0	7.10595e-05	9.13384e-06	9.39903e-06	0.000334992	0	0	0	0	0	0	0	0	0	0	0	0	0	0	0	0	0	0	0	0	0	0	0	9.95203e-06	0	0	0	0	0	0	0	0
Otu1367	0	0	0	0	0	0	0	0	0	0	0	0	0	1.01514e-05	0.000210078	0.000159783	3.82848e-05	0	0	0	0	0	0	0	0	0	0	0	0	0	0	0	0	0	0	0	0	0	0	0	0	0	0	0	0	0	0	0	0
Otu1418	0	0	0	9.45823e-06	0	1.57577e-05	2.21852e-05	0	0	0	0	0	0	0	0	0	0	0	0	0	0	0	0	0	0	2.91852e-05	1.02214e-05	1.49631e-05	2.05577e-05	0	0	0	0	0	0	0	0	0	0	0	0	0	0	0	0	0	0	0	1.55181e-05
Otu1487	0	0	0	0	0	0	0	0	0	0	0	0	0	0	0.000200944	0.000159783	5.74273e-05	0	0	0	0	0	0	0	0	0	0	0	0	0	0	0	0	0	0	0	0	0	0	0	0	0	0	0	0	0	0	0	0
Otu1494	0	0	0	0	0	0	0	0	0	0	0	0	0	0	5.4803e-05	6.57932e-05	0.000306279	0	0	0	0	0	0	0	0	0	0	0	0	0	0	0	0	0	0	0	0	0	0	0	0	0	0	0	0	0	0	0	0
Otu1383	0	0	0	0.000170248	0	0	0	0	0	0	0	0	0	0	0	0	0	0	0	0	0	0	0	0	0	0	0	0	0	0	0	0	0	0	0	0	0	0	0	0	0	0	0	0	0	0	0	0	0
Otu1502	0	0	0	0	0	0	0	0	0	0	0	0	0	0	0	0	0	0	0	0	0	0	0	0	0	0	0	0	0	0	0	0	0	0	0	0	0	0	7.01404e-05	2.67439e-05	0	0.000398012	0	0	0	0	0	0	0
Otu1503	0	0	0	0	0	0	0	0	0	0	0	0	0	0	0	0	0	0	0	0	0	0	0	0	0	0	0	0	0	0	0	0	0	0	0	0	0	0	0.000105211	0.000258525	0	4.82439e-05	0	0	0	0	0	0	0
Otu1506	0	0	0	0	0	0	0	0	0	0	0	0	0	0	0	0	0	0	0	0	0	0	0	0	0	0	0	0	0	0	0	0	0	0	0	0	0	0	0	0	0	1.2061e-05	0	0	0	0	0	0	0
Otu1508	3.94309e-05	0	9.20514e-06	3.78329e-05	0.000111729	9.45463e-05	0.000199667	0	0	0	0	0	0	0	0	0	0	0	0	0	0	0	0	0	0	0	0	0	0	0	0	0	0	0	0	0	0	0	0	0	0	0	0	0	0	0	0	0	0
Otu1510	0	0	0	0	0	0	0	0	0	0	0	0	0	0	0	0	0	0	0	0	0	0	0	0	0	0	0	0	0	0	0	0	0	0	0	0	0	0	0.000306864	7.13171e-05	9.95203e-06	1.2061e-05	0	0	0	0	0	0	0
Otu1519	0	0	0	0	0	0	0	0	0	0	0	0	0	0.000426357	0	0	1.91424e-05	0	0	0	0	0	0	0	0	0	0	0	0	0	0	0	0	0	0	0	0	0	0	0	0	0	0	0	0	0	0	0	0
Otu1501	0	0	0	0	0	0	0	0	0	0	0	0	0	0	0.000401889	0	0	0	0	0	0	0	0	0	0	0	0	0	0	0	0	0	0	0	0	0	0	0	0	0	0	0	0	0	0	0	0	0	0
Otu1524	0	0	0	0	0	0	0	0	0	0	0	0	0	0	0	0	0	7.78137e-06	0	0	0	0	0.000401429	0	9.59196e-06	0	0	7.48156e-06	0	0	0	0	0	0	0	0	0	0	0	0	0	0	0	0	0	0	0	0	0
Otu1529	0	0	0	0	0	0	0	0	0	0	0	0	0	0	0	0	0	0	0	0	0	0	0	0	0	0	0	0	0	0	0	0	6.82794e-06	1.45772e-05	2.26226e-05	1.07705e-05	0	0	0	0	0	0	0.000427982	0.000194574	0.000127951	2.88002e-05	3.43855e-05	2.8562e-05	0
Otu1530	0	0	0	0	0	0	0	0	0	0	0	0	0	0	0	0	0	0	0	0	0	0	0	0	0	0	0	0	0	0	0	0	0	0	0	0	0	0	0.000131513	0	9.95203e-06	0.000108549	0	0	0	0	0	0	0
Otu1533	0	0	0	0	0	0	0	0	0	0	0	0	0	0	0	0	0	0	0	0	0	0	0	0	0	0	0	0	0	0	0	0	0	0	0	0	0	0	0	0	0	0	0	0	0	0	0	0	0
Otu1517	0	0	0	0	0	0	0	0	0	0	0	0	0	0.000426357	0	0	9.57121e-06	0	0	0	0	0	0	0	0	0	0	0	0	0	0	0	0	0	0	0	0	0	0	0	0	0	0	0	0	0	0	0	0
Otu1514	0	0	0	0	0	0	0	0	0	0	0	0	1.75871e-05	0.000406054	0	0	1.91424e-05	0	0	0	0	0	0	0	0	0	0	0	0	0	0	0	0	0	0	0	0	0	0	0	0	0	0	0	0	0	0	0	0
Otu1521	0	0	0	0	0	0	0	0	0	0	0	0	0	0	4.56692e-05	0.000357163	0	0	0	0	0	0	0	0	0	0	0	0	0	0	0	0	0	0	0	0	0	0	0	0	0	0	0	0	0	0	0	0	0
Otu0980	0	0	0	0	0.000223457	0	2.21852e-05	7.49485e-05	0	0	0	0	0	0	0	0	5.74273e-05	0	0	0	0	0	0	0	0	7.29629e-06	0	0	6.85255e-06	0	0	0	0	0	0	0	0	0	0	0	0	0	0	0	0	0	0	0	1.55181e-05
Otu1536	7.88619e-06	0	0	0	5.58644e-05	0	9.98336e-05	0	0	0	0	0	0	0	0	0	0	0	0	0	0	0	0	1.0606e-05	0	0	3.06642e-05	0	0	0	0	0	0	0	0	0	0	0	0	0	0	0	0	0	0	0	0	0	0
Otu1541	0	0	0	0	0	0	0	0	0	0	0	0	0	0	0	0	0	1.55627e-05	0	0	0	0	0	0	1.91839e-05	0	1.02214e-05	7.48156e-06	2.74102e-05	1.81311e-05	7.34786e-06	0	0	0	0	0	0	0	0	0	0	0	0	0	0	0	0	0	0
Otu1543	0	0	0	0	0	0	0	0	0	0	0	0	0	0	0	0	0	0	0	0	0	0	0	0	0	0	0	0	0	0	0	0	0	0	0	0	0	0	0.000166583	8.91464e-05	0	0.000168854	0	0	0	0	0	0	0
Otu1544	0	0	0	0	0	0	0	0	0	0	0	0	0	0	0	0	0	0	0	0	0	0	0	0	1.91839e-05	0	0	7.48156e-06	0	0	0	1.44268e-05	0	0	0	0	0	0	0	0	0	0	0	0	0	0	0	0	0
Otu1546	0	0	0	1.89165e-05	2.79322e-05	0	0	0	0	0	0	0	0	0	0	0	0	0	0	0	0	0	0	0	0	0	0	0	0	0	0	0	0	0	0	0	0	0	0	0	0	0	0	0	0	0	0	0	0.000372434
Otu1549	0	0	0.000119667	0	0	0	0	0	0	0	0	0	0	0	0	0	0	0	0	0	0	0	0	0	0	0	0	2.24447e-05	0	0	0	0	0	0	0	0	0	0	0.000149048	0	0	0.00012061	0	0	0	0	0	0	0
Otu1522	0	0	0	0	0	0	0	0	0	0	0	0	0	0.000324843	2.74015e-05	9.39903e-06	5.74273e-05	0	0	0	0	0	0	0	0	0	0	0	0	0	0	0	0	0	0	0	0	0	0	0	0	0	0	0	0	0	0	0	0
Otu1303	0	0	0	0	0	0	0	0	0	0	0	0	0	3.04541e-05	5.4803e-05	5.63942e-05	0.000248851	0	6.90799e-06	0	0	0	0	0	0	0	0	0	0	0	0	0	0	0	0	0	0	0	0	0	0	0	0	0	0	0	0	0	0
Otu1556	0	0	0	0	0	0	0	0	0	0	0	0	0	1.01514e-05	9.13384e-06	0	0.000382848	0	0	0	0	0	0	0	0	0	0	0	0	0	0	0	0	0	0	0	0	0	0	0	0	0	0	0	0	0	0	0	0
Otu0573	0	0	0	9.45823e-06	0	0	0	0.000149897	0	0	0	0	0	0	0	0	0	0	0	0	0	0	9.79096e-06	0	9.59196e-06	0	0	0	0	0	0	0	0	0	0	0	7.56607e-06	0	0	0	0	0	0	0	0	7.20005e-06	0	0	0
Otu1542	0	0	0	0	0	0	0	0	0	0	0	0	0	0	0.000173543	2.81971e-05	4.7856e-05	2.33441e-05	7.59878e-05	8.60719e-06	0	0	0	0	0	0	0	0	0	0	0	0	0	0	0	0	0	0	0	0	0	0	0	0	0	0	0	0	0
Otu1554	0	0	0	0	0	0	0	0	0	0	0	0	0	0	0	0	0	0	0	0	0	0	0	0	0	0	0	0	0	0	0	0	0	0	0	0	0	0	7.01404e-05	1.78293e-05	0	0.000385951	0	0	0	0	0	0	0
Otu1559	0	0	0	0	0	0	0	0	0	0	0	0	0	0	0	0	0	0	0	0	0	0	0	0	0	0	1.02214e-05	0	0	0	2.20436e-05	0	0	0	0	0	0	0	0	0	0	0	0	0	0	0	1.37542e-05	7.14051e-06	9.31084e-05
Otu1561	0	0	0	0	0	0	0	0	0	0	0	0	0	0	0	0	0	0	0	0	0	0	0	0	0	0	0	0	0	0	0	0	0	0	0	0	0	0	0	0	0	0	0	0	0	0	0	0	0
Otu1564	0	0	0	0	0	0	0	0	0	0	0	0	0	0	0	0	0	0	0	0	0	0	0	0	0	0	0	0	0	0	0	0	0	0	0	0	0	0	0	0	0	0	0	0	0	0	0	0	0
Otu1573	0	0	0	0	0	0	0	0	0	0	0	0	0	0.000111665	9.13384e-06	0	0.000277565	0	0	0	0	0	0	0	0	0	0	0	0	0	0	0	0	0	0	0	0	0	0	0	0	0	0	0	0	0	0	0	0
Otu1583	0	0	0	0	0	0	0	0	0	0	0	0	0	7.10595e-05	0	0.000300769	1.91424e-05	0	0	0	0	0	0	0	0	0	0	0	0	0	0	0	0	0	0	0	0	0	0	0	0	0	0	0	0	0	0	0	0
Otu1550	0	0	0	0	0	0	0	0	0	0	0	0	0	3.04541e-05	0	0	0.000363706	0	0	0	0	0	0	0	0	0	0	0	0	0	0	0	0	0	0	0	0	0	0	0	0	0	0	0	0	0	0	0	0
Otu1557	0	0	0	0	0	0	0	0	0	0	0	0	0	0	2.74015e-05	0.000103389	0.000258423	0	0	0	0	0	0	0	0	0	0	0	0	0	0	0	0	0	0	0	0	0	0	0	0	0	0	0	0	0	0	0	0
Otu1577	0	0	0	0	0	0	0	0	0	0	0	0	0	0	0	0	0	7.78137e-06	0	0	0	0	0	0	0.000383678	0	0	0	0	0	0	0	0	0	0	0	0	0	0	0	0	0	0	0	0	0	0	0	0
Otu1571	0	0	0	0	0	0	0	0	0	0	0	0	0	0	0	0	0	0	0	0	0	0	0	0	0	0	0	0	0	0	0	0	0	0	0	0	0	0	0	0	0	0	0	0	0	0	0	0	0
Otu1582	5.52033e-05	0.000174551	9.20514e-06	9.45823e-06	2.79322e-05	6.30308e-05	7.76484e-05	0	0	0	0	0	0	0	0	0	0	0	0	0	0	0	2.93729e-05	0	0	0	1.02214e-05	0	0	0	0	0	0	0	0	0	0	0	0	0	0	0	0	0	0	0	0	0	0
Otu1579	0	0	0	0	0	0	0	0	0	0	0	0	0	0.000294389	0	0	0.000105283	0	0	0	0	0	0	0	0	0	0	0	0	0	0	0	0	0	0	0	0	0	0	0	0	0	0	0	0	0	0	0	0
Otu1604	0	0	0	0	0	0	0	0	0	0	0	0	0	0.000172573	0	0	0.000220138	0	0	0	0	0	0	0	0	0	0	0	0	0	0	0	0	0	0	0	0	0	0	0	0	0	0	0	0	0	0	0	0
Otu1610	0	0	0	0	0	0	0	0	0	0	0	0	0	7.10595e-05	1.82677e-05	0	0.000296708	0	0	0	0	0	0	0	0	0	0	0	0	0	0	0	0	0	0	0	0	0	0	0	0	0	0	0	0	0	0	0	0
Otu1415	0	0	0	0	0	0	0	0	0	0	0	0	0	1.01514e-05	0.000200944	0.000131586	2.87136e-05	0	0	0	0	0	0	0	0	0	0	0	0	0	0	0	0	0	0	0	0	0	0	0	0	0	0	0	0	0	0	0	0
Otu1613	0	0	0	0	0	0	0	0	0	0	0.000101177	0.000184382	8.79353e-05	0	0	0	0	7.78137e-06	6.90799e-06	1.72144e-05	0	0	9.79096e-06	0	9.59196e-06	0	2.04428e-05	0	0	0	0	0	0	0	0	0	0	0	0	0	0	0	0	0	0	0	0	0	0
Otu1587	0	0	0	0	0	0	0	0	0	0	0	0	0	0	0.000219212	4.69951e-05	0.000105283	0	0	0	0	0	0	0	0	0	0	0	0	0	0	0	0	0	0	0	0	0	0	0	0	0	0	0	0	0	0	0	0
Otu1592	0	0	0	0	0	0	0	0	0	0	0	0	0	0	0	0	0	0	0	0	0	0	0	0	0	0	0	0	0	0	0	0	0	7.28858e-06	0	0	7.56607e-06	0	0	0	0	0	7.7815e-05	0	0	1.44001e-05	6.87711e-06	0	3.10361e-05
Otu1599	0	0	0	0	0	0	0	0	0	0	0	0	0	0	0	0	0	0	0	0	0	0	0	0	0	0	0	0	0	0	0	0	0	0	0	0	0	0	0	0	0	0	0	0	0	0	0	0	0
Otu1600	0	0	0	0	0	0	0	0	0	0	0	0	0	0	0	0	0	0	0	0	0	0	0	0	0	0	0	0	0	0	0	0	6.82794e-06	2.18657e-05	1.50817e-05	1.07705e-05	0	0	0	0	0	0	0.00015563	4.32386e-05	0.000159939	0	6.87711e-06	0	0
Otu1605	0	0	0	9.45823e-05	0.000139661	4.72731e-05	0.000144204	3.74742e-05	0	0	0	0	0	0	0	0	0	0	0	0	0	0	0	0	0	0	0	0	0	0	7.34786e-06	0	6.82794e-06	0	0	0	0	0	0	0	9.95203e-06	0	0	0	0	0	0	0	0
Otu1598	0	0	0	0	0	0	0	0	0	0	0	0	0	0.000121816	9.13384e-06	0	0.000248851	0	0	0	0	0	0	0	0	0	0	0	0	0	0	0	0	0	0	0	0	0	0	0	0	0	0	0	0	0	0	0	0
Otu1643	0	0	0	0	0	0	1.10926e-05	0	0	0	0	0	0	1.01514e-05	0	0	1.91424e-05	0	0	0	0	0	0	3.18181e-05	0	1.45926e-05	1.02214e-05	1.49631e-05	1.37051e-05	0	0	0	0	0	0	0	0	0	0	0	0	0	0	0	0	0	0	0	0
Otu1555	0	0	0	1.89165e-05	0	0	0	0	0	0	0	0	0	0	0	0	0	0	0	0	0	0	0	0	0	0	0	0	0	0	0	0	0	0	0	0	0	0	0	0	0	0	3.89075e-05	0.000108096	0	0	0	0	3.10361e-05
Otu1609	0	0	0	0	0	0	0	0	0	0	0	0	0	0	0.000182677	4.69951e-05	9.57121e-05	7.78137e-06	2.0724e-05	0	0	0	0	0	0	0	0	0	0	0	0	0	0	0	0	0	0	0	0	0	0	0	0	0	0	0	0	0	0
Otu1618	0	0	0	0	0	0	0	0	0	0	0	0	0	0	0	0	0	0	0	0	0	0	0	0	0	0	0	0	0	0	0	0	0	0	0	0	0	0	0	0	9.95203e-06	0	0	0	0	0	0	0	0
Otu1627	0	0	0	0	0	0	0	0	0	0	0	0	0	0	0.000155275	4.69951e-05	0.000162711	0	0	0	0	0	0	0	0	0	0	0	0	0	0	0	0	0	0	0	0	0	0	0	0	0	0	0	0	0	0	0	0
Otu1630	0	0	0.00034059	0	0	0	1.10926e-05	0	0	0	0	0	0	0	0	0	0	0	0	0	0	0	0	0	0	7.29629e-06	0	0	0	0	0	0	0	0	0	0	0	0	0	0	0	0	0	0	0	0	0	0	0
Otu1632	0	0	0	7.56659e-05	5.58644e-05	0.000189093	0.000122019	0	0	0	0	0	0	0	0	0	0	0	0	0	0	0	0	0	0	0	0	0	0	0	0	0	0	0	0	0	0	0	0	0	0	0	0	0	0	0	0	0	0
Otu1634	0	0	0	0	0	0	0	0	0	0	0	0	0	0	0	0	0	0	0	0	0	0	0	0	0	0	0	0	0	0	0	0	0	0	0	0	0	0	0	0	0.000378177	1.2061e-05	0	0	0	0	0	0	0
Otu1635	0	0	0	0	0	0	0	0	0	0	0	0	0	0	0	0	0	0	0	0	0	0	0	0	0	0	0	0	0	0	0	0	0	0	0	0	0	0	0	0	0	0	0	0	0	0	0	0	0
Otu1642	0	0	0	0	0	0	0	0	0	0	0	0	0	0	0	0	0	0	0	0	0	0	0	0	0	0	0	0	0	0	0	0	0	0	0	0	0	0	0	0	0	0	0	0	0	0	0	0	0
Otu1620	0	0	0	0	0	0	0	0	0	0	0	0	0	0	0	0	0	0	0	0	0	0	0	0	0	0	0	0	0	0	0	0	0	0	0	0	0	0	0	8.91464e-06	0.000378177	0	0	0	0	0	0	0	0
Otu0251	0	0	0	0	0	0	0	0	0	0	0	0	0	9.13622e-05	4.56692e-05	4.69951e-05	0.000181853	0	0	0	0	0	0	0	0	0	0	0	0	0	0	0	0	0	0	0	0	0	0	0	0	0	0	0	0	0	0	0	0
Otu1477	0	0	0	0	0	0	0	0	0	0	0	0	0	2.03027e-05	0.000173543	0.000112788	4.7856e-05	0	0	0	0	0	0	0	0	0	0	0	0	0	0	0	0	0	0	0	0	0	0	0	0	0	0	0	0	0	0	0	0
Otu1646	0	0	0	0	0	0	0	0	0	0	0	0	0	0	2.74015e-05	1.87981e-05	0.00031585	0	0	0	0	0	0	0	0	0	0	0	0	0	0	0	0	0	0	0	0	0	0	0	0	0	0	0	0	0	0	0	0
Otu1651	0	0	0	0	0	0	0	0	0	0	0	0	0	0	0	0	0	0	0	0	0	0	0	0	0	0	0	0	0	0	0	0	0	0	0	0	0	0	0	0	0	1.2061e-05	0	0	0	0	0	0	0
Otu1655	0	0	0	0	0	0	0	0	0	0	0	0	0	0	0	0	0	0	0	0	1.03148e-05	0	0	0	0	0	0	0	0	0	0	0	0	0	0	0	0	0	0	0	0	0	0	0	0	0	0	0	0
Otu1659	0	0	0	0	8.37965e-05	0	1.10926e-05	7.49485e-05	0	0	0	0	0	0	0	0	0	0	0	0	0	0	0	1.0606e-05	0	7.29629e-06	0	0	0	0	0	0	0	0	0	0	0	0	0	0	0	0	0	0	0	0	0	0	0
Otu1660	0	0	0	0	0	0	0	0	0	0	0	0	0	0	0	0	0	0	0.000186516	2.58216e-05	0	0	0	1.0606e-05	0	0	0	0	0	4.23058e-05	0	0	0	0	0	0	0	0	0	0	0	0	0	0	0	0	0	0	0
Otu1648	0	0	0	0	0	0	0	0	0	0	0	0	0	0.000365449	0	0	9.57121e-06	0	0	0	0	0	0	0	0	0	0	0	0	0	0	0	0	0	0	0	0	0	0	0	0	0	0	0	0	0	0	0	0
Otu1664	0	0	0	0	0	0	0	0	0	0	0	0	0	0.000345146	0	0	2.87136e-05	0	0	0	0	0	0	0	0	0	0	0	0	0	0	0	0	0	0	0	0	0	0	0	0	0	0	0	0	0	0	0	0
Otu1656	0	0	0	0	0	0	0	0	0	0	0	0	0	0.000142119	0	0	0.000220138	0	0	0	0	0	0	0	0	0	0	0	0	0	0	0	0	0	0	0	0	0	0	0	0	0	0	0	0	0	0	0	0
Otu1666	0	0	0	0	0	0	0	0	0	0	0	0	0	0.000101514	0	9.39903e-06	0.000248851	0	0	0	0	0	0	0	0	0	0	0	0	0	0	0	0	0	0	0	0	0	0	0	0	0	0	0	0	0	0	0	0
Otu1595	0	0	0	2.83747e-05	0.000111729	7.87885e-05	4.43705e-05	3.74742e-05	0	0	0	0	0	0	0	0	0	0	0	0	0	0	0	0	0	0	0	0	0	0	0	0	0	0	0	0	0	0	0	0	0	0	0	0	0	0	0	0	0
Otu1670	0	0	0	0	0	0	0	0	0	0	0	0	0	0	0	0	0	0	0	0	0	0	0	5.30301e-05	0	2.91852e-05	2.04428e-05	7.48156e-06	7.53781e-05	0	0	2.88536e-05	0	0	0	0	0	0	0	0	0	0	0	0	0	0	0	0	3.10361e-05
Otu1675	0	0	0	0	0	0	0	0	0	0	0	0	0	0	0	0	0	7.00324e-05	5.52639e-05	0	0	0	0	0	7.67357e-05	0	0	0	0	0	0	0	0	0	0	0	0	0	0	0	0	0	0	2.16193e-05	6.39754e-05	1.44001e-05	0	0	0
Otu1676	0	0	0	0	0	0	0	0	0	0	0	0	0	0	0	0	0	0	6.90799e-06	0	0	0	0	0	0	0	0	7.48156e-06	0	2.41747e-05	3.67393e-05	2.16402e-05	0	0	0	2.1541e-05	7.56607e-05	2.84279e-05	0	0	5.97122e-05	0	0	2.16193e-05	0	0	0	0	0
Otu1677	0	0	0	0	0	0	0	0	0	0	0	0	0	0	0	0	0	0	0	0	0	0	0	0	0	0	0	0	0	0	0	0	0	0	0	0	0	0	0	0	0	0	0	0	0	0	0	0	0
Otu1681	0	0	0	0	0	0	0	0	0	0	0	0	0	0	0	0	0	0	0	0	0	0	0.000117492	0	9.59196e-06	7.29629e-06	2.04428e-05	1.49631e-05	6.85255e-06	0	7.34786e-06	7.21339e-06	0	0	0	0	0	0	0	0	0	0	0	0	0	0	0	0	0
Otu1682	0	0	0	0	0	0	0	0	0	0	0	0	0	0	0	0	0	0	0	0	0	0	0	0	0	0	0	0	0	0	0	0	0	0	0.000128194	0.000118476	0	0	0	0	0	0	3.89075e-05	0.000108096	9.59632e-05	0	0	0	0
Otu1685	0	0	0	0	0	0	0	3.74742e-05	0	0	0	0	0	0	0	0	0	0	0	0	0	0	0	0	0	0	0	0	0	0	7.34786e-06	0	0	0	0	1.07705e-05	7.56607e-06	0	0	3.56586e-05	0	0	0	0	0	0	0	0	0
Otu1686	0	0	0	0	0	0	0	0	0	0	0	0	0	0	0	0	0	0	0	0	0	0	0	0	0	0	0	0	0	0	0	0	0	0	0	0	0	0	0	0	0	0	0	0	0	0	0	0	0.000325879
Otu1689	0	0	0	0	0	0	0	0	0	0	0	0	0	0	0	0	0	0	0	0	0	0	0	0	0	0	0	0	0	0	0	0	0	0	0	0	0	0	0	0	0	0	0	0	0	0	0	0	0
Otu1687	0.00016561	3.49101e-05	0.000119667	0	0	0	0	0	0	0	0	0	0	0	0	0	0	0	0	0	0	0	0	0	0	0	0	0	0	0	0	1.44268e-05	0	0	0	0	0	0	0	0	0	0	0	0	0	0	0	0	0
Otu1694	0	0	0	0	0	0	0	0	0	0	0	0	0	0.000334995	0	0	2.87136e-05	0	0	0	0	0	0	0	0	0	0	0	0	0	0	0	0	0	0	0	0	0	0	0	0	0	0	0	0	0	0	0	0
Otu1624	0	0	0	0	0	0	0	0	0	0	0	0	0	0.000121816	1.82677e-05	0.000187981	1.91424e-05	0	0	0	0	0	0	0	0	0	0	0	0	0	0	0	0	0	0	0	0	0	0	0	0	0	0	0	0	0	0	0	0
Otu1392	0	0	0	0	0	0	0	0	0	0	0	0	0	8.12109e-05	0	1.87981e-05	0.000229709	0	0	8.60719e-06	0	0	9.79096e-06	0	0	0	0	0	0	0	0	0	0	0	0	0	0	0	0	0	0	0	0	0	0	0	0	0	0
Otu1683	0	0	0	0	0	0	0	0	0	0	0	0	0	4.06054e-05	0	0.00029137	9.57121e-06	0	0	0	0	0	0	0	0	0	0	0	0	0	0	0	0	0	0	0	0	0	0	0	0	0	0	0	0	0	0	0	0
Otu1558	0	0	0	0	0	0	0	0	0	0	0	0	0	3.04541e-05	0.000155275	0.000112788	3.82848e-05	0	0	0	0	0	0	0	0	0	0	0	0	0	0	0	0	0	0	0	0	0	0	0	0	0	0	0	0	0	0	0	0
Otu1667	0	0	0	0	0	0	0	0	0	0	0	0	0	0	0.000164409	6.57932e-05	0.000105283	0	0	0	0	0	0	0	0	0	0	0	0	0	0	0	0	0	0	0	0	0	0	0	0	0	0	0	0	0	0	0	0
Otu1702	0	0	0	0	0	0	0	0	0	0	0	0	0	0	0	0	0	0	0	0	0	0	0	0	0	0	0	0	0	0	0	0	0	0	0	0	0	0	0	0	0	0	0	0	0	0	0	0	0
Otu1704	0	0	0	0	0	0	0	0	0	0	0	0	0	0	0	0	0	0	0	0	0	0	0	0	0	0	0	0	0	0	0	0	0	0	0	0	0	0	0.000105211	0.000124805	0	0.00012061	0	0	0	0	0	0	0
Otu1705	0	0	0	0	0	0	0	0	0	0	0	0	0	0	0	0	0	0	0	0	0	0	0	0	0	0	0	0	0	0	0	0	0	0	0	0	0	0	8.76755e-06	0.000294183	0	0	0	0	0	0	0	0	0
Otu1706	0	0	0.000312975	0	0	0	0	0	0	0	0	0	0	0	0	0	0	0	0	0	0	0	0	0	0	0	0	0	0	0	0	7.21339e-06	0	0	0	0	0	0	0	0	0	0	0	0	0	0	0	0	0
Otu1699	0	0	0	0	0	0	0	0	0	0	0	0	0	0.000314692	0	0	0	0	0	0	0	0	0	0	0	0	0	0	0	0	0	0	0	0	0	0	0	0	0	0	0	0	0	0	0	0	0	0	0
Otu1718	0	0	0	0	0	0	0	0	0	0	0	0	0	0.000243633	9.13384e-06	0	0	0	0	0	0	0	0	0	0	0	0	0	0	0	0	0	0	0	0	0	0	0	0	0	0	0	0	0	0	0	0	0	0
Otu1731	0	0	0	0	0	0	0	0	0	0	0	0	0	0.000172573	0	0	0.000172282	0	0	0	0	0	0	0	0	0	0	0	0	0	0	0	0	0	0	0	0	0	0	0	0	0	0	0	0	0	0	0	0
Otu1735	0	0	0	0	0	0	0	0	0	0	0	0	0	0.000172573	0	0	0.000172282	0	0	0	0	0	0	0	0	0	0	0	0	0	0	0	0	0	0	0	0	0	0	0	0	0	0	0	0	0	0	0	0
Otu1679	0	0	0	0	0	0	0	0	0	0	0	0	0	0	0.000173543	0.000140985	9.57121e-06	0	0	0	0	0	0	0	0	0	0	0	0	0	0	0	0	0	0	0	0	0	0	0	0	0	0	0	0	0	0	0	0
Otu1693	0	0	0	2.83747e-05	2.79322e-05	0.000189093	2.21852e-05	0	0	0	0	0	0	0	0	0	0	0	0	0	0	0	5.87458e-05	1.0606e-05	9.59196e-06	0	0	7.48156e-06	6.85255e-06	0	0	0	0	0	0	0	0	0	0	0	0	0	0	0	0	0	0	0	0
Otu1432	0	0	0	0	2.79322e-05	0	0	0	0	0	0	0	0	0	0	0	0	0	0	0	0	0	0	0	0	0	0	0	0	0	0	0	0	0	0	0	0	0	0	0	0	0	0	0	0	0	0	0	0
Otu1712	0	0	0	0	0	0	0	0	0	0	0	0	0	0	0	0	0	0	0	0	0	0	0	0	0	0	0	0	0	0	0	0	0	0	0	0	0	0	8.76755e-06	0	9.95203e-06	2.4122e-05	0	0	0	0	0	0	0
Otu1717	0	0	0	0	0	0	0	0	0	0	0	0	0	0	0.000164409	4.69951e-05	0.000114855	0	0	0	0	0	0	0	0	0	0	0	0	0	0	0	0	0	0	0	0	0	0	0	0	0	0	0	0	0	0	0	0
Otu1722	0	0	0	0	0	0	0	0	0	0	0	0	0	0	0	0	0	0	0	0	0	0	0	0	0	0	0	0	0	0	0	0	0	0	0	0	0	0	0	0	0	0	0	0	0	0	0	0	0
Otu1724	0	6.98202e-05	0	0	0	0	0	0	0	0	0	0	0	0	0	0	0	1.55627e-05	5.52639e-05	0.000163537	0	0	9.79096e-06	0	9.59196e-06	0	0	0	0	1.20874e-05	0	0	0	0	0	0	0	0	0	0	0	0	0	0	0	0	0	0	0
Otu1727	0	0	0	0	0	0	0	0	0	0	0	0	0	0	0	0	0	0	0	0	0	0	0	0	0	0	0	0	0	0	0	0	0	0	0	0	0	0	0	0	0	0	0	0	0	0	0	0	0
Otu1728	0	0	0	7.56659e-05	0.000223457	9.45463e-05	3.32779e-05	7.49485e-05	0	0	0	0	0	0	0	0	0	0	0	0	0	0	0	0	0	0	0	0	0	0	0	0	0	0	0	0	0	0	0	0	0	0	0	0	0	0	0	0	0
Otu1732	0	0	0	3.78329e-05	5.58644e-05	0.000362427	4.43705e-05	0	0	0	0	0	0	0	0	0	0	0	0	0	0	0	0	0	0	0	0	0	0	0	0	0	0	0	0	0	0	0	0	0	0	0	0	0	0	0	0	0	0
Otu1749	0	0	0	0	0	0	0	0	0	0	0	0	0	0.000345146	0	0	0	0	0	0	0	0	0	0	0	0	0	0	0	0	0	0	0	0	0	0	0	0	0	0	0	0	0	0	0	0	0	0	0
Otu1668	0	0	0	0	0	0	0	0	0	0	0	0	0	0.000324843	9.13384e-06	0	9.57121e-06	0	0	0	0	0	0	0	0	0	0	0	0	0	0	0	0	0	0	0	0	0	0	0	0	0	0	0	0	0	0	0	0
Otu1738	0	0	0	0	0	0	0	0	0	0	0	9.70431e-06	0	0.000101514	0	0	0.000220138	0	0	0	0	0	0	0	0	0	0	0	0	0	0	0	0	0	0	0	0	0	0	0	0	0	0	0	0	0	0	0	0
Otu1737	0	0	0	0	0	0	0	0	0	0	0	0	0	0	0	0	0	0	0	0	0	0	0	0	0	0	0	0	0	0	0	0	0	2.18657e-05	0	0	0	0	0	0	0	0	0.000194537	6.48579e-05	0.000319877	2.88002e-05	2.06313e-05	4.28431e-05	0
Otu1745	0	0	0	0	0	0	0	0	0	0	0	0	0	0	0	0	0	0	0	0	0	0	0	0	0	1.45926e-05	5.1107e-05	1.49631e-05	6.85255e-06	8.46116e-05	7.34786e-06	2.88536e-05	0	0	0	0	0	0	0	0	0	0	0	0	0	0	0	0	0
Otu1746	0	0	0	0	0	0	0	0	0	0	0	0	0	0	0	0	0	0	0	0	0	0	0	0	0	0	0	0	0	0	0	0	0	0	0	0	0	0	6.13728e-05	0.000240695	0	0	0	0	0	0	0	0	0
Otu1755	0	0	0	2.83747e-05	0	3.15154e-05	6.65557e-05	0	0.000138895	0.000869112	0	0	0	0	0	0	0	0	0	0	0	0	0	0	0	0	0	0	0	0	0	0	0	0	0	0	0	0	0	0	0	0	0	0	0	0	0	0	0
Otu1769	0	0	0	0	0	0	0	0	0	0	0	0	0	0.00015227	0	0	0.000172282	0	0	0	0	0	0	0	0	0	0	0	0	0	0	0	0	0	0	0	0	0	0	0	0	0	0	0	0	0	0	0	0
Otu1744	0	0	0	0	0	0	0	0	0	0	0	0	0	1.01514e-05	0.000200944	1.87981e-05	7.65697e-05	0	0	0	0	0	0	0	0	0	0	0	0	0	0	0	0	0	0	0	0	0	0	0	0	0	0	0	0	0	0	0	0
Otu1784	0	0	0	0	0	0	0	0	0	0	0	0	0	0	0	0	0	0	0	0	0	0	0	0	0.000316535	0	0	0	0	0	0	0	0	0	0	0	0	0	0	0	0	0	0	0	0	0	0	0	0
Otu1730	0	0	0	9.45823e-06	2.79322e-05	0	0	3.74742e-05	0	0	0	0	0	0	0	0	0	0	0	0	0	0	0	1.0606e-05	0	0	0	0	0	0	0	0	0	0	0	0	0	0	0	0	0	0	0	0	0	0	0	0	0
Otu1733	0	0	0	1.89165e-05	2.79322e-05	1.57577e-05	5.54631e-05	3.74742e-05	0	0	0	0	0	0	0	0	0	0	0	0	0	0	0	1.0606e-05	0	2.91852e-05	0	0	6.85255e-06	0	0	0	0	0	0	0	0	0	0	0	0	0	0	0	0	0	0	0	0
Otu1756	0	0	0	0	2.79322e-05	0	6.65557e-05	7.49485e-05	0	0	0	0	0	0	0	0	0	0	0	0	0	0	0	0	0	0	0	0	0	0	0	0	0	0	0	0	0	0	0	0	0	0	0	0	0	0	0	0	0
Otu1759	0	0	0	0	0	0	0	0	0	0	0	0	0	0	0	0	0	0	0	0	0	0	0	0	0	0	0	0	0	0	0	0	0	0	0	0	0	0	8.76755e-06	0.000213951	7.96162e-05	0	0	0	0	0	0	0	0
Otu1765	0	0	0	0	0	0	0	0	0	0	0	0	0	0	0.000127874	0.000169182	9.57121e-06	0	0	0	0	0	0	0	0	0	0	0	0	0	0	0	0	0	0	0	0	0	0	0	0	0	0	0	0	0	0	0	0
Otu1768	0	0	0	0	0	0	0	0	0	0	0	0	0	0	0	0	0	0	0	0	0	0	0	0	0	0	0	0	0	0	0	0	0	0	0	0	0	0	0	0	4.97602e-05	4.82439e-05	0	0	0	0	0	0	0
Otu1770	0	0	0	0	0	0	0	0	0	0	0	0	0	0	0.000210078	2.81971e-05	6.69985e-05	0	0	0	0	0	0	0	0	0	0	0	0	0	0	0	0	0	0	0	0	0	0	0	0	0	0	0	0	0	0	0	0
Otu1771	0	0	0	0	0	0	0	0	0	0	0	0	0	0	0.000200944	9.39903e-05	0	0	0	8.60719e-06	0	0	0	0	0	0	0	0	0	0	0	0	0	0	0	0	0	0	0	0	0	0	0	0	0	0	0	0	0
Otu1773	0	0	0	0	0	0	0	0	0	0	0	0	0	0	0	0	0	1.55627e-05	6.90799e-06	0	0	0	0.000274147	1.0606e-05	9.59196e-06	0	0	0	0	0	0	0	0	0	0	0	0	0	0	0	0	0	0	0	0	0	0	0	0
Otu1776	0	0	0	0	0	0	0	0	0	0	0	0	0	0	0	0	0	0	0	0	0	0	0	0	0	0	0	0	0	0	0	0	0	0	0	0	0	0	0	0	0	0	0	0	0	0	0	0	0
Otu1777	0	0	0	0	0	0	0	0	0	0	0	0	0	0	0	0	0	0	0	0	0	0	0	0	0	0	0	0	0	0	0	0	0	0	0	0	0	0	0	0	0	0	0	0	0	0	0	0	0
Otu1783	0	0	0	0	0	0	0	0	0	0	0	0	0	0	0	0	0	0	0	0	0	0	0	0	0	0	0	0	0	0	0	0	6.82794e-06	0	0	0	0	7.10697e-06	0	0	0	0	0.000116722	0	0	2.88002e-05	2.06313e-05	0.000149951	0
Otu1678	0	0	0	0	0	0	0	0	0	0	0	0	0	9.13622e-05	0	0.000216178	0	0	0	0	0	0	0	0	0	0	0	0	0	0	0	0	0	0	0	0	0	0	0	0	0	0	0	0	0	0	0	0	0
Otu1809	0	0	0	0	0	0	0	0	0	0	0.000189708	6.79302e-05	0.000175871	0	0	0	0	0	0	0	0	0	0	0	0	0	0	0	0	0	0	0	0	0	0	0	0	0	0	0	0	0	0	0	0	0	0	0	0
Otu0423	0	0	0	1.89165e-05	2.79322e-05	0	1.10926e-05	3.74742e-05	0	0	0	0	0	0	0	0	0	1.55627e-05	6.90799e-06	0	0	0	0	0	1.91839e-05	0	0	0	0	0	7.34786e-06	0	0	0	0	0	1.51321e-05	0	0	0	0	0	3.89075e-05	0	0	7.20005e-06	0	1.4281e-05	0
Otu1520	0	0	0	0	0	0	0	0	0	0	0	0	0	0	0	0	0.000306279	0	0	0	0	0	0	0	0	0	0	0	0	0	0	0	0	0	0	0	0	0	0	0	0	0	0	0	0	0	0	0	0
Otu1778	0	0	0	1.89165e-05	5.58644e-05	1.57577e-05	9.98336e-05	0	0	0	0	0	0	0	9.13384e-06	2.81971e-05	0	0	0	0	0	0	0	0	0	0	0	0	0	0	0	0	0	0	0	0	0	0	0	0	0	0	0	0	0	0	0	7.14051e-06	0
Otu1742	0	0	0	0	0	0	0	0	0	0	0	0	0	0	0.000191811	0	0.000105283	0	0	0	0	0	0	0	0	0	0	0	0	0	0	0	0	0	0	0	0	0	0	0	0	0	0	0	0	0	0	0	0
Otu1379	0	0	0	0	8.37965e-05	4.72731e-05	0	0.000112423	0	0	0	0	0	0	0	0	0	0	0	0	0	0	0	0	0	0	0	0	0	0	0	7.21339e-06	0	0	0	0	0	0	0	0	0	0	0	0	0	0	0	0	0
Otu1760	0	0	0	0	0	0	0	0	0	0	0	0	0	0	0.000292283	0	0	0	0	0	0	0	0	0	0	0	0	0	0	0	0	0	0	0	0	0	0	0	0	0	0	0	0	0	0	0	0	0	0
Otu1791	0	0	9.20514e-06	0	0	0	0	0	0	0	0	0	0	0	0	0	0	0	0	0	0	0	0.000274147	0	1.91839e-05	0	0	7.48156e-06	0	0	0	0	0	0	0	0	0	0	0	0	0	0	0	0	0	0	0	0	0
Otu1803	0	0	0	0	0	0	0	0	0	0	0	0	0	0	0	0	0	0	0	2.58216e-05	0	0	0	0	1.91839e-05	1.45926e-05	0	7.48156e-06	1.37051e-05	0	0	1.44268e-05	0	0	0	0	0	0	0	0	0	0	0	0	0	0	0	0	0
Otu1810	0	0	0	0	0	0	0	0	0	0	0	0	0	0	0	0	0	0	0	0	0	0	0	0	0	0	0	0	0	0	0	0	0	0	0	0	0	0	0	0	0	0	0	0	0	0	0	0	0
Otu1815	2.36586e-05	0	1.84103e-05	0	0	0	0	0	0	0	0	0	0	0	0	0	0	3.11255e-05	6.90799e-05	0	0	0	0	0	0	0	0	0	0	3.62621e-05	0	7.21339e-06	0	0	0	0	0	0	0	0	0	0	0	0	0	0	0	0	0
Otu1818	0	0	0	0	0	1.57577e-05	0	0	0	0	0	0	0	0	0	0	0	0	0	0	0	0	0	0	0	0	0	0	0	0	0	0	0	0	0	0	0	0	0.000236724	0	0	4.82439e-05	0	0	0	0	0	0	0
Otu1822	0	0	0	0	0	0	0	0	0	0	0	0	0	0	0	0	0	0	0	0	0	0	0	0	0	0	0	0	0	0	0	0	0	0	0	0	0	0	0	0	0.000308513	1.2061e-05	0	0	0	0	0	0	0
Otu1813	0	0	0	0	0	0	0	0	0	0	0	0	0	0.000142119	0	0	0.000162711	0	0	0	0	0	0	0	0	0	0	0	0	0	0	0	0	0	0	0	0	0	0	0	0	0	0	0	0	0	0	0	0
Otu1846	0	0	0	0	0	0	0	0	0	0	0	0	0	8.12109e-05	0	0	0.000220138	0	0	0	0	0	0	0	0	0	0	0	0	0	0	0	0	0	0	0	0	0	0	0	0	0	0	0	0	0	0	0	0
Otu1825	0	0	0	0	0	0	0	0	0	0	0	0	0	1.01514e-05	0.000173543	3.75961e-05	6.69985e-05	0	0	0	0	0	0	0	0	0	0	0	0	0	0	0	0	0	0	0	0	0	0	0	0	0	0	0	0	0	0	0	0
Otu1736	0	0	0	0	0	0	0	0	0	0	0	0	0	0	0.000182677	0.000103389	0	0	0	0	0	0	0	0	0	0	0	0	0	0	0	0	0	0	0	0	0	0	0	0	0	0	0	0	0	0	0	0	0
Otu1830	0	0	0	0	0	0	0	0	0	0	0	0	0	0	0	0	0	0	0	0	0	0	0	0	0	0	0	0	0	0	0	0	0	0	0	0	0	0	0	0	0	0	0	0	0	0	0	0	0
Otu1840	0.000205041	3.49101e-05	1.84103e-05	9.45823e-06	0	0	0	0	0	0	0	0	0	0	0	0	0	0	0	0	0	0	0	0	0	0	0	0	0	0	0	0	0	0	0	0	0	0	0	0	0	0	0	0	0	0	0	0	0
Otu1844	0	0	0	0	0	0	0	0	0	0	0	0	0	0	0	0	0	0	0	0	0	0	0	0	0	0	0	0	0	0	0	0	0	0	0	0	0	0	0	0	0	0	0	0	0	0	0	0	0
Otu1847	0	0	0	0	0	0	0	0	0	0	0	0	0	0	0	0	0	0	0	0	0	0	0	0	0	0	0	0	0	0	0	0	0	0	0	0	0	0	0	0	0	0	0	0	0	0	0	0	0
Otu1849	0	0	0	9.45823e-06	0	0	0	0	0	0	0	0	0	0	0	0	0	0	0	0	0	0	0	0	0	0	0	0	0	0	0	0	2.73118e-05	2.91543e-05	1.50817e-05	0	0	0	0	0	0	0	0	0	3.19877e-05	0	0	0	0
Otu1841	0	0	0	0	0	0	0	0	0	0	0	0	0	0.000263935	0	0	3.82848e-05	0	0	0	0	0	0	0	0	0	0	0	0	0	0	0	0	0	0	0	0	0	0	0	0	0	0	0	0	0	0	0	0
Otu1304	0	0	0	0	0	0	0	0	0	0	0	0	0	4.06054e-05	0	0	0.000248851	0	0	0	0	0	0	0	0	0	0	0	0	0	0	0	0	0	0	0	0	0	0	0	0	0	0	0	0	0	0	0	0
Otu1875	0	0	0	0	0	0	0	0	0	0	0	0	0	3.04541e-05	0	0.000253774	0	0	0	0	0	0	0	0	0	0	0	0	0	0	0	0	0	0	0	0	0	0	0	0	0	0	0	0	0	0	0	0	0
Otu1629	0	0	0	0	0	0	0	0	0	0	0	0	0	1.01514e-05	0.000146141	7.51922e-05	4.7856e-05	0	0	0	0	0	0	0	0	0	0	0	0	0	0	0	0	0	0	0	0	0	0	0	0	0	0	0	0	0	0	0	0
Otu1836	0	0	0	9.45823e-06	5.58644e-05	0.000110304	4.43705e-05	0	0	0	0	0	0	0	0	0	0	0	0	0	0	0	9.79096e-06	0	0	7.29629e-06	3.06642e-05	5.98525e-05	0	1.20874e-05	0	0	0	0	0	0	0	0	0	0	0	0	0	0	0	0	0	0	0
Otu1855	0	0	0	0	0	0	2.21852e-05	3.74742e-05	0	0	0	0	0	0	0	0	0	0	0	0	0	0	0	0	0	0	0	0	0	0	0	0	5.46235e-05	5.102e-05	3.01634e-05	0	7.56607e-06	0	8.76755e-06	0	0	0	0	2.16193e-05	0	0	1.37542e-05	7.14051e-06	0
Otu1857	0	0	0	0	0	0	0	0	0	0	0	0	0	0	0	0	0	0	0	0	0	0	0	0	0	0	0	0	0	0	0	0	0	0	0	0	0	0	8.76755e-05	0.000160464	0	2.4122e-05	0	0	0	0	0	0	0
Otu1858	0	0	0	0	0	0	0	0	0	0	0	0	0	0	0	0	0	0	0	0	0	0	0	0	0	0	0	0	0	0	0	0	0	0	0	0	0	0	0	0	0	0	0	0	0	0	0	0	0
Otu1861	0	0	0	0	0	0	0	0	0	0	0	0	0	0	0	0	0	0	0	0	0	0	0	0	0	0	0	0	0	0	0	0	0	0	0	0	0	0	2.63026e-05	8.91464e-06	1.99041e-05	3.61829e-05	0	0	0	0	0	0	0
Otu1863	0	0	0	0	0	0	0	0	0	0	0	0	0	0	0	0	0	0	0	0	0	0	0	0	0	0	0	0	0	0	0	0	0	0	0	0	0	0	0	0	0	0	0	0	0	0	0	0	0
Otu1867	0	0	0	0	0	0	0	0	0	0	0	0	0	0	0	0	0	0	0	0	0	0	0	0	0	0	0	0	0	0	0	0	0	0	0	0	0	0	0	0	0	0	0	0	0	0	0	0	1.55181e-05
Otu1872	0	0	0	0	0	0	0	0	0	0	0	0	0	0	0	0	0	0	0	0	0	0	0	0	0	0	0	0	0	0	0	0	0	0	0	0	0	0	0	1.78293e-05	0.000278657	0	0	0	0	0	0	0	0
Otu1874	0	0	0	0	0	0	0	0	0	0	0	0	0	0	0	0	0	0	0	0	0	0	0	0	0	0	0	0	0	0	0	0	0	0	0	0	0	0	0	0	0	0	0	0	0	0	0	0	0
Otu1876	0	0	0	0	0	0	0	0	0	0	0	0	0	0	0	0	0	0	0	0	0	0	0	0	0	0	0	0	0	0	0	0	0	0	0	0	0	0	8.76755e-06	0	0	0	0	0	0	0	0	0	0
Otu1877	0	0	0	0	0	0	0	0	0	0	0	0	0	0	0	0	0	0	0	0	0	0	0	0	0	0	0	0	0	0	0	0	0	0	0	0	0	0	0	0	0	0	0	0	0	0	0	0	0
Otu1878	0	0	0	0	0	0	0	0	0	0	0	0	0	0	0	0	0	0	0	0	0	0	0	0	0	0	0	0	0	0	0	0	0	0	0	0	0	0	0	0	0	0	0	0	0	0	0	0	0
Otu1884	7.88619e-06	0	0	0	2.79322e-05	0	1.10926e-05	3.74742e-05	0	0	0	0	0	0	0	0	0	0	0	0	0	0	9.79096e-06	0	9.59196e-06	7.29629e-06	0	0	0	0	0	0	0	0	0	0	0	0	0	0	0	0	0	0	0	0	1.37542e-05	0	0
Otu1885	0	0	0	0	0	0	0	0	0	0	0	0	0	0	7.30707e-05	0.000206779	0	0	0	0	0	0	0	0	0	0	0	0	0	0	0	0	0	0	0	0	0	0	0	0	0	0	0	0	0	0	0	0	0
Otu1886	0	0	0	0	0	0	0	0	0	0	0	0	0	0	2.74015e-05	0.000253774	0	0	0	0	0	0	0	0	0	0	0	0	0	0	0	0	0	0	0	0	0	0	0	0	0	0	0	0	0	0	0	0	0
Otu1909	0	0	0	0	0	0	0	0	0	0	0	0	0	0.000111665	0	0	0.000172282	0	0	0	0	0	0	0	0	0	0	0	0	0	0	0	0	0	0	0	0	0	0	0	0	0	0	0	0	0	0	0	0
Otu1101	0	0	0	0	0	0	0	0	0	0	0	0	0	6.09081e-05	9.13384e-06	0	0.000210567	0	0	0	0	0	0	0	0	0	0	0	0	0	0	0	0	0	0	0	0	0	0	0	0	0	0	0	0	0	0	0	0
Otu1386	7.88619e-06	0	0	9.45823e-06	0	1.57577e-05	3.32779e-05	0	0	0	0	0	0	4.06054e-05	0	0	9.57121e-06	0	0	0	0	0	0	0	0	0	0	0	0	0	0	0	0	0	0	0	0	0	0	0	0	0	0	0	0	0	0	0	0
Otu1203	0	0	0	0	0	0	0	0	0	0	0	0	0	3.04541e-05	0	0.000216178	2.87136e-05	0	0	0	0	0	0	0	0	0	0	0	0	0	0	0	0	0	0	0	0	0	0	0	0	0	0	0	0	0	0	0	0
Otu1631	0	0	0	0	0	0	0	0	0	0	0	0	0	1.01514e-05	0.000191811	4.69951e-05	1.91424e-05	0	0	0	0	0	0	0	0	0	0	0	0	0	0	0	0	0	0	0	0	0	0	0	0	0	0	0	0	0	0	0	0
Otu1856	0	0	0	0	0	0	0	0	0	0	0	0	0	1.01514e-05	3.65354e-05	0.000216178	9.57121e-06	0	0	0	0	0	0	0	0	0	0	0	0	0	0	0	0	0	0	0	0	0	0	0	0	0	0	0	0	0	0	0	0
Otu1927	0	0	0	0	0	0	0	0	0	0	0	0	0	1.01514e-05	9.13384e-06	2.81971e-05	0.000229709	0	0	0	0	0	0	0	0	0	0	0	0	0	0	0	0	0	0	0	0	0	0	0	0	0	0	0	0	0	0	0	0
Otu1868	0	0	0	1.89165e-05	0	7.87885e-05	6.65557e-05	0	0	0	0	0	0	0	0	0	0	0	0	0	0	0	0	0	0	0	0	0	0	6.04368e-06	0	0	0	0	0	0	0	0	0	0	0	0	0	0	0	0	0	0	0
Otu1891	0	0	0	0	0	0	0	0	0	0	0	0	0	0	0	0	0	0	0	0	0	0	0	0	0	0	0	0	0	0	0	0	0	0	0	0	0	0	0	0	0	0	0	0	0	0	0	0	0
Otu1894	0	0	0	0	0.000111729	0	1.10926e-05	3.74742e-05	0	0	0	0	0	0	0	0	0	0	0	0	0	0	0	0	0	0	1.02214e-05	0	0	0	0	0	0	0	0	0	0	0	0	0	0	0	0	0	0	0	0	0	0
Otu1896	0	0	0	0	0	0	0	0	0	0	0	0	0	0	0	0	0	0	0	0	0	0	0	0	0	0	0	0	0	0	0	0	0	0	0	0	0	0	0	0	0	0	0	0	0	0	0	0	0
Otu1898	0	0	0	0	0	0	0	0	0	0	0	0	0	0	0	0	0	0	6.90799e-06	4.30359e-05	0	0	5.87458e-05	0.000169696	0	7.29629e-06	0	0	0	0	0	0	0	0	0	0	0	0	0	0	0	0	0	0	0	0	0	0	0
Otu1902	0	0	0	0	0	0	0	0	0	0	0	0	0	0	0	0	0	0	0	0	0	0	0	0	0	0	0	0	0	0	0	0	0	0	0	0	0	0	0	0	0	0	0	0	0	0	0	0	0
Otu1906	0	0	0	0	0	0	0	0	0	0	0	0	0	0	0	0	0	0	0	0	0	0	0	0	0	0	0	0	0	0	0	0	0	0	0	0	0	0	0.000105211	4.45732e-05	0	0.000144732	0	0	0	0	0	0	0
Otu1907	0	0	0	0	0	0	0	0	0	0	0	0	0	0	0	0	0	0	0	0	0	0	0	0	0	0	0	0	0	0	0	0	0	0	0	0	0	0	0	0	0	0	0	0	0	0	0	0	0
Otu1908	0	0	0	0	0	0	0	0	0	0	0	0	0	0	2.74015e-05	0.000234976	9.57121e-06	0	0	0	0	0	0	0	0	0	0	0	0	0	0	0	0	0	0	0	0	0	0	0	0	0	0	0	0	0	0	0	0
Otu1912	0	0	0	0	0	0	0	0	0	0	0	0	0	0	0	0	0	0	0	0	0	0	1.95819e-05	2.12121e-05	0	0	0	0	0	0	0	0	0	0	0	0	0	0	0	0	0	0	0	0	0	0	6.1894e-05	1.4281e-05	0
Otu1913	0	0	0	0	0	0	0	0	0	0	0	0	0	0	0	0	0	0	0	0	0	0	0	0	0	0	0	0	0	0	0	0	0	0	0	0	0	0	8.76755e-05	4.45732e-05	0	0.000168854	0	0	0	0	0	0	0
Otu1918	0	0	0	0	0	0	0	0	0	0	0	0	0	0	0	0	0	2.33441e-05	2.0724e-05	0	2.06296e-05	0	0	0	0	0	0	0	0	0	0	0	6.82794e-06	0	0	0	0	0	0	0	0	0	0	0	0	0	0	0	0
Otu1920	0	0	0	0	0	0	0	0	0	0	0	0	0	0	0	0	0	0	0	0	0	0	0	0	0	0	0	0	0	0	0	0	0	0	0	0	0	0	0	0	0	0	0	0	0	0	0	0	0
Otu1921	0	0	0	0	0	0	0	0	0	0	0	0	0	0	0	0	0	0	0	0	0	0	0	0	0	0	0	0	0	0	0	0	0	0	0	0	0	0	0.000227956	8.91464e-06	0	2.4122e-05	0	0	0	0	0	0	0
Otu1922	0	0	0	0	0	0	0	0	0	0	0	0	0	0	0	0	0	0	0	0	0	0	0	0	0	0	0	0	0	0	0	0	0	0	0	0	0	0	0	0	0	0	0	0	0	0	0	0	0
Otu1925	0	0	0	0	0	0	0	0	0	0	0	0	0	0	0	0	0	7.78137e-06	0	0	0	0	0	0	0	4.37777e-05	1.02214e-05	0	6.85255e-06	0	1.46957e-05	0	0	0	0	0	0	0	0	0	0	0	0	0	0	0	0	0	0
Otu1964	0	0	0	0	0	0	0	0	0	0	0	0	0	0.000243633	0	0	3.82848e-05	0	0	0	0	0	0	0	0	0	0	0	0	0	0	0	0	0	0	0	0	0	0	0	0	0	0	0	0	0	0	0	0
Otu1914	0	0	0	0	0	0	0	0	0	0	0	0	0	0.000233481	0	0	4.7856e-05	0	0	0	0	0	0	0	0	0	0	0	0	0	0	0	0	0	0	0	0	0	0	0	0	0	0	0	0	0	0	0	0
Otu1758	0	0	0	0	0	0	0	0	0	0	0	0	1.75871e-05	8.12109e-05	0	0	0.000181853	0	0	0	0	0	0	0	0	0	0	0	0	0	0	0	0	0	0	0	0	0	0	0	0	0	0	0	0	0	0	0	0
Otu1934	0	0	0	0	0	0	0	0	0	0	0	0	0	5.07568e-05	0	0	0.000220138	0	0	0	0	0	0	0	0	0	0	0	0	0	0	0	0	0	0	0	0	0	0	0	0	0	0	0	0	0	0	0	0
Otu1806	0	0	0	0	0	0	0	0	0	0	0	0	0	3.04541e-05	0.000146141	6.57932e-05	1.91424e-05	0	0	0	0	0	0	0	0	0	0	0	0	0	0	0	0	0	0	0	0	0	0	0	0	0	0	0	0	0	0	0	0
Otu1845	0	0	0	0	0	0	0	0	0	0	0	0	0	3.04541e-05	0	0.000225577	9.57121e-06	0	0	0	0	0	0	0	0	0	0	0	0	0	0	0	0	0	0	0	0	0	0	0	0	0	0	0	0	0	0	0	0
Otu1948	0	0	0	0	0	0	0	0	0	0	0	0	0	1.01514e-05	0.000164409	4.69951e-05	3.82848e-05	0	0	0	0	0	0	0	0	0	0	0	0	0	0	0	0	0	0	0	0	0	0	0	0	0	0	0	0	0	0	0	0
Otu1965	0	0	0	0	0	0	1.10926e-05	0	0	0	0	0	0	1.01514e-05	0	0	0	0	0	0	0	0	0	0	0	0	2.04428e-05	2.24447e-05	2.74102e-05	0	0	0	0	0	0	0	0	0	0	0	0	0	0	0	0	0	0	0	0
Otu1916	0	0	0	0	0	0	0	0	0	0	0	0	0	0	3.65354e-05	0.000225577	0	0	0	0	0	0	0	0	0	0	0	0	0	0	0	0	0	0	0	0	0	0	0	0	0	0	0	0	0	0	0	0	0
Otu1930	0	0	0	0	0	0	0	0	0	0	0	0	0	0	0	0	0	0	0	0	0	0	0	0	0	0	0	0	0	0	0	0	0	0	0	0	0	0	0	0	0	1.2061e-05	0	0	0	0	0	0	0
Otu1931	0	0	0	0	0	0	0	0	0	0	0	0	0	0	7.30707e-05	0.000187981	0	0	0	0	0	0	0	0	0	0	0	0	0	0	0	0	0	0	0	0	0	0	0	0	0	0	0	0	0	0	0	0	0
Otu1932	0	0	0	0	0	0	0	3.74742e-05	0	0	0	0	0	0	0	0	0	0	0	0	0	0	0	0	0	0	0	0	0	0	0	0	0	0	0	1.07705e-05	0	0	0	3.56586e-05	0	0	0	0	0	0	6.87711e-06	0	0
Otu1935	0	0	0	0	0	0	0	0	0	0	0	0	0	0	0	0	0	0	0	0	0	0	0	0	0	0	0	0	0	0	0	0	0	0	0	0	0	0	8.76755e-05	8.02318e-05	0	0.000108549	0	0	0	0	0	0	0
Otu1940	0	0	0	0	0	0	0	0	0	0	0	0	0	0	0.00011874	3.75961e-05	0.000105283	0	0	0	0	0	0	0	0	0	0	0	0	0	0	0	0	0	0	0	0	0	0	0	0	0	0	0	0	0	0	0	0
Otu1941	0	0	0	0	8.37965e-05	0	0	0.000112423	0	0	0	0	0	0	0	0	9.57121e-06	0	0	0	0	0	0	0	0	0	0	0	0	0	0	0	0	0	0	0	0	0	0	0	0	0	0	0	0	0	0	0	0
Otu1944	0	0	0	0	0	0	0	0	0	0	0	0	0	0	0	0	0	0	0	0	0	0	0	0	0	0	0	0	0	0	0	0	0	0	0	0	0	0	9.6443e-05	0.000151549	0	0	0	0	0	0	0	0	0
Otu1956	0	0	0	0	0	0	0	0	0	0	0	0	0	0	0	0	0	0	0	0	0	0	0	0	0	0	0	0	0	0	0	0	0	0	0	0	0	0	0	0	0	0	0	0	0	0	0	0	0
Otu1960	0	0	0	0	2.79322e-05	4.72731e-05	2.21852e-05	0	0	0	0	0	0	0	0	0	0	0	0	0	0	0	0	0	0	2.18889e-05	1.02214e-05	0	1.37051e-05	0	0	0	0	0	0	0	0	0	0	0	0	0	0	0	0	0	0	0	0
Otu1961	0	0	0	0	0	0	0	0	0	0	0	0	0	0	0	0	0	0	0	0	0	0	0	0	0	0	0	0	0	0	0	0	0	0	0	0	0	0	0	0	0	0	0	0	0	0	0	0	0
Otu1970	0	0	0	0	0	0	0	0	0	0	0	0	0	0	0	0	0	0	0	0	0	0	0	0	0	0	0	0	0	0	0	0	0	0	0	0	0	0	9.6443e-05	8.91464e-06	8.95683e-05	8.44269e-05	0	0	0	0	0	0	0
Otu1988	0	0	0	0	0	0	0	0	0	0	0	0	0	0.000243633	0	0	2.87136e-05	0	0	0	0	0	0	0	0	0	0	0	0	0	0	0	0	0	0	0	0	0	0	0	0	0	0	0	0	0	0	0	0
Otu1993	0	0	0	0	0	0	0	0	0	0	0	0	0	0.000233481	0	0	3.82848e-05	0	0	0	0	0	0	0	0	0	0	0	0	0	0	0	0	0	0	0	0	0	0	0	0	0	0	0	0	0	0	0	0
Otu1852	0	0	0	0	0	0	0	0	0	0	0	0	0	0.000182724	9.13384e-06	9.39903e-06	4.7856e-05	0	0	0	0	0	0	0	0	0	0	0	0	0	0	0	0	0	0	0	0	0	0	0	0	0	0	0	0	0	0	0	0
Otu1981	0	0	0	0	0	0	0	0	0	0.000173822	0	9.70431e-06	1.75871e-05	0.000172573	0	0	6.69985e-05	0	0	0	0	0	0	0	0	0	0	0	0	0	0	0	0	0	0	0	0	0	0	0	0	0	0	0	0	0	0	0	0
Otu0217	0	0	0	0	0	0	0	0	0	0	0	0	0	4.06054e-05	3.65354e-05	5.63942e-05	0.000114855	0	0	0	0	0	0	0	0	0	0	0	0	0	0	0	0	0	0	0	0	0	0	0	0	0	0	0	0	0	0	0	0
Otu1622	0	0	0	0	0	0	0	0	0	0	0	0	0	2.03027e-05	0.000146141	3.75961e-05	2.87136e-05	0	0	8.60719e-06	1.03148e-05	0	0	0	0	0	0	0	0	0	0	0	0	0	0	0	0	0	0	0	0	0	0	0	0	0	0	0	0
Otu1864	0	0	0	0	0	0	0	0	0	0	0	0	0	2.03027e-05	0	0.000216178	1.91424e-05	0	0	0	0	0	0	0	0	0	0	0	0	0	0	0	0	0	0	0	0	0	0	0	0	0	0	0	0	0	0	0	0
Otu1468	0	0	0	0	0	0	0	0	0	0	0	0	0	0	0	0.000253774	0	0	0	0	0	0	0	0	0	0	0	0	0	0	0	0	0	0	0	0	0	0	0	0	0	0	0	0	0	0	0	0	0
Otu1905	0	0	0	0	0	0	0	0	0	0	0	0	0	0	9.13384e-05	0.000122187	3.82848e-05	0	0	0	0	0	0	0	0	0	0	0	0	0	0	0	0	0	0	0	0	0	0	0	0	0	0	0	0	0	0	0	0
Otu1972	0	0	0	0	0	0	0	0	0	0	0	0	0	0	0.000228346	0	1.91424e-05	0	0	0	0	0	0	0	0	0	0	0	0	0	0	0	0	0	0	0	0	0	0	0	0	0	0	0	0	0	0	0	0
Otu1919	0	0	0	0	0	0	0	0	0	0	0	0	0	0	6.39369e-05	3.75961e-05	9.57121e-06	1.55627e-05	6.90799e-06	0	4.12592e-05	3.38112e-05	0	2.12121e-05	9.59196e-06	0	0	0	0	6.04368e-06	0	0	0	0	0	0	0	0	0	0	0	0	0	0	0	0	0	0	0
Otu1976	0	0	0	0	0	0	0	0	0	0	0	0	0	0	0	0	0	0	0	0	0	0	0	0	0	0	0	0	0	0	0	0	0	0	0	0	0	0	0	0	0	0	0	0	0	0	0	0	0
Otu1978	0	0	0	0	0	0	0	0	0	0	0	0	0	0	0	0	0	0	0	0	0	0	0	0	0	0	0	0	0	0	0	0	0	0	0	0	0	0	0	0	0	0	0	0	0	0	0	0	0
Otu1983	0	0	0	0	0	0	0	0	0	0	0	0	0	0	0	0	0	0	0	0	0	0	0	0	0	0	0	0	0	0	0	0	0	0	0	0	0	0	0	0	0	0	0	0	0	0	0	0	0
Otu1986	0	0	0	0	0	0	0	0	0	0	0	0	0	0	0	0	0	0	0	0	0	0	0	0	0	0	0	0	0	0	0	0	0	0	0	0	0	0	0	0	0	0	0	0	0	0	0	0	0
Otu1987	0	0	0	0	0	0	0	0	0	0	0	0	0	0	0	0	0	0	0	0	0	0	0	0	0	0	0	0	0	0	0	0	0	0	0	0	0	0	0	0	0	0	0	0	0	0	0	0	0
Otu1992	0	0	0	0	0	0	0	0	0	0	0	0	0	0	0	0	0	0	0	0	0	0	0	0	0	0	0	0	0	0	0	0	0	0	0	0	0	0	5.26053e-05	4.45732e-05	2.98561e-05	0.000156793	0	0	0	0	0	0	0
Otu1994	0	0	0	0	0	0	0	0	0	0	0	0	0	0	0	0	0	0	0	0	0	0	0	0	0	0	0	0	0	0	0	0	0	0	0	0	0	0	0	0	9.95203e-06	0	0	0	0	0	0	0	0
Otu1999	0	0	0	0	0	0	0	0	0	0	0	0	0	0	3.65354e-05	0	4.7856e-05	8.55951e-05	4.14479e-05	0	0	8.4528e-06	0	0	0	0	0	0	0	0	0	0	0	0	0	0	0	0	0	0	0	0	0	0	0	0	0	0	0
Otu2000	0	0	0	0	0	0	0	0	0	0	0	0	0	0	0	0	0	0	0	0	0	0	0	0	0	0	0	0	0	0	0	0	0	0	0	0	0	0	0.000192886	3.56586e-05	9.95203e-06	0	0	0	0	0	0	0	0
Otu2001	0	0	0	0	0	0	0	0	0	0	0	0	0	0	0	0	0	0	0	0	0	0	0	0	0	0	0	0	0	0	0	0	0	0	0	0	0	0	0	0	0	0	0	0	0	0	0	0	0
Otu2003	0	0	0	0	0	0	0	0	0	0	0	0	0	0	0.000164409	2.81971e-05	5.74273e-05	0	0	0	0	0	0	0	0	0	0	0	0	0	0	0	0	0	0	0	0	0	0	0	0	0	0	0	0	0	0	0	0
Otu2004	0	0	0	0	0	0	0	0	0	0	0	0	0	0	0.000246614	0	0	0	0	0	0	0	0	0	0	0	0	0	0	0	0	0	0	0	0	0	0	0	0	0	0	0	0	0	0	0	0	0	0
Otu2005	7.88619e-06	0	0	0	0	0	0	0	0	0	0	0	0	0	0	0	0	0	0	0	0	0	0	0	0	0	0	0	0	0	0	0	0	0	0	0	0	0	0	0	0	0	0	0	0	0	0	0	1.55181e-05
Otu2006	0	0	0	0	0	0	0	0	0	0	0	0	0	0	0	0	0	0	0	0	0	0	0	0	0	0	0	0	0	0	0	0	0	0	0	0	0	7.10697e-06	0	0	0	0	0	0	0	0	0	0	0
Otu2055	0	0	0	0	0	0	0	0	0	0	0	0	0	0.000243633	0	0	1.91424e-05	0	0	0	0	0	0	0	0	0	0	0	0	0	0	0	0	0	0	0	0	0	0	0	0	0	0	0	0	0	0	0	0
Otu1980	0	0	0	0	0	0	0	0	0	0	0	0	0	0.000192876	9.13384e-06	9.39903e-06	4.7856e-05	0	0	0	0	0	0	0	0	0	0	0	0	0	0	0	0	0	0	0	0	0	0	0	0	0	0	0	0	0	0	0	0
Otu2038	0	0	0	0	0	0	0	0	0	0	0	0	0	0.00015227	0	0	0.000105283	0	0	0	0	0	0	0	0	0	0	0	0	0	0	0	0	0	0	0	0	0	0	0	0	0	0	0	0	0	0	0	0
Otu2027	0	0	0	0	0	0	0	0	0	0	0	0	0	9.13622e-05	0	0	0.000162711	0	0	0	0	0	0	0	0	0	0	0	0	0	0	0	0	0	0	0	0	0	0	0	0	0	0	0	0	0	0	0	0
Otu1371	0	0	0	0	0	0	0	0	0	0	0	0	0	5.07568e-05	0	0.000178581	1.91424e-05	0	0	0	0	0	0	0	0	0	0	0	0	0	0	0	0	0	0	0	0	0	0	0	0	0	0	0	0	0	0	0	0
Otu2043	0	0	0	0	0	0	0	0	0	0	0	0	0	3.04541e-05	0	0.000187981	2.87136e-05	0	0	0	0	0	0	0	0	0	0	0	0	0	0	0	0	0	0	0	0	0	0	0	0	0	0	0	0	0	0	0	0
Otu1817	0	0	0	0	0	0	0	0	0	0	0	0	0	2.03027e-05	6.39369e-05	0.000131586	2.87136e-05	0	0	0	0	0	0	0	0	0	0	0	0	0	0	0	0	0	0	0	0	0	0	0	0	0	0	0	0	0	0	0	0
Otu1991	0	0	0	0	0	0	0	0	0	0	0	0	0	2.03027e-05	9.13384e-06	0.00019738	1.91424e-05	0	0	0	0	0	0	0	0	0	0	0	0	0	0	0	0	0	0	0	0	0	0	0	0	0	0	0	0	0	0	0	0
Otu1904	0	0	0	0	0	0	0	0	0	0	0	0	0	1.01514e-05	0.000146141	4.69951e-05	2.87136e-05	0	6.90799e-06	0	0	0	0	0	0	0	0	0	0	0	0	0	0	0	0	0	0	0	0	0	0	0	0	0	0	0	0	0	0
Otu2057	0	0	0	0	0	0	0	0	0	0	6.32359e-05	2.91129e-05	0.000316567	0	0	0	0	0	0	0	0	0	0	0	0	0	0	0	0	0	0	0	0	0	0	0	0	0	0	0	0	0	0	0	0	0	0	0	0
Otu185	0	0	0	0	0	0	0	0	0	0	0	0	0	0	0.000100472	6.57932e-05	7.65697e-05	0	0	0	0	0	0	0	0	0	0	0	0	0	0	0	0	0	0	0	0	0	0	0	0	0	0	0	0	0	0	0	0
Otu1959	0	0	0	0	0	0	0	0	0	0	0	0	0	0	0.00011874	8.45912e-05	3.82848e-05	0	0	0	0	0	0	0	0	0	0	0	0	0	0	0	0	0	0	0	0	0	0	0	0	0	0	0	0	0	0	0	0
Otu2012	0	0	0	0	8.37965e-05	0.000315154	2.21852e-05	0	0	0	0	0	0	0	0	0	0	0	0	0	0	0	0	0	0	0	0	0	0	0	0	0	0	0	0	0	0	0	0	0	0	0	0	0	0	0	0	0	0
Otu2025	0	0	0	0	0	0	0	0	0.00087967	0.000173822	0	3.88172e-05	3.51741e-05	0	0	0	0	0	0	0	0	0	0	0	0	0	0	0	0	0	0	0	0	0	0	0	0	0	0	0	0	0	0	0	0	0	0	0	0
Otu2029	0	0	0	0	0	0	0	0	0	0	0	0	0	0	0	0	0.000248851	0	0	0	0	0	0	0	0	0	0	0	0	0	0	0	0	0	0	0	0	0	0	0	0	0	0	0	0	0	0	0	0
Otu2031	0	0	0	0	0	0	0	0	0	0	0	0	0	0	0	0	0	0	0	0	0	0	0	0	0	0	0	0	0	0	0	0	0	0	0	0	0	0	6.13728e-05	2.67439e-05	0.000129376	2.4122e-05	0	0	0	0	0	0	0
Otu2032	0	0	0	0	0	0	0	0	0	0	0	0	0	0	0	0	0	0	0	0	0	0	0	0	0	0	0	0	0	0	0	0	0	0	0	0	0	0	8.76755e-06	0	0.000248801	0	0	0	0	0	0	0	0
Otu2036	0	0	0	0	0	0	0	0	0	0	0	0	0	0	0	0	0	0	0	0	0	0	0	0	0	0	0	0	0	0	0	0	0	0	0	0	0	0	6.13728e-05	0.000124805	0	6.03049e-05	0	0	0	0	0	0	0
Otu2037	0	0	0	0	0	0	0	0	0	0	0	0	0	0	0	0	0	0	0	0	0	0	0	0	0	0	0	0	0	0	0	0	0	0	0	0	0	0	0	0	0	0	0	0	0	0	0	0	0
Otu2040	0	0	0	0	0	0	0	0	0	0	0	0	0	0	0	0	0	0	0	0	0	0	0	0	0	0	0	0	0	0	0	0	0	0	0	0	0	0	0	0	0	0	0	0	0	0	0	0	0
Otu2045	0	0	0	0	0	0	0	0	0	0	0	0	0	0	0	0	0	0	0	0	0	0	0	0	0	0	0	0	0	0	0	0	0	0	0	0	0	0	0	0	0	0	0	0	0	0	0	0	0
Otu2046	0	0	0	0	0	0	0	0	0	0	0	0	0	0	0	0	0	0	0	0	0	0	0	0	0	4.37777e-05	0	2.24447e-05	4.11153e-05	3.62621e-05	7.34786e-06	0	0	0	0	0	0	0	0	0	0	0	0	0	0	0	0	0	0
Otu2050	0	0	0	0	0	0	0	0	0	0	0	0	0	0	0	0	0	0	0	0	0	0	0	0	0	0	0	0	0	0	0	0	0	0	0	0	0	0	0	0	0.000258753	0	0	0	0	0	0	0	0
Otu2077	0	0	0	0	0	0	0	0	0	0	0	0	0	0.000243633	0	0	9.57121e-06	0	0	0	0	0	0	0	0	0	0	0	0	0	0	0	0	0	0	0	0	0	0	0	0	0	0	0	0	0	0	0	0
Otu1621	0	0	0	0	0	0	1.10926e-05	0	0	0	0	0	0	0.000131968	0	1.87981e-05	3.82848e-05	0	0	0	0	0	0	0	0	0	0	0	0	0	0	0	0	0	0	0	0	0	0	0	0	0	0	0	0	0	0	0	0
Otu2069	0	0	0	0	0	0	0	0	0	0	0	0	0	9.13622e-05	9.13384e-06	0	0.000143568	0	0	0	0	0	0	0	0	0	0	0	0	0	0	0	0	0	0	0	0	0	0	0	0	0	0	0	0	0	0	0	0
Otu1393	0	0	0	0	0	0	0	0	0	0	0	0	0	6.09081e-05	9.13384e-06	0	0.000172282	0	0	0	0	0	0	0	0	0	0	0	0	0	0	0	0	0	0	0	0	0	0	0	0	0	0	0	0	0	0	0	0
Otu2084	0	0	0	0	0	0	0	0	0	0	0	0	0	3.04541e-05	0	0.00019738	9.57121e-06	0	0	0	0	0	0	0	0	0	0	0	0	0	0	0	0	0	0	0	0	0	0	0	0	0	0	0	0	0	0	0	0
Otu1792	0	0	0	0	0	0	0	0	0	0	0	0	0	1.01514e-05	0.000127874	6.57932e-05	2.87136e-05	0	0	0	0	0	0	0	0	0	0	0	0	0	0	0	0	0	0	0	0	0	0	0	0	0	0	0	0	0	0	0	0
Otu1637	0	0	0	0	0	0	0	0	0	0	0	0	0	1.01514e-05	9.13384e-06	0.000216178	0	0	0	0	0	0	0	0	0	0	0	0	0	0	0	0	0	0	0	0	0	0	0	0	0	0	0	0	0	0	0	0	0
Otu2024	0	0	0	0	0	0	0	0	0	0	0	0	0	0	4.56692e-05	4.69951e-05	0.000143568	0	0	0	0	0	0	0	0	0	0	0	0	0	0	0	0	0	0	0	0	0	0	0	0	0	0	0	0	0	0	0	0
Otu2063	0	0	0	0	0	0	0	0	0	0	0	0	0	0	0	0	0	0	0	0	0	0	0	0	0	0	0	0	0	0	0	0	0	0	0	0	0	0	0	0	0	0	0	0	0	0	0	0	0
Otu2076	0	0	0	0	0	0	0	0	0	0	0	0	0	0	0	0	0	0	0	0	0	0	0	0	0	0	0	0	0	0	0	0	0	0	0	0	0	0	0	0	0	0	0	0	0	0	0	0	0
Otu2080	0	0	0	0	0	0	0	0	0	0	0	0	0	0	0	0	0	0	0	0	0	0	0	0	0	0	0	0	0	0	0	0	0	0	0	0	0	0	0	0	0	0	0	0	0	0	0	0	0
Otu2081	0	0	0	0	0	0	0	0	0	0	0	0	0	0	0	0	0	0	0	0	0	0	0	0	0	0	0	0	0	0	0	0	0	0	0	0	0	0	7.89079e-05	5.34879e-05	0	0.00012061	0	0	0	0	0	0	0
Otu2083	0	0	0	0	0	0	0	0	0	0	0	0	0	0	0	0	0	0	0	0	0	0	0	0	0	0	0	0	0	0	0	0	0	0	0	0	0	0	0	0	0	0	0	0	0	0	0	0	0
Otu2085	0	0	0	0	0	0	0	0	0	0	0	0	0	0	0	0	0	0	0	0	0	0	0	0	0	0	0	0	0	0	0	0	0	0	0	0	0	0	0	0	0	0	0	0	0	0	0	0	0
Otu2089	0	0	0	0	0	0	0	0	0	0	0	0	0	0	0	0	0	0	0	0	0	0	0	0	0	0	0	0	0	0	0	0	0	0	0	0	0	0	0	0	0	0	0	0	0	0	0	0	0
Otu2094	0	0	0	0	0	0	0	0	0	0	0	0	0	0	5.4803e-05	0.000178581	0	0	0	0	0	0	0	0	0	0	0	0	0	0	0	0	0	0	0	0	0	0	0	0	0	0	0	0	0	0	0	0	0
Otu2101	0	0	0	0	0	0	0	0	0	0	0	0	0	0	0	0	0	0	0	0	0	0	0	0	0	0	0	0	0	0	0	0	0	0	0	0	0	0	0	0	0	0	0	0	0	0	0	0	0
Otu2103	0	0	0	0	0	0	0	0	0	0	0	0	0	0	0.00011874	6.57932e-05	4.7856e-05	0	0	0	0	0	0	0	0	0	0	0	0	0	0	0	0	0	0	0	0	0	0	0	0	0	0	0	0	0	0	0	0
Otu2105	0	0	0	0	0	0	0	0	0	0	0	0	0	0	0	0	0	0	0	0	0	0	0	0	0	0	0	0	0	0	0	0	0	0	0	0	0	0	0	0	0	0	0	0	0	0	0	0	6.20723e-05
Otu2102	0	0	0	0	0	0	2.21852e-05	0	0	0	0	0	0	0	0	0	0	0	0	0	0	0	0	0	0	0	0	0	0	0	0	0	0	0	0	0	0	0	0	0	0	0	0	0	0	0	0	0	1.55181e-05
Otu2109	0	0	0	0	0	0	0	0	0	0	0	0	0	0.00015227	0	0	8.61409e-05	0	0	0	0	0	0	0	0	0	0	0	0	0	0	0	0	0	0	0	0	0	0	0	0	0	0	0	0	0	0	0	0
Otu2065	0	0	0	0	0	0	0	0	0	0	0	0	0	0.000142119	0	0	9.57121e-05	0	0	0	0	0	0	0	0	0	0	0	0	0	0	0	0	0	0	0	0	0	0	0	0	0	0	0	0	0	0	0	0
Otu2116	0	0.00010473	0	0	0	0	1.10926e-05	0	0	0	0	0	0	0.000142119	0	0	9.57121e-06	0	0	0	0	0	0	0	0	0	0	0	6.85255e-06	0	0	0	0	0	0	0	0	0	0	0	0	0	0	0	0	0	0	0	0
Otu2137	0	0	0	0	0	0	0	0	0	0	0	0	0	8.12109e-05	0	0	0.000153139	0	0	0	0	0	0	0	0	0	0	0	0	0	0	0	0	0	0	0	0	0	0	0	0	0	0	0	0	0	0	0	0
Otu2088	0	0	0	0	0	0	0	0	0	0	0	0	0	5.07568e-05	0	0.000122187	5.74273e-05	0	0	0	0	0	0	0	0	0	0	0	0	0	0	0	0	0	0	0	0	0	0	0	0	0	0	0	0	0	0	0	0
Otu1887	0	3.49101e-05	9.20514e-06	0	0	0	0	0	0	0	0	0	0	3.04541e-05	0	0	4.7856e-05	1.55627e-05	6.90799e-06	1.72144e-05	1.03148e-05	0	0	0	0	0	0	0	0	6.04368e-06	2.93915e-05	2.16402e-05	0	0	0	0	0	0	0	0	0	0	0	0	0	0	0	0	0
Otu1952	0	0	0	0	0	0	0	0	0	0	0	0	0	2.03027e-05	0.000155275	3.75961e-05	9.57121e-06	0	0	0	0	0	0	0	0	0	0	0	0	0	0	0	0	0	0	0	0	0	0	0	0	0	0	0	0	0	0	0	0
Otu1888	0	0	0	9.45823e-06	0	3.15154e-05	0	0	0	0	0	0	0	0	0	0	0	0	6.90799e-06	0	0	0	0	0	1.91839e-05	0	0	0	0	0	0	0	0	0	0	0	0	0	0	0	0	0	0	0	0	0	0	0	3.10361e-05
Otu2079	0	0	0	0	0	0	0	0	0	0	0	0	0	0	7.30707e-05	4.69951e-05	0.000105283	0	0	0	0	0	0	0	0	0	0	0	0	0	0	0	0	0	0	0	0	0	0	0	0	0	0	0	0	0	0	0	0
Otu2114	0	0	0	0	0	0	0	0	0	0	0	0	0	0	0	0	0	0	0	0	0	0	0	0	0	0	0	0	0	0	0	0	0	0	0	0	0	0	0	0	0	0	0	0	0	0	0	0	0
Otu2125	1.57724e-05	0	0	0	0	4.72731e-05	1.10926e-05	0	0	0	0	0	0	0	0	0	0	0	0	0	0	0	0	0	0	0	0	0	0	0	0	0	0	0	0	0	0	0	0	0	0	0	0	0	0	0	0	0	4.65542e-05
Otu2128	0	0	0	6.62076e-05	0	0.000157577	5.54631e-05	0	0	0	0	0	0	0	0	0	0	0	0	0	0	0	0	0	0	0	0	0	0	0	0	0	0	0	0	0	0	0	0	0	0	0	0	0	0	0	0	0	0
Otu2135	0	0	0	0	0	0	0	0	0	0	0	0	0	0	0.000164409	5.63942e-05	0	0	0	0	0	0	0	0	0	0	0	0	0	0	0	0	0	0	0	0	0	0	0	0	0	0	0	0	0	0	0	0	0
Otu2138	0	0	0	0	0	0	0	0	0	0	0	0	0	0	0	0	0	0	0	0	0	0	0	0	0	0	0	0	0	0	0	0	0	0	0	0	0	0	0	0	0	0	0	0	0	0	0	0	0
Otu2141	0	0	0	0	0	0	0	0	0	0	0	0	0	0	0	0	0	0	0	0	0	0	0	0	0	0	0	0	0	0	0	0	0	0	0	0	0	0	0	0	0	0	0	0	0	0	0	0	0
Otu2145	0	0	0	0	0	0	0	0	0	0	0	0	0	0	0	0	0	0	0	0	0	0	0	0	0	0	0	0	0	0	0	0	0	0	0	0	0	0	0	8.91464e-06	0	0	0	0	0	0	0	0	0
Otu2146	0	0	0	0	0	0	0	0	0	0	0	0	0	0	0.000137008	5.63942e-05	2.87136e-05	0	0	0	0	0	0	0	0	0	0	0	0	0	0	0	0	0	0	0	0	0	0	0	0	0	0	0	0	0	0	0	0
Otu2147	0	0	0	0	0	0	0	0	0	0	0	0	0	0	0.000173543	4.69951e-05	0	0	0	0	0	0	0	0	0	0	0	0	0	0	0	0	0	0	0	0	0	0	0	0	0	0	0	0	0	0	0	0	0
Otu2148	0	0	0	0	0	0	0	0	0	0	0	0	0	0	0.000191811	1.87981e-05	9.57121e-06	0	0	0	0	0	0	0	0	0	0	0	0	0	0	0	0	0	0	0	0	0	0	0	0	0	0	0	0	0	0	0	0
Otu2152	0	0	0	0	0	0	0	0	0	0	0	0	0	0	0	0	0	0	0	0	0	0	0	0	0	0	0	0	0	0	0	0	0	0	0	0	0	0	0	0	0	0	0	0	0	0	0	0	0
Otu2154	0	0	0	0	0	0	0	0	0	0	0	0	0	0	0	0	0	0	0	0	0	0	0	0	0	0	0	0	0	0	0	0	0	0	0	0	0	0	0	0	0	0	0	0	0	0	0	0	0
Otu2157	0	0	0	9.45823e-06	0	0	0	0	0	0	0	0	0	0	0	0	0	0	0	0	0	0	0	0	0	0	0	0	0	0	0	0	0	0	0	0	0	0	6.13728e-05	0	0	0.000180915	0	0	0	0	0	0	0
Otu2160	0	0	0	0	0	0	0	0	0	0	0	0	0	0	0	0	0	0	0	0	0	0	0	0	0	0	0	0	0	0	0	0	0	0	0	0	0	0	0	0	0	0	0	0	0	0	0	0	0
Otu2136	0	0	0	0	0	0	0	0	0	0	0	0	0	0	0	0	0	0	0	0	0	0	0	0	0	0	0	0	0	0	0	0	0	0	0	0	0	0	0	0	0	0	0	0	0	0	0	0	0
Otu2210	0	3.49101e-05	0	0	0	0	1.10926e-05	0	0	0	0	0	0	0.000142119	0	0	0	0	0	0	0	0	0	0	0	0	0	0	0	0	0	0	0	0	0	0	0	0	0	0	0	0	0	0	0	0	0	0	0
Otu2200	0	0	0	0	0	0	0	0	0	0	0	0	0	0.000111665	0	0	0.000114855	0	0	0	0	0	0	0	0	0	0	0	0	0	0	0	0	0	0	0	0	0	0	0	0	0	0	0	0	0	0	0	0
Otu2214	0	0	0	0	0	0	0	0	0	0	0	0	0	9.13622e-05	0	0.000112788	1.91424e-05	0	0	0	0	0	0	0	0	0	0	0	0	0	0	0	0	0	0	0	0	0	0	0	0	0	0	0	0	0	0	0	0
Otu2041	0	0	0	0	0	0	0	0	0	0	0	0	0	4.06054e-05	9.13384e-05	8.45912e-05	0	0	0	0	0	0	0	0	0	0	0	0	0	0	0	0	0	0	0	0	0	0	0	0	0	0	0	0	0	0	0	0	0
Otu1971	0	0	0	0	0	0	0	0	0	0	0	0	0	3.04541e-05	0.000109606	5.63942e-05	1.91424e-05	0	0	0	0	0	0	0	0	0	0	0	0	0	0	0	0	0	0	0	0	0	0	0	0	0	0	0	0	0	0	0	0
Otu1946	0	0	0	0	0	0	0	0	0	0	0	0	0	3.04541e-05	0	0	0.000191424	0	0	0	0	0	0	0	0	0	0	0	0	0	0	0	0	0	0	0	0	0	0	0	0	0	0	0	0	0	0	0	0
Otu1890	0	0	0	0	0	0	0	0	0	0	0	0	0	2.03027e-05	0	0.000187981	9.57121e-06	0	0	0	0	0	0	0	0	0	0	0	0	0	0	0	0	0	0	0	0	0	0	0	0	0	0	0	0	0	0	0	0
Otu2195	2.36586e-05	0.000314191	0	0	0	0	0	0	0	0	8.85303e-05	3.88172e-05	0	0	0	0	0	0	0	0	0	0	0	0	0	0	0	0	0	0	0	0	0	0	0	0	0	0	0	0	0	0	0	0	0	0	0	0	0
Otu1552	0	0	0	0	0	0	0	0	0	0	0	0	0	0	0	0.000216178	0	0	0	0	0	0	0	0	0	0	0	0	0	0	0	0	0	0	0	0	0	0	0	0	0	0	0	0	0	0	0	0	0
Otu1958	7.88619e-06	0	0	3.78329e-05	5.58644e-05	7.87885e-05	6.65557e-05	0	0	0	0	0	0	0	0	0	0	0	0	0	0	0	0	0	0	0	0	0	0	0	0	0	0	0	0	0	0	0	0	0	0	0	0	0	0	0	0	0	0
Otu2122	7.88619e-06	0	9.20514e-06	0	0	0	0	0	0	0	0	0	0	0	0	0	0	0	0	0	0	0	0	0	0	2.91852e-05	2.04428e-05	7.48156e-06	2.74102e-05	1.20874e-05	7.34786e-06	1.44268e-05	0	7.28858e-06	0	1.07705e-05	7.56607e-06	0	0	0	9.95203e-06	0	0	0	0	0	0	0	0
Otu2165	0	0	0	0	0	0	0	0	0	0	0	0	0	0	0	0	0	0	0	0	0	0	0	0.000243939	0	0	0	0	0	0	0	0	0	0	0	0	0	0	0	0	0	0	0	0	0	0	0	0	0
Otu2167	0	0	0	0	0	0	0	0	0	0	0	0	0	0	0	0	0	0	0	0	0	0	0	0	0	0	0	0	0	0	0	0	0	0	0	0	0	0	0	0	0	0	0	0	0	0	0	0	0
Otu2168	0	0	0	0	0	0	0	0	0	0	0	0	0	0	0	0	0	0	0	0	0	0	0	0	0	0	0	0	0	0	0	0	0	0	0	0	0	0	1.75351e-05	8.91464e-06	0	3.61829e-05	0	0	0	0	0	0	0
Otu2171	0	0	0	0	0	0	3.32779e-05	0	0	0	0	0	0	0	0	0	0	0	0	0	0	0	0	0	0	0	0	0	0	0	0	0	0	0	0	0	0	0	0	0	0	0	0	0	0	0	0	0	0
Otu2174	0	0	0	0	0	0	0	0	0	0	0	0	0	0	0	0	0	0	0	0	0	0	0	0	0	0	0	0	0	0	0	0	0	0	0	0	0	0	8.76755e-05	9.80611e-05	0	2.4122e-05	0	0	0	0	0	0	0
Otu2175	7.88619e-06	0	1.84103e-05	0	0	0	0	0	0	0	0	0	0	0	0	0	0	1.55627e-05	8.98038e-05	0	1.03148e-05	8.4528e-06	0	0	0	0	0	0	0	1.20874e-05	0	0	0	0	0	0	0	0	0	0	0	0	0	0	0	0	0	0	0
Otu2177	0	0	0	0	0	0	0	0	0	0	0	0	0	0	0	0	0	0	0	0	0	0	0	0	0	0	0	0	0	0	0	0	0	0	0	0	0	0	0	0	0	0	0	0	0	0	0	0	0
Otu2178	0	0	0	0	0	0	0	0	0	0	0	0	0	0	0	0	0	0	0	0	0	0	0	0	0	0	0	0	0	0	0	0	0	0	0	0	0	0	0	0	0	0	0	0	0	0	0	0	0
Otu2181	0	0	0	0	0	0	0	0	0	0	0	0	0	0	0	0	0	0	0	0	0	0	0	0	0	0	0	0	0	0	0	0	0	0	0	0	0	0	0	0	0	1.2061e-05	0	0	0	0	0	0	0
Otu2186	0	0	0	0	0	0	0	0	0	0	0	0	0	0	0	0	0	0	0	0	0	0	0	0	0	0	0	0	0	0	0	0	0	0	0	0	0	0	0	0	0	0	0	0	0	0	0	0	0
Otu2191	0	0	0	0	0	0	0	0	0	0	0	0	0	0	0	0	0	0	0	0	0	0	0	0	0	0	0	0	0	0	0	0	0	0	0	0	0	0	0	0	0	0	0	0	0	0	0	0	0
Otu2193	0	0	0	0	0	0	0	0	0	0	0	0	0	0	8.22045e-05	0.000122187	9.57121e-06	0	0	0	0	0	0	0	0	0	0	0	0	0	0	0	0	0	0	0	0	0	0	0	0	0	0	0	0	0	0	0	0
Otu2197	0	0	9.20514e-06	0	2.79322e-05	0	1.10926e-05	0	0	0	0	0	0	0	0	0	0	0	0	0	0	0	0	7.42422e-05	0	2.18889e-05	0	7.48156e-06	2.74102e-05	0	0	0	0	0	0	0	0	0	0	0	0	0	0	0	0	0	0	0	0
Otu2201	0	0	0	0	0	0	0	0	0	0	0	0	0	0	0	0	0	7.78137e-06	0	0	1.03148e-05	0	9.79096e-06	0	0	0	0	0	0	0	0	0	0	0	0	0	0	0	0	0	0	0	0	2.16193e-05	0	3.60002e-05	6.87711e-06	2.14215e-05	0
Otu2202	0	0	0	0	0	0	0	0	0	0	0	0	0	0	0	0	0	0	0	0	0	0	0	0	0	7.29629e-06	0	0	0	0	0	0	0	0	0	0	0	0	0	0	0	0	0	0	0	0	0	0	0
Otu2203	0	0	0	0	0	0	0	0	0	0	0	0	0	0	0	0	0	0	0	0	0	0	0	0	0	0	0	0	0	0	0	0	0	0	0	0	0	0	0.000122746	4.45732e-05	0	4.82439e-05	0	0	0	0	0	0	0
Otu2204	0	0	0	0	0	0	0	0	0	0	0	0	0	0	0	0	0	0	0	0	0	0	0	0	0	0	0	0	0	0	0	0	0	0	0	0	0	0	0	0	0	0	0	0	0	0	0	0	0
Otu2206	0	0	0	0	0	0	0	0	0	0	0	0	0	0	0	0	0	0	0	0	0	0	0	0	0	0	0	0	0	0	0	0	0	0	0	0	0	0	0	0.00011589	0	0.00012061	0	0	0	0	0	0	0
Otu2216	0	0	0	0	0	0	0	0	0	0	0	0	0	0	0	0	0	0	0	0	0	0	0	0	0	0	0	0	0	0	0	0	0	0	0	0	0	0	0	0	0	2.4122e-05	0	0	0	0	0	0	0
Otu2218	0	0	0	0	0	0	0	0	0	0	0	0	0	0	0	0	0	0	0	0	0	0	0	0	0	0	0	0	0	0	0	0	0	0	0	0	0	0	0	0	0	0	0	0	0	0	0	0	0
Otu2245	0	0	0	0	0	0	0	0	0	0	0	0	0	0.000192876	0	0	2.87136e-05	0	0	0	0	0	0	0	0	0	0	0	0	0	0	0	0	0	0	0	0	0	0	0	0	0	0	0	0	0	0	0	0
Otu2196	0	0	0	0	0	0	0	0	0	0	0	0	0	0.000182724	0	0	3.82848e-05	0	0	0	0	0	0	0	0	0	0	0	0	0	0	0	0	0	0	0	0	0	0	0	0	0	0	0	0	0	0	0	0
Otu2187	0	0	0	0	0	0	0	0	0	0	0	0	0	0.00015227	0	0	6.69985e-05	0	0	0	0	0	0	0	0	0	0	0	0	0	0	0	0	0	0	0	0	0	0	0	0	0	0	0	0	0	0	0	0
Otu1159	0	0	0	0	0	0	0	0	0	0	0	0	0	0.000121816	0	0	9.57121e-05	0	0	0	0	0	0	0	0	0	0	0	0	0	0	0	0	0	0	0	0	0	0	0	0	0	0	0	0	0	0	0	0
Otu2259	0	0	0	0	0	0	0	0	0	0	0	0	0	8.12109e-05	0	0	0.000133997	0	0	0	0	0	0	0	0	0	0	0	0	0	0	0	0	0	0	0	0	0	0	0	0	0	0	0	0	0	0	0	0
Otu2198	0	0	0	0	0	0	0	0	0	0	0	0	0	5.07568e-05	0	0	0.000162711	0	0	0	0	0	0	0	0	0	0	0	0	0	0	0	0	0	0	0	0	0	0	0	0	0	0	0	0	0	0	0	0
Otu2002	0	0	0	0	0	0	0	0	0	0	0	0	0	2.03027e-05	9.13384e-05	8.45912e-05	9.57121e-06	0	0	0	0	0	0	0	0	0	0	0	0	0	0	0	0	0	0	0	0	0	0	0	0	0	0	0	0	0	0	0	0
Otu1928	0	0	0	0	0	0	0	0	0	0	0	0	0	1.01514e-05	0.000109606	7.51922e-05	9.57121e-06	0	0	0	0	0	0	0	0	0	0	0	0	0	0	0	0	0	0	0	0	0	0	0	0	0	0	0	0	0	0	0	0
Otu1974	0	0	0	0	0	0	0	0	0	0	0	0	0	1.01514e-05	0.000155275	2.81971e-05	9.57121e-06	0	0	0	0	0	0	0	0	0	0	0	0	0	0	0	0	0	0	0	0	0	0	0	0	0	0	0	0	0	0	0	0
Otu2072	0	0	0	0	0	0	0	0	0	0	0	0	0	0	0.000100472	9.39903e-05	9.57121e-06	0	0	0	0	0	0	0	0	0	0	0	0	0	0	0	0	0	0	0	0	0	0	0	0	0	0	0	0	0	0	0	0
Otu2220	0	0	0	0	0	0	0	0	0	0	0	0	0	0	2.74015e-05	0.000122187	5.74273e-05	0	0	0	0	0	0	0	0	0	0	0	0	0	0	0	0	0	0	0	0	0	0	0	0	0	0	0	0	0	0	0	0
Otu2232	0	0	0	0	0	0	0	0	0	0	0	0	0	0	0	0	0	0	0	0	0	0	0	0	0	0	0	0	0	0	0	0	0	0	0	0	0	0	0	0	0	0	0	0	0	0	0	0	0
Otu2241	0	0	0	0	0	0	0	0	0	0	0	0	0	0	0	0	0	3.11255e-05	1.3816e-05	0.000111893	0	0	0	1.0606e-05	1.91839e-05	0	0	0	0	0	0	0	0	0	0	0	0	0	0	0	0	0	0	0	0	0	0	0	0
Otu2243	0	0	0	0	0	0	0	0	0	0	0	0	0	0	0	0	0	0	0	0	0	0	0	0	0	0	0	0	0	0	0	0	0	0	0	0	0	0	0	0	0	0	0	0	0	0	0	0	0
Otu2247	0	0	0	0	0	0	0	0	0	0	0	0	0	0	0	0	0	0	0	0	0	0	0	0	0	0	0	0	0	0	0	0	0	0	0	0	0	0	0	0	9.95203e-06	0	0	0	0	0	0	0	0
Otu2251	0	0	0	0	0	0	0	0	0	0	0	0	0	0	0	0	0	0	0	0	0	0	0	0	0	0	0	0	0	0	0	0	0	0	0	0	0	0	0	0	0	1.2061e-05	0	0	0	0	0	0	0
Otu2253	0	0	0	0	0	0	0	0	0	0	0	0	0	0	0	0	0	0	0	0	0	0	0	0	0	0	0	0	0	0	0	0	0	0	0	0	0	0	0	0	0	0	0	0	0	0	0	0	0
Otu2268	0	0	0	0	0	0	0	0	0	0	0	0	0	0	0	0	0	0	0	0	0	0	0	0	0	0	0	0	0	0	0	0	0	0	0	0	0	0	8.76755e-05	1.78293e-05	6.96642e-05	3.61829e-05	0	0	0	0	0	0	0
Otu2283	0	0	0	0	0	0	0	0	0	0	0	0	0	0.000192876	0	0	1.91424e-05	0	0	0	0	0	0	0	0	0	0	0	0	0	0	0	0	0	0	0	0	0	0	0	0	0	0	0	0	0	0	0	0
Otu2336	0	0	0	0	0	0	0	0	0	0	0	0	0	0.00015227	0	0	5.74273e-05	0	0	0	0	0	0	0	0	0	0	0	0	0	0	0	0	0	0	0	0	0	0	0	0	0	0	0	0	0	0	0	0
Otu2258	0	0	0	0	0	0	0	0	0	0	0	0	0	0.000121816	9.13384e-06	0	7.65697e-05	0	0	0	0	0	0	0	0	0	0	0	0	0	0	0	0	0	0	0	0	0	0	0	0	0	0	0	0	0	0	0	0
Otu2318	0	0	0	0	0	0	0	0	0	0	0	0	0	0.000121816	9.13384e-06	0	7.65697e-05	0	0	0	0	0	0	0	0	0	0	0	0	0	0	0	0	0	0	0	0	0	0	0	0	0	0	0	0	0	0	0	0
Otu2272	0	0	0	0	0	0	0	0	0	0	0	0	0	6.09081e-05	9.13384e-06	0	0.000133997	0	0	0	0	0	0	0	0	0	0	0	0	0	0	0	0	0	0	0	0	0	0	0	0	0	0	0	0	0	0	0	0
Otu2295	0	0	0	0	0	0	0	0	0	0	0	0	0	6.09081e-05	0	0.000140985	0	0	0	0	0	0	0	0	0	0	0	0	0	0	0	0	0	0	0	0	0	0	0	0	0	0	0	0	0	0	0	0	0
Otu2269	0	0	0	0	0	0	0	0	0	0	0	0	0	4.06054e-05	0	0	0.000162711	0	0	0	0	0	0	0	0	0	0	0	0	0	0	0	0	0	0	0	0	0	0	0	0	0	0	0	0	0	0	0	0
Otu2254	0	0	0	0	0	0	0	0	0	0	0	0	0	2.03027e-05	9.13384e-05	6.57932e-05	1.91424e-05	0	0	0	0	0	0	0	0	0	0	0	0	0	0	0	0	0	0	0	0	0	0	0	0	0	0	0	0	0	0	0	0
Otu2337	0	0	0	0	0	0	0	0	0	0.000173822	0.000113825	1.94086e-05	0.000158284	0	0	0	0	0	0	0	0	0	0	0	0	0	0	0	0	0	0	0	0	0	0	0	0	0	0	0	0	0	0	0	0	0	0	0	0
Otu1984	0	0	0	0	0	0	0	0	0	0	0	0	0	0	9.13384e-05	7.51922e-05	2.87136e-05	0	0	0	0	0	0	0	0	0	0	0	0	0	0	0	0	0	0	0	0	0	0	0	0	0	0	0	0	0	0	0	0
Otu1997	0	0	0	0	0	0	0	0	0	0	0	0	0	0	1.82677e-05	0.000178581	0	0	0	0	0	0	0	0	0	0	0	0	0	0	0	0	0	0	0	0	0	0	0	0	0	0	0	0	0	0	0	0	0
Otu2144	0	0	0	0	0	0	0	0	0	0	0	0	0	0	0.00011874	5.63942e-05	1.91424e-05	0	0	0	0	0	0	0	0	0	0	0	0	0	0	0	0	0	0	0	0	0	0	0	0	0	0	0	0	0	0	0	0
Otu2239	0	0	0	0	0	0	0	0	0	0	0	0	0	0	7.30707e-05	0.000122187	0	0	0	0	0	0	0	0	0	0	0	0	0	0	0	0	0	0	0	0	0	0	0	0	0	0	0	0	0	0	0	0	0
Otu2276	0	0	0	0	2.79322e-05	0	1.10926e-05	0	0	0	0	0	0	0	0	0	0	0	0	0	0	0	0	0	0	0	0	0	0	0	0	0	0	0	0	0	0	0	0	0	0	0	0	0	0	0	0	0	0
Otu2277	0	0	0	0	0	0	0	0	0	0	0	0	0	0	0	9.39903e-06	0	0	0	0	0	0	0	0	0	0	0	0	0	0	0	0	0	0	0	0	0	0	8.76755e-05	8.91464e-06	0	0.000108549	0	0	0	0	0	0	0
Otu2281	0	0	0	0	0	0	0	0	0	0	0	0	0	0	0	0	0	0	0	0	0	0	0	0	0	0	0	0	0	0	0	0	0	0	0	0	0	0	1.75351e-05	1.78293e-05	5.97122e-05	7.23659e-05	0	0	0	0	0	0	0
Otu2285	0	0	0	0	0	0	0	0	0	0	0	0	0	0	0	0	0	0	0	0	0	0	0	0	0	0	0	0	0	0	0	0	0	0	0	0	0	0	0	0	0	0	0	0	0	0	0	0	0
Otu2287	0	0	0	0	0	0	0	0	0	0	0	0	0	0	0	0	0	0	0	0	0	0	0	0	0	0	0	0	0	0	0	0	0	0	0	0	0	0	0	0	0	0	0	0	0	0	0	0	0
Otu2291	0	0	0	0	0	0	0	0	0	0	0	0	0	0	0	0	0	0	0	0	0	0	0	0	0	0	0	0	0	0	0	0	0	0	0	0	0	0	0	2.67439e-05	0.000179137	0	0	0	0	0	0	0	0
Otu2294	0	0	0	0	0	0	0	0	0	0	0	0	0	0	0	0	0	0	0	0	0	0	0	0	0	0	0	0	0	0	0	0	0	0	0	0	0	0	0.000166583	8.91464e-06	9.95203e-06	0	0	0	0	0	0	0	0
Otu2305	0	0	0	0	0	0	0	0	0	0	0	0	0	0	0	0	0	0	0	0	0	0	0	0	0	0	0	0	0	0	0	0	0	0	0	0	0	0	0	0	0	0	0	0	0	0	0	0	0
Otu2311	0	0	0	0.000141873	2.79322e-05	4.72731e-05	2.21852e-05	0	0	0	0	0	0	0	0	0	0	0	0	0	0	0	0	0	0	0	0	0	0	0	0	0	0	0	0	0	0	0	0	0	0	0	0	0	0	0	0	0	0
Otu2312	7.88619e-06	6.98202e-05	0	9.45823e-06	0	1.57577e-05	7.76484e-05	0	0	0	0	0	0	0	0	0	0	0	0	0	0	0	0	0	0	2.18889e-05	1.02214e-05	7.48156e-06	1.37051e-05	0	0	0	0	0	0	0	0	0	0	0	0	0	0	0	0	0	0	0	0
Otu2323	0	0	0	0	5.58644e-05	0	1.10926e-05	0	0	0	0	0	0	0	0	0	0	0	0	0	0	0	0	0	0	0	0	0	0	0	0	0	0	0	0	0	0	0	0	0	0	0	0	0	0	0	0	0	0
Otu2325	0	0	0	0	0	0	1.10926e-05	0	0	0	0	0	0	0	0	0	0	0	0	0	0	0	0	0	0	0	0	0	0	0	0	0	0	0	0	0	0	0	0	0	0	0	0	0	0	0	0	0	0
Otu2332	0	0	0	0	0	0	0	0	0	0	0	0	0	0	0	0	0	0	0	0	0	0	0	0	0	0	0	0	0	0	0	0	0	0	0	0	0	0	8.76755e-06	0.000169378	0	0	0	0	0	0	0	0	0
Otu2334	0	0	0	0	0	0	0	0	0	0	0	0	0	0	0	0	0	0	0	0	0	8.4528e-06	0	0	0	0	0	0	0	0	0	0	0	0	0	0	0	0	0	0	0	0	0	0	0	0	0	0	0
Otu2338	0	0	0	0	0	0	0	0	0	0	0	0	0	0	0	0	0	0	0	0	0	0	0	0	0	0	0	0	0	0	0	0	0	0	0	0	0	0	0	0	0	0	0	0	0	0	0	0	0
Otu2391	0	0	0	0	0	0	0	0	0	0	0	0	0	0.000203027	0	0	0	0	0	0	0	0	0	0	0	0	0	0	0	0	0	0	0	0	0	0	0	0	0	0	0	0	0	0	0	0	0	0	0
Otu2367	0	0	0	0	0	0	0	0	0	0	0	0	0	0.000172573	9.13384e-06	9.39903e-06	9.57121e-06	0	0	0	0	0	0	0	0	0	0	0	0	0	0	0	0	0	0	0	0	0	0	0	0	0	0	0	0	0	0	0	0
Otu2354	0	0	0	0	0	0	0	0	0	0	0	0	0	0.000162422	0	0	3.82848e-05	0	0	0	0	0	0	0	0	0	0	0	0	0	0	0	0	0	0	0	0	0	0	0	0	0	0	0	0	0	0	0	0
Otu2365	0	0	0	0	0	0	0	0	0	0	0	0	0	0.000121816	0	0	7.65697e-05	0	0	0	0	0	0	0	0	0	0	0	0	0	0	0	0	0	0	0	0	0	0	0	0	0	0	0	0	0	0	0	0
Otu1139	0	0	0	0	0	0	0	0	0	0	0	0	0	0.000101514	0	0	9.57121e-05	0	0	0	0	0	0	0	0	0	0	0	0	0	0	0	0	0	0	0	0	0	0	0	0	0	0	0	0	0	0	0	0
Otu2359	0	0	0	0	0	0	0	0	0	0	0	0	0	9.13622e-05	9.13384e-06	0	9.57121e-05	0	0	0	0	0	0	0	0	0	0	0	0	0	0	0	0	0	0	0	0	0	0	0	0	0	0	0	0	0	0	0	0
Otu2019	0	0	0	0	0	0	0	0	0	0	0	0	0	5.07568e-05	0.000109606	1.87981e-05	9.57121e-06	0	0	0	0	0	0	0	0	0	0	0	0	0	0	0	0	0	0	0	0	0	0	0	0	0	0	0	0	0	0	0	0
Otu1512	0	0	0	0	0	0	0	0	0	0	0	0	0	5.07568e-05	0	0	0.000133997	0	0	0	0	0	0	0	0	0	0	0	0	0	0	0	0	0	0	0	0	0	0	0	9.95203e-06	0	0	0	0	0	0	0	0
Otu2374	0	0	0	0	0	0	0	0	0	0	0	0	0	4.06054e-05	0	1.87981e-05	0.000114855	1.55627e-05	0	0	0	0	0	0	0	0	0	0	0	0	0	0	0	0	0	0	0	0	0	0	0	0	0	0	0	0	0	0	0
Otu2257	7.88619e-06	0	0	0	5.58644e-05	0	5.54631e-05	0	0	0	0	0	0	1.01514e-05	0	9.39903e-06	0	0	0	0	0	0	0	1.0606e-05	0	0	0	0	0	0	0	0	0	0	0	0	0	0	0	0	9.95203e-06	1.2061e-05	0	0	0	0	0	0	0
Otu1306	2.36586e-05	0	0	9.45823e-06	0	0	0	0	0	0	0	0	0	0	0	0	0	0	0	0	0	0	0	0	0	0	0	0	0	0	0	0	0	0	0	0	0	0	0	0	0	0	0	0	0	0	0	0	1.55181e-05
Otu2386	0	0	0.000174898	0	0	0	0	0	0	0	0	0	1.75871e-05	0	0	0	0	0	0	0	0	0	0	0	0	0	0	0	0	0	0	0	0	0	0	0	0	0	0	0	0	0	0	0	0	0	0	0	0
Otu2270	0	0	0	0	0	0	4.43705e-05	0	0	0	0	0	0	0	0	0	0	0	0	0	0	0	0	0	0	0	0	0	0	0	0	0	0	0	0	0	0	0	0	0	0	0	0	0	0	0	0	0	0
Otu2274	0	0	0	9.45823e-06	0	0	0	0	0	0	0	0	0	0	0	0	0	7.78137e-06	3.45399e-05	0	0	0	0	0	3.83678e-05	0	0	0	0	0	0	0	0	0	0	0	0	0	0	0	0	0	0	0	0	0	0	0	1.55181e-05
Otu2275	0	0	0	0	0	0	0	0	0	0	0	0	0	0	0	0	5.74273e-05	0	0	0	0	0	0	0	0	7.29629e-06	0	7.48156e-06	6.85255e-06	0	0	0	0	0	0	0	0	0	0	0	0	0	0	0	0	0	0	0	0
Otu2327	1.57724e-05	0	0	0	0.000111729	3.15154e-05	7.76484e-05	0	0	0	0	0	0	0	0	0	0	0	0	0	0	0	0	0	0	0	0	0	0	0	0	0	0	0	0	0	0	0	0	0	0	0	0	0	0	0	0	0	0
Otu2340	0	0.00010473	0	0	0	0	0	0	0	0	0	0	0	0	0	0	0	7.78137e-06	0	0	0	8.4528e-06	0	0	0	0	0	0	6.85255e-06	0	0	0	0	0	0	0	0	0	0	0	0	0	0	0	0	0	3.43855e-05	0	3.10361e-05
Otu2345	0	0	0	0	0	0	0	0	0	0	0	0	0	0	0	0	0	0	0	0	0	0	0	0	0	0	0	0	0	0	0	0	0	0	0	0	0	0	1.75351e-05	0.000160464	0	0	0	0	0	0	0	0	0
Otu2353	0	0	0	0	0	0	0	0	0	0	0	0	0	0	0	0	0	0	0	0	0	0	0	0	0	0	0	0	0	0	0	0	0	0	0	0	0	0	0	0	9.95203e-06	1.2061e-05	0	0	0	0	0	0	0
Otu2362	0	0	0	0	0	0	0	0	0	0	0	0	0	0	0	0	0	0	0	0	0	0	0	0	0	0	0	0	0	0	0	0	0	0	0	0	0	0	8.76755e-06	0.000169378	0	0	0	0	0	0	0	0	0
Otu2364	0	0	0	0	0	0	0	0	0	0	0	0	0	0	0	0	0	0	0	0	0	0	0	0	0	0	0	0	0	0	0	0	0	0	0	0	0	0	0	0	0	0	0	0	0	0	0	0	0
Otu2369	0	0	0	0	0	0	0	0	0	0	0	0	0	0	0	0	0	0	0	0	0	0	0	0	0	0	0	0	0	0	0	0	0	0	0	0	0	0	0	0	0	0	0	0	0	0	0	0	0
Otu2370	0	0	0	0	0	0	0	0	0	0	0	0	0	0	0	0.000187981	0	0	0	0	0	0	0	0	0	0	0	0	0	0	0	0	0	0	0	0	0	0	0	0	0	0	0	0	0	0	0	0	0
Otu2371	0	0	0	0	0	0	0	0	0	0	0	0	0	0	0	0	0	0	0	0	0	0	0	0	0	0	0	0	0	0	0	0	0	0	0	0	0	0	8.76755e-05	1.78293e-05	0	9.64878e-05	0	0	0	0	0	0	0
Otu2377	0	0	0	0	0	0	0	0	0	0	0	0	0	0	0	0	0	0	0	0	0	0	0	0	0	0	0	0	0	0	0	0	0	0	0	0	0	0	0	0	0	1.2061e-05	0	0	0	0	0	0	0
Otu2380	0	0	0	0	0	0	0	0	0	0	0	0	0	0	0	0	0	0	0	0	0	0	0	0	0	0	0	0	0	0	0	0	0	0	0	0	0	0	0	0.000178293	0	0	0	0	0	0	0	0	0
Otu2384	0	0	0	0	0	0	0	0	0	0	0	0	0	0	0	0	0	0	0	0	0	0	0	0	0	0	0	0	0	0	0	0	0	0	0	0	0	0	8.76755e-05	0	0	0.00012061	0	0	0	0	0	0	0
Otu2387	0	0	0	0	0	0	0	0	0	0	0	0	0	0	0	0	0	0	0	0	0	0	0	0	0	0	0	0	0	0	0	0	0	0	0	0	0	0	0	0	0	0	0	0	0	0	0	0	0
Otu2389	0	0	0	9.45823e-06	0	3.15154e-05	0	0	0	0	0	0	0	0	0	0	0	0	0	0	0	0	0	0	0	0	0	0	0	0	0	0	0	3.64429e-05	3.77043e-05	0	0	7.10697e-06	0	2.67439e-05	0	0	0	0	0	0	0	0	0
Otu2393	0	0	0	0	0	0	0	0	0	0	0	0	0	0	0	0	0	0	0	0	0	0	0	0	0	0	0	0	0	0	0	0	0	0	0	0	0	0	0	0	0	0	0	0	0	0	0	0	0
Otu2395	0	0	0	0	0	0	0	0	0	0	0	0	0	0	0	0	0	0	0	0	0	0	0	0	0	0	0	0	0	0	0	0	0	0	0	0	0	0	0	0	0	0	0	0	0	0	0	0	0
Otu2397	0	0	0	0	0	0	0	0	0	0	0	0	0	0	0	0	0	0	0	0	0	0	0	0	0	0	0	0	0	0	0	0	6.82794e-06	3.64429e-05	5.2786e-05	0	0	0	0	8.91464e-06	0	0	3.89075e-05	0	0	0	0	0	0
Otu2401	0	0	0	0	0	0	0	0	0	0	0	0	0	0	0	0	0	0	0	0	0	0	0	0	0	0	0	0	0	0	0	0	0	0	0	0	0	0	6.13728e-05	9.80611e-05	9.95203e-06	1.2061e-05	0	0	0	0	0	0	0
Otu2403	0	0	0	0	0	0	0	0	0	0	0	0	0	0	0	0	0	0	0	0	0	0	0	0	0	0	0	0	0	0	0	0	0	0	0	0	0	0	4.38377e-05	0.000124805	0	1.2061e-05	0	0	0	0	0	0	0
Otu2409	0	0	0	0	0	0	0	0	0	0	0	0	0	0	0	0	0	0	0	0	0	0	0	0	0	0	0	0	0	0	0	0	0	0	0	0	0	0	6.13728e-05	8.91464e-06	0	0.00012061	0	0	0	0	0	0	0
Otu2410	0	0	0	0	0	0	0	0	0	0	0	0	0	0	0	0	0	0	0	0	0	0	0	0	0	0	0	0	0	0	0	0	0	0	0	0	0	0	9.6443e-05	6.24025e-05	0	2.4122e-05	0	0	0	0	0	0	0
Otu2378	0	0	0	0	0	0	0	0	0	0	0	0	0	0.000192876	0	0	0	0	0	0	0	0	0	0	0	0	0	0	0	0	0	0	0	0	0	0	0	0	0	0	0	0	0	0	0	0	0	0	0
Otu2462	0	0	0	0	0	0	0	0	0	0	0	0	0	0.000192876	0	0	0	0	0	0	0	0	0	0	0	0	0	0	0	0	0	0	0	0	0	0	0	0	0	0	0	0	0	0	0	0	0	0	0
Otu2392	0	0	0	0	0	0	0	0	0	0	0	0	0	0.00015227	0	1.87981e-05	1.91424e-05	0	0	0	0	0	0	0	0	0	0	0	0	0	0	0	0	0	0	0	0	0	0	0	0	0	0	0	0	0	0	0	0
Otu2432	0	0	0	0	0	0	0	0	0	0	0	0	0	9.13622e-05	0	0	9.57121e-05	0	0	0	0	0	0	0	0	0	0	0	0	0	0	0	0	0	0	0	0	0	0	0	0	0	0	0	0	0	0	0	0
Otu2418	0	0	0	0	0	0	0	0	0	0	0	0	0	8.12109e-05	0	0	0.000105283	0	0	0	0	0	0	0	0	0	0	0	0	0	0	0	0	0	0	0	0	0	0	0	0	0	0	0	0	0	0	0	0
Otu2302	0	0	0	0	0	0	0	0	0	0	0	0	0	6.09081e-05	0	0	0.000124426	0	0	0	0	0	0	0	0	0	0	0	0	0	0	0	0	0	0	0	0	0	0	0	0	0	0	0	0	0	0	0	0
Otu2423	0	0	0	0	0	0	0	0	0	0	0	0	0	5.07568e-05	9.13384e-06	0.000112788	9.57121e-06	0	0	0	0	0	0	0	0	0	0	0	0	0	0	0	0	0	0	0	0	0	0	0	0	0	0	0	0	0	0	0	0
Otu2205	0	0	0	0	0	0	0	0	0	0	0	0	0	3.04541e-05	5.4803e-05	5.63942e-05	9.57121e-06	0	6.90799e-06	0	0	0	0	0	9.59196e-06	0	0	0	0	6.04368e-06	0	0	0	0	0	0	0	0	0	0	0	0	0	0	0	0	0	0	0
Otu2262	0	0	0	0	0	0	0	0	0	0	0	0	0	3.04541e-05	0	0	0.000153139	0	0	0	0	0	0	0	0	0	0	0	0	0	0	0	0	0	0	0	0	0	0	0	0	0	0	0	0	0	0	0	0
Otu2333	0	0	0	0	0	0	0	0	0	0	0	0	0	0	0.000155275	9.39903e-06	9.57121e-06	0	0	0	0	0	0	0	0	0	0	0	0	0	0	0	0	0	0	0	0	0	0	0	0	0	0	0	0	0	0	0	0
Otu2351	0	0	0	0	0	0	0	0	0	0	0	0	0	0	9.13384e-06	0.000169182	0	0	0	0	0	0	0	0	0	0	0	0	0	0	0	0	0	0	0	0	0	0	0	0	0	0	0	0	0	0	0	0	0
Otu2396	0.00010252	0	0	0	0	0	0	0	0	0	0	0	0	0	0	0	0	0	0	0	0	0	0	0	0	0	0	0	0	0	0	0	0	0	0	0	0	0	0	0	0	0	0	0	0	0	0	0	1.55181e-05
Otu2466	0	0	9.20514e-06	9.45823e-06	2.79322e-05	3.15154e-05	6.65557e-05	0	0	0	0	0	3.51741e-05	0	0	0	0	0	0	0	0	0	0	0	0	0	0	0	0	0	0	0	0	0	0	0	0	0	0	0	0	0	0	0	0	0	0	0	0
Otu1109	0	0	0	0	0	0	1.10926e-05	0	0	0	0	0	0	0	9.13384e-06	0	0.000162711	0	0	0	0	0	0	0	0	0	0	0	0	0	0	0	0	0	0	0	0	0	0	0	0	0	0	0	0	0	0	0	0
Otu2352	0	0	0	0	0	0	0	0	0	0	0	0	0	0	0.000100472	1.87981e-05	5.74273e-05	0	0	0	0	0	0	0	0	0	0	0	0	0	0	0	0	0	0	0	0	0	0	0	0	0	0	0	0	0	0	0	0
Otu2366	0	0	0	0	0	0	0	0	0	0	0	0	0	0	7.30707e-05	0.000103389	0	0	0	0	0	0	0	0	0	0	0	0	0	0	0	0	0	0	0	0	0	0	0	0	0	0	0	0	0	0	0	0	0
Otu2415	1.57724e-05	0.00010473	0	0	0	0	0	0	0	0	0	0	0	0	0	0	0	0	0	0	0	0	0	2.12121e-05	0	0	0	0	1.37051e-05	0	1.46957e-05	0	0	0	0	0	0	0	0	0	0	0	0	0	0	0	0	0	3.10361e-05
Otu2416	0	0	0	0	0	0	0	0	0	0	0	0	0	0	0	0	0	0	0	0	0	0	0	0	0	0	0	0	0	0	0	0	0	0	0	0	0	0	0	0	0	0	0	0	0	0	0	0	0
Otu2417	0	0	0	0	0	0	0	0	0	0	0	0	0	0	0	0	0	0	9.67118e-05	1.72144e-05	0	0	0	1.0606e-05	0	0	0	0	0	1.20874e-05	0	0	0	0	0	0	0	0	0	0	0	0	0	0	0	0	0	0	0
Otu2420	0	0	0	0	0	0	0	0	0	0	0	0	0	0	0	0	0	0	0	0	0	0	0	0	0	0	0	0	0	0	0	0	0	0	0	0	0	0	0	0	0	0	0	0	0	0	0	0	0
Otu2424	0	0	0	0	0	0	0	0	0	0	0	0	0	0	0	0	0	0	0	0	0	0	0	0	0	0	0	0	0	0	0	0	0	0	0	0	0	0	0	0	0	0	0	0	0	0	0	0	0
Otu2425	0	0	0	0	0	1.57577e-05	0	3.74742e-05	0	0	0	0	0	0	0	0	0	0	0	0	0	0	0	0	0	7.29629e-06	7.15498e-05	7.48156e-06	0	6.04368e-06	0	0	0	0	0	0	0	0	0	0	0	0	0	0	0	0	0	0	0
Otu2426	0	0	0	0	0	0	0	0	0	0	0	0	0	0	6.39369e-05	0	3.82848e-05	3.11255e-05	2.0724e-05	8.60719e-06	0	0	0	0	0	0	0	0	0	0	0	0	0	0	0	0	0	0	0	0	0	0	0	0	0	0	0	0	0
Otu2428	0	0	0	0	0	0	0	0	0	0	0	0	0	0	0	0	0	0	0	0	0	0	0	0	0	0	0	0	0	0	0	0	0	0	0	0	0	0	0	0	0	0	0	0	0	0	0	0	0
Otu2431	0	0	0	0	0	0	0	0	0	0	0	0	0	0	0	0	0	0	0	0	0	0	0	0	0	0	0	0	0	0	0	0	0	0	0	0	0	0	0	0	0	0	0	0	0	0	0	0	0
Otu2438	0	0	0	0	0	0	6.65557e-05	0	0	0	0	0	0	0	0	0	0	0	0	0	0	0	0	0	0	0	0	0	0	0	0	0	0	0	0	0	0	0	0	0	0	0	0	0	0	0	0	0	0
Otu2443	0	0	0	0	0	0	0	0	0	0	0	0	0	0	0	0	0	0	0	0	0	0	0	0	0	0	0	0	0	0	0	0	6.82794e-06	0	0	0	0	0	0	0	0	0	0	0	0	0	0	0	1.55181e-05
Otu2444	0	0	0	0	0	0	0	0	0	0	0	0	0	0	0	0	0	0	0	0	0	0	0	0	0	0	0	0	0	0	0	0	0	0	0	0	0	0	9.6443e-05	3.56586e-05	3.98081e-05	0	0	0	0	0	0	0	0
Otu2445	0	0	0	0	0	0	0	0	0	0	0	0	0	0	0	0	0	0	0	0	0	0	0	0	0	0	0	0	0	0	0	0	0	0	0	0	0	0	0	0	0	0	0	0	0	0	0	0	0
Otu2449	0	0	0	0	0	0	0	0	0	0	0	0	0	0	0	0	0	0	0	0	0	0	0	0	0	0	0	0	0	0	0	0	0	0	0	0	0	0	0	0	0	0	0	0	0	0	0	0	0
Otu2451	0	0	0	0	0	0	0	0	0	0	0	0	0	0	0	0	0	0	0	0	0	0	0	0	0	0	0	0	0	0	0	0	0	0	0	0	0	0	0	0	0	0	0	0	0	0	0	0	0
Otu2453	0	0	0	0	0	0	0	0	0	0	0	0	0	0	0.000173543	0	0	0	0	0	0	0	0	0	0	0	0	0	0	0	0	0	0	0	0	0	0	0	0	0	0	0	0	0	0	0	0	0	0
Otu2454	0	0	0	0	0	0	0	0	0	0	0	0	0	0	0	0	0	1.55627e-05	2.0724e-05	1.72144e-05	5.1574e-05	4.2264e-05	0	0	0	0	0	0	0	6.04368e-06	0	0	0	0	0	0	0	0	0	0	0	0	0	0	0	0	0	0	0
Otu2470	0	0	0	0	0	0	0	0	0	0	0	0	0	0	0	0	0	0	0	0	0	0	0	0	0	0	0	0	0	0	0	0	0	0	0	0	0	0	0	0	0	0	0	0	0	0	0	0	0
Otu2472	0	0	0	0	0	0	0	0	0	0	0	0	0	0	0	0	0	0	0	0	0	0	0	0	0	0	0	0	0	0	0	0	0	0	0	0	0	0	2.63026e-05	3.56586e-05	0.000109472	1.2061e-05	0	0	0	0	0	0	0
Otu2473	0	0	0	0	0	0	0	0	0	0	0	0	0	0	0.000109606	1.87981e-05	4.7856e-05	0	0	0	0	0	0	0	0	0	0	0	0	0	0	0	0	0	0	0	0	0	0	0	0	0	0	0	0	0	0	0	0
Otu2483	0	0	0	0	0	0	0	0	0	0	0	0	0	0.000182724	0	0	0	0	0	0	0	0	0	0	0	0	0	0	0	0	0	0	0	0	0	0	0	0	0	0	0	0	0	0	0	0	0	0	0
Otu2493	0	0	0	0	0	0	0	0	0	0	0	0	1.75871e-05	0.00015227	0	0	1.91424e-05	0	0	0	0	0	0	0	0	0	0	0	0	0	0	0	0	0	0	0	0	0	0	0	0	0	0	0	0	0	0	0	0
Otu2530	0	0	0	0	0	0	0	0	0	0	0	0	0	0.00015227	0	0	2.87136e-05	0	0	0	0	0	0	0	0	0	0	0	0	0	0	0	0	0	0	0	0	0	0	0	0	0	0	0	0	0	0	0	0
Otu1673	0	0	0	0	0	0	0	0	0	0	0	0	0	0.000101514	0	0	7.65697e-05	0	0	0	0	0	0	0	0	0	0	0	0	0	0	0	0	0	0	0	0	0	0	0	0	0	0	0	0	0	0	0	0
Otu2452	0	0	0	0	0	0	0	0	0	0	0	0	0	8.12109e-05	9.13384e-06	0	8.61409e-05	0	0	0	0	0	0	0	0	0	0	0	0	0	0	0	0	0	0	0	0	0	0	0	0	0	0	0	0	0	0	0	0
Otu1452	0	0	0	0	0	0	0	0	0	0	0	0	0	5.07568e-05	9.13384e-06	0.000103389	9.57121e-06	0	0	0	0	0	0	0	0	0	0	0	0	0	0	0	0	0	0	0	0	0	0	0	0	0	0	0	0	0	0	0	0
Otu2213	0	0	0	0	0	0	0	0	0	0	0	0	0	4.06054e-05	0	0	0.000133997	0	0	0	0	0	0	0	0	0	0	0	0	0	0	0	0	0	0	0	0	0	0	0	0	0	0	0	0	0	0	0	0
Otu2540	0	0	0	0	0	0	0	0	0	0	0	0	0	4.06054e-05	0	0.000131586	0	0	0	0	0	0	0	0	0	0	0	0	0	0	0	0	0	0	0	0	0	0	0	0	0	0	0	0	0	0	0	0	0
Otu2224	0	0	0	0	0	0	0	0	0	0	0	0	0	3.04541e-05	0	0.000122187	1.91424e-05	0	0	0	0	0	0	0	0	0	0	0	0	0	0	0	0	0	0	0	0	0	0	0	0	0	0	0	0	0	0	0	0
Otu0378	0	0	0	0	0	0	0	0	0	0	0	0	0	3.04541e-05	1.82677e-05	1.87981e-05	0.000105283	0	0	0	0	0	0	0	0	0	0	0	0	0	0	0	0	0	0	0	0	0	0	0	0	0	0	0	0	0	0	0	0
Otu2429	0	0	0	0	0	0	0	0	0	0	0	0	0	3.04541e-05	0.000100472	1.87981e-05	1.91424e-05	0	0	0	0	0	0	0	0	0	0	0	0	0	0	0	0	0	0	0	0	0	0	0	0	0	0	0	0	0	0	0	0
Otu2309	0	0	0	0	0	0	0	0	0	0	0	0	0	2.03027e-05	0.000109606	1.87981e-05	1.91424e-05	0	0	0	0	0	0	0	0	0	0	0	0	0	0	0	0	0	0	0	0	0	0	0	0	0	0	0	0	0	0	0	0
Otu2490	0	0	0	0	0	0	0	0	0	0	0	0	0	2.03027e-05	0	0	0.000153139	0	0	0	0	0	0	0	0	0	0	0	0	0	0	0	0	0	0	0	0	0	0	0	0	0	0	0	0	0	0	0	0
Otu2250	0	0	0	0	0	0	0	0	0	0	0	0	0	1.01514e-05	0.000109606	4.69951e-05	0	0	0	0	0	0	0	0	0	0	0	0	0	0	0	0	0	0	0	0	0	0	0	0	0	0	0	0	0	0	0	0	0
Otu2514	0	0	0	1.89165e-05	0	3.15154e-05	5.54631e-05	0	0	0	0	0	0	1.01514e-05	0	0	9.57121e-06	0	0	0	0	0	0	0	0	0	0	0	0	0	0	0	0	0	0	0	0	0	0	0	0	0	0	0	0	0	0	0	0
Otu2528	0	0	0	0	0	0	0	0	0	0	0	0	0	1.01514e-05	0.000137008	9.39903e-06	9.57121e-06	0	0	0	0	0	0	0	0	0	0	0	0	0	0	0	0	0	0	0	0	0	0	0	0	0	0	0	0	0	0	0	0
Otu2497	0	0	0	0	0	0	0	0	0	0	2.52944e-05	3.88172e-05	0.000175871	0	0	0	0	0	0	0	0	0	0	0	0	0	0	0	0	6.04368e-06	0	0	0	0	0	0	0	0	0	0	0	0	0	0	0	0	0	0	0
Otu1652	0	0	0	0	0	0	0	0	0	0	0	0	0	0	1.82677e-05	9.39903e-06	0.000143568	0	0	0	0	0	0	0	0	0	0	0	0	0	0	0	0	0	0	0	0	0	0	0	0	0	0	0	0	0	0	0	0
Otu2317	0	0	0	0	0	0	0	0	0	0	0	0	0	0	7.30707e-05	8.45912e-05	9.57121e-06	0	0	0	0	0	0	0	0	0	0	0	0	0	0	0	0	0	0	0	0	0	0	0	0	0	0	0	0	0	0	0	0
Otu2349	0	0	0	0	0	0	0	0	0	0	0	0	0	0	2.74015e-05	0.000140985	0	0	0	0	0	0	0	0	0	0	0	0	0	0	0	0	0	0	0	0	0	0	0	0	0	0	0	0	0	0	0	0	0
Otu2017	0	0	0	1.89165e-05	2.79322e-05	1.57577e-05	0	3.74742e-05	0	0	0	0	0	0	0	0	9.57121e-06	0	0	8.60719e-06	0	0	0	0	0	7.29629e-06	0	0	6.85255e-06	0	0	0	0	0	0	0	0	0	0	0	0	0	0	0	0	0	0	0	0
Otu2502	0	0	2.76154e-05	0	0	0	0	0	0	0	0	0	0	0	0	0	0	0	0	0	0	0	0	0	0.000143879	0	0	0	0	0	0	0	0	0	0	0	0	0	0	0	0	0	0	0	0	0	0	0	0
Otu2516	0	3.49101e-05	9.20514e-06	0	0	9.45463e-05	1.10926e-05	0	0	0	0	9.70431e-06	3.51741e-05	0	0	0	0	0	0	0	0	0	0	0	0	0	0	0	0	0	0	0	0	0	0	0	0	0	0	0	0	0	0	0	0	0	0	0	0
Otu2543	0	0	0	0	0	0	0	0	0	0	0	0	0	0	0	0	0	0	6.90799e-06	0	0	0	0	0.000137878	0	2.91852e-05	0	0	0	0	0	0	0	0	0	0	0	0	0	0	0	0	0	0	0	0	0	0	0
Otu2383	0	0	0	9.45823e-06	0	0	0	3.74742e-05	0	0	0	0	0	0	0	0	0	0	0	0	0	0	0	0	9.59196e-06	0	0	0	0	0	0	0	0	0	0	0	0	0	0	0	0	0	3.89075e-05	4.32386e-05	0	1.44001e-05	6.87711e-06	7.14051e-06	0
Otu2478	0	0	0	0.000104041	0	0	3.32779e-05	0	0	0	0	0	0	0	0	0	0	0	0	8.60719e-06	0	0	0	0	0	0	0	0	0	0	0	0	0	0	0	0	0	0	0	0	0	0	0	0	0	0	0	0	0
Otu2496	0	0	0	0	0	0	0	0	0	0	0	0	0	0	0	0	0	0	0	0	0	0	0	0	0	0	0	0	0	0	0	0	0	0	0	0	0	0	0	0	0	0	0	0	0	0	0	0	0
Otu2498	0	0	0	0	0	0	0	0	0	0	0	0	0	0	0	0	0	0	0	0	0	0	0	0	0	0	0	0	0	0	0	0	0	0	0	0	0	0	0	0	0	0	0	0	0	0	0	0	0
Otu2509	0	0	0	0	0	0	0	0	0	0	0	0	0	0	0.000164409	0	0	0	0	0	0	0	0	0	0	0	0	0	0	0	0	0	0	0	0	0	0	0	0	0	0	0	0	0	0	0	0	0	0
Otu2513	0	0	0	0	0	0	0	0	0	0	0	0	0	0	0	0	0	0	0	0	0	0	0	0	0	0	0	0	0	0	0	0	0	0	0	0	0	0	0	0	0	1.2061e-05	0	0	0	0	0	0	0
Otu2518	0	0	0	0	0	0	0	0	0	0	0	0	0	0	0	0	0	0	0	0	0	0	0	0	0	0	0	0	0	0	0	0	0	0	0	0	0	0	7.89079e-05	8.91464e-06	0	9.64878e-05	0	0	0	0	0	0	0
Otu2519	0	0	0	9.45823e-06	0	1.57577e-05	1.10926e-05	0	0	0	0	0	0	0	0	0	0	0	0	0	0	0	0	0	0	0	0	0	0	0	0	0	0	7.28858e-06	7.54085e-06	0	0	0	0	0	0	3.61829e-05	0	0	0	0	0	0	0
Otu2520	0	0	0	0	5.58644e-05	0	5.54631e-05	0	0	0	0	0	0	0	0	0	0	0	0	0	0	0	0	0	0	0	0	0	0	0	0	0	0	0	0	0	0	0	0	0	0	0	0	0	0	0	0	0	0
Otu2523	0	0	0	0	0	0	0	0	0	0	0	0	0	0	0.00011874	2.81971e-05	1.91424e-05	0	0	0	0	0	0	0	0	0	0	0	0	0	0	0	0	0	0	0	0	0	0	0	0	0	0	0	0	0	0	0	0
Otu2526	0	3.49101e-05	0	0	0	1.57577e-05	0	0	0	0	0	0	0	0	0	0	0	0	0	0	0	0	9.79096e-06	0	0	0	0	0	1.37051e-05	0	0	0	0	0	0	0	0	0	0	0	0	0	0	0	0	0	0	0	0
Otu2527	0	0	0	0	0	0	0	0	0	0	0	0	0	0	0.000100472	6.57932e-05	0	0	0	0	0	0	0	0	0	0	0	0	0	0	0	0	0	0	0	0	0	0	0	0	0	0	0	0	0	0	0	0	0
Otu2542	0	0.000174551	2.76154e-05	1.89165e-05	0	3.15154e-05	1.10926e-05	0	0	0	0	0	0	0	0	0	0	0	0	0	0	0	0	0	0	0	0	0	0	0	0	0	0	0	0	0	0	0	0	0	0	0	0	0	0	0	0	0	0
Otu2545	0	0	0	0	0	0	0	0	0	0	0	0	0	0	0	0	0	0	0	0	0	0	0	0	0	0	0	0	0	0	0	0	0	0	0	0	0	0	0	0	0	0	0	0	0	0	0	0	0
Otu2479	0	0	0	0	0	0	0	0	0	0	0	0	0	0	0	0	0.000172282	0	0	0	0	0	0	0	0	0	0	0	0	0	0	0	0	0	0	0	0	0	0	0	0	0	0	0	0	0	0	0	0
Otu2475	0	0	0	0	0	0	0	0	0	0	0	0	0	0.000162422	0	0	9.57121e-06	0	0	0	0	0	0	0	0	0	0	0	0	0	0	0	0	0	0	0	0	0	0	0	0	0	0	0	0	0	0	0	0
Otu2570	0	0	0	0	0	0	0	0	0	0	0	0	0	0.000162422	0	0	9.57121e-06	0	0	0	0	0	0	0	0	0	0	0	0	0	0	0	0	0	0	0	0	0	0	0	0	0	0	0	0	0	0	0	0
Otu2512	0	0	0	0	0	0	0	0	0	0	0	0	0	0.00015227	0	0	1.91424e-05	0	0	0	0	0	0	0	0	0	0	0	0	0	0	0	0	0	0	0	0	0	0	0	0	0	0	0	0	0	0	0	0
Otu2405	0	0	0	0	0	0	0	0	0	0	0	0	0	0.000142119	0	1.87981e-05	9.57121e-06	0	0	0	0	0	0	0	0	0	0	0	0	0	0	0	0	0	0	0	0	0	0	0	0	0	0	0	0	0	0	0	0
Otu2529	0	0	0	0	0	0	0	0	0	0	0	0	0	0.000131968	9.13384e-06	0	2.87136e-05	0	0	0	0	0	0	0	0	0	0	0	0	0	0	0	0	0	0	0	0	0	0	0	0	0	0	0	0	0	0	0	0
Otu2587	0	0	0	0	0	0	0	0	0	0	0	0	0	0.000101514	0	0	6.69985e-05	0	0	0	0	0	0	0	0	0	0	0	0	0	0	0	0	0	0	0	0	0	0	0	0	0	0	0	0	0	0	0	0
Otu1570	0	0	0	0	0	0	0	0	0	0	0	0	0	7.10595e-05	0	0	8.61409e-05	0	0	0	0	0	0	0	0	0	0	0	0	0	0	0	0	0	0	0	0	0	0	0	9.95203e-06	0	0	0	0	0	0	0	0
Otu2603	0	0	0	0	0	0	0	0	0	0	0	0	0	5.07568e-05	0	0	0.000114855	0	0	0	0	0	0	0	0	0	0	0	0	0	0	0	0	0	0	0	0	0	0	0	0	0	0	0	0	0	0	0	0
Otu1267	0	0	0	0	0	0	0	0	0	0	0	0	0	3.04541e-05	9.13384e-06	0	0.000124426	0	0	0	0	0	0	0	0	0	0	0	0	0	0	0	0	0	0	0	0	0	0	0	0	0	0	0	0	0	0	0	0
Otu2597	0	0	0	0	0	0	0	0	0	0	0	0	0	3.04541e-05	0	0.000131586	0	0	0	0	0	0	0	0	0	0	0	0	0	0	0	0	0	0	0	0	0	0	0	0	0	0	0	0	0	0	0	0	0
Otu2339	0	0	0	0	0	0	0	0	0	0	0	0	0	2.03027e-05	6.39369e-05	5.63942e-05	1.91424e-05	0	0	0	0	0	0	0	0	0	0	0	0	0	0	0	0	0	0	0	0	0	0	0	0	0	0	0	0	0	0	0	0
Otu2554	0	0	0	0	0	0	0	0	0	0	0	0	0	1.01514e-05	0	0	0.000153139	0	0	0	0	0	0	0	0	0	0	0	0	0	0	0	0	0	0	0	0	0	0	0	0	0	0	0	0	0	0	0	0
Otu2573	0	0	0	0	0	0	0	0	0	0	0	0	0	1.01514e-05	0.000137008	0	9.57121e-06	0	0	0	0	0	0	0	0	0	0	0	0	0	0	0	0	0	0	0	0	0	0	0	0	0	0	0	0	0	0	0	0
Otu1757	0	0	0	0	0	0	0	0	0	0	0	0	0	0	0	0	0.000162711	0	0	0	0	0	0	0	0	0	0	0	0	0	0	0	0	0	0	0	0	0	0	0	0	0	0	0	0	0	0	0	0
Otu2481	0	0	0	0	0	0	0	0	0	0	0	0	0	0	0.000109606	2.81971e-05	1.91424e-05	0	0	0	0	0	0	0	0	0	0	0	0	0	0	0	0	0	0	0	0	0	0	0	0	0	0	0	0	0	0	0	0
Otu2501	3.94309e-05	0	3.68205e-05	3.78329e-05	0	3.15154e-05	2.21852e-05	0	0	0	0	0	0	0	0	0	0	0	0	0	0	0	0	0	0	0	0	0	0	0	0	0	0	0	0	0	0	0	0	0	0	0	0	0	0	0	0	0	0
Otu1098	0	0	0	9.45823e-06	2.79322e-05	3.15154e-05	2.21852e-05	0	0	0	0	0	0	0	0	0	4.7856e-05	7.78137e-06	0	8.60719e-06	0	0	9.79096e-06	0	0	0	0	0	0	0	0	0	0	0	0	0	0	0	0	0	0	0	0	0	0	0	0	0	0
Otu2455	0	0	0	0	0	0	0	0.000149897	0	0	0	0	0	0	0	0	0	0	0	0	0	0	0	1.0606e-05	0	7.29629e-06	0	0	0	0	0	0	0	0	0	0	0	0	0	0	0	0	0	0	0	0	0	0	0
Otu2546	0	0	0	9.45823e-06	0	0	2.21852e-05	3.74742e-05	0	0	0	0	0	0	0	0	0	0	0	0	0	0	0	0	0	0	0	0	0	0	0	0	0	0	0	0	0	0	0	0	0	0	0	0	0	0	0	0	1.55181e-05
Otu2548	0	0	0	0	0	0	0	0	0	0	0	0	0	0	0	0	0	0	0	0	0	0	0	0	0	0	0	0	0	0	0	0	0	0	0	0	0	0	0	0	0	0	0	0	0	0	0	0	0
Otu2549	0	0	0	0	0	0	0	0	0	0	0	0	0	0	0	0	0	0	0	0	0	0	0	0	0	0	0	0	0	0	0	0	0	0	0	0	0	0	7.01404e-05	8.91464e-06	1.99041e-05	7.23659e-05	0	0	0	0	0	0	0
Otu2550	0	0	0	0	0	0	0	0	0	0	0	0	0	0	0	0	0	0	0	0	0	0	0	0	0	0	0	0	0	0	0	0	0	0	0	0	0	0	0	0	0	0	0	0	0	0	0	0	0
Otu2557	0	0	0	9.45823e-06	2.79322e-05	1.57577e-05	1.10926e-05	0	0	0	0	0	0	0	0	0	0	0	0	0	0	0	0	0	0	0	0	0	0	6.04368e-06	2.93915e-05	4.32804e-05	0	0	0	0	0	0	0	0	0	0	0	0	0	0	0	0	0
Otu2563	0	0	0	0	0	0	0	0	0	0	0	0	0	0	3.65354e-05	0.000122187	0	0	0	0	0	0	0	0	0	0	0	0	0	0	0	0	0	0	0	0	0	0	0	0	0	0	0	0	0	0	0	0	0
Otu2572	0	0	0	0	0	0	0	0	0	0	0	0	0	0	0	0	0	7.78137e-06	0	8.60719e-06	8.25185e-05	4.2264e-05	0	0	0	0	0	0	0	6.04368e-06	0	0	0	0	0	0	0	0	0	0	0	0	0	0	0	0	0	0	0
Otu2577	0	0	0	0	0	0	0	0	0	0	0	0	0	0	0	0	0	0	0	0	0	0	0	0	0	0	0	0	0	0	0	0	0	0	0	0	0	0	0	0	0	0	0	0	0	0	0	0	0
Otu2580	0	0	0	0	0	0	0	0	0	0	0	0	0	0	0	0	0	0	0	0	0	0	0	0	0	0	0	0	0	0	0	0	0	0	0	0	0	0	8.76755e-06	8.91464e-06	0	1.2061e-05	0	0	0	0	0	0	0
Otu2589	0	0	0	0	0	0	0	0	0	0	0	0	0	0	0.00011874	3.75961e-05	0	0	0	0	0	0	0	0	0	0	0	0	0	0	0	0	0	0	0	0	0	0	0	0	0	0	0	0	0	0	0	0	0
Otu2591	0	0	0	0	0	0	0	0	0	0	0	0	0	0	6.39369e-05	5.63942e-05	3.82848e-05	0	0	0	0	0	0	0	0	0	0	0	0	0	0	0	0	0	0	0	0	0	0	0	0	0	0	0	0	0	0	0	0
Otu2595	0	0	0	0	0	0	0	0	0	0	0	0	0	0	0	0	0	0	0	0	0	0	0	0	0	0	0	0	0	0	0	0	0	0	0	0	0	0	0	0	0	0	0	0	0	0	0	0	0
Otu2596	0	0	0	0	0	0	0	0	0	0	0	0	0	0	8.22045e-05	4.69951e-05	2.87136e-05	0	0	0	0	0	0	0	0	0	0	0	0	0	0	0	0	0	0	0	0	0	0	0	0	0	0	0	0	0	0	0	0
Otu2602	0	0	0	0	0	0	0	0	0	0	0	0	0	0	0	0	0	0	0	0	0	0	0	0	0	0	0	0	0	0	0	0	0	0	0	0	0	0	0	0	0	0	0	0	0	0	0	0	0
Otu2605	0	0	0	9.45823e-06	0	0	0	0	0	0	0	0	0	0	0	0	0	0	0	0	0	0	0	0	0	0	0	0	0	0	0	0	0	0	0	0	0	0	0	0	0	0	0	2.16193e-05	3.19877e-05	7.20005e-06	0	0	9.31084e-05
Otu2609	0	0	0	0	0	0	0	0	0	0	0	0	0	0	0	0	0	0	0	0	0	0	0	0	0	0	0	0	0	0	0	0	0	0	0	0	0	0	0	0	0	0	0	0	0	0	0	0	0
Otu2610	0	0	0	0	0	0	0	0	0	0	0	0	0	0	0	0	0	0	0	0	0	0	0	0	0	0	0	0	0	0	0	0	0	0	0	0	0	0	0	0	0	0	0	0	0	0	0	0	0
Otu2611	0	0	2.76154e-05	0	0	0	0	0	0	0	0	0	0	0	0	0	0	7.78137e-06	1.3816e-05	1.72144e-05	0	0	0	0	0	7.29629e-06	0	0	0	0	0	5.77072e-05	0	0	0	0	0	0	0	0	0	0	0	0	0	0	0	0	0
Otu2616	0	0	0	0	0	0	0	0	0	0	0	0	0	0	9.13384e-05	3.75961e-05	2.87136e-05	0	0	0	0	0	0	0	0	0	0	0	0	0	0	0	0	0	0	0	0	0	0	0	0	0	0	0	0	0	0	0	0
Otu2619	0	0	0	0	0	0	0	0	0	0	0	0	0	0	0	0	0	0	0	0	0	0	0	0	0	0	0	0	0	0	0	0	0	0	0	0	0	0	0	0	0	0	0	0	0	0	0	0	0
Otu2620	0	0	0	0	0	0	0	0	0	0	0	0	0	0	0	0	0	0	0	0	0	0	0	0	0	0	0	0	0	0	0	0	0	0	0	0	0	0	0	0	0	0	0	0	0	0	0	0	0
Otu2680	0	0	0	0	0	0	0	0	0	0	0	0	0	0.000162422	0	0	0	0	0	0	0	0	0	0	0	0	0	0	0	0	0	0	0	0	0	0	0	0	0	0	0	0	0	0	0	0	0	0	0
Otu2623	0	0	0	0	0	0	0	0	0	0	0	0	0	0.00015227	0	0	9.57121e-06	0	0	0	0	0	0	0	0	0	0	0	0	0	0	0	0	0	0	0	0	0	0	0	0	0	0	0	0	0	0	0	0
Otu2667	0	0	0	0	0	0	0	0	0	0	1.26472e-05	0	1.75871e-05	6.09081e-05	0	0	7.65697e-05	0	0	0	0	0	0	0	0	0	0	0	0	0	0	0	0	0	0	0	0	0	0	0	0	0	0	0	0	0	0	0	0
Otu2683	0	0	0	0	0	0	0	0	0	0	0	0	0	4.06054e-05	0	0.000112788	0	0	0	0	0	0	0	0	0	0	0	0	0	0	0	0	0	0	0	0	0	0	0	0	0	0	0	0	0	0	0	0	0
Otu1647	0	0	0	0	0	0	0	0	0	0	0	0	0	3.04541e-05	0	0	0.000124426	0	0	0	0	0	0	0	0	0	0	0	0	0	0	0	0	0	0	0	0	0	0	0	0	0	0	0	0	0	0	0	0
Otu2628	0	0	0	0	0	0	0	0	0	0	0	0	0	3.04541e-05	0	0	0.000124426	0	0	0	0	0	0	0	0	0	0	0	0	0	0	0	0	0	0	0	0	0	0	0	0	0	0	0	0	0	0	0	0
Otu2656	0	0	0	0	0	0	0	0	0	0	0	0	0	3.04541e-05	0	0.000112788	9.57121e-06	0	0	0	0	0	0	0	0	0	0	0	0	0	0	0	0	0	0	0	0	0	0	0	0	0	0	0	0	0	0	0	0
Otu2433	0	0	0	0	0	0	0	0	0	0	0	0	0	2.03027e-05	0.000100472	2.81971e-05	0	0	0	0	0	0	0	0	0	0	0	0	0	0	0	0	0	0	0	0	0	0	0	0	0	0	0	0	0	0	0	0	0
Otu2503	0	0	0	0	0	0	0	0	0	0	0	0	0	2.03027e-05	9.13384e-05	3.75961e-05	0	0	0	0	0	0	0	0	0	0	0	0	0	0	0	0	0	0	0	0	0	0	0	0	0	0	0	0	0	0	0	0	0
Otu2074	0	0	0	0	0	0	0	0	0	0	0	0	0	1.01514e-05	0.000109606	9.39903e-06	1.91424e-05	0	0	0	0	0	0	0	0	0	0	0	0	0	0	0	0	0	0	0	0	0	0	0	0	0	0	0	0	0	0	0	0
Otu2098	0	0	0	0	0	0	0	0	0	0	0	0	0	0	0	0	0.000153139	0	0	0	0	0	0	0	0	0	0	0	0	0	0	0	0	0	0	0	0	0	0	0	0	0	0	0	0	0	0	0	0
Otu2236	0	0	0	0	0	0	0	0	0	0	0	0	0	0	9.13384e-05	4.69951e-05	9.57121e-06	0	0	0	0	0	0	0	0	0	0	0	0	0	0	0	0	0	0	0	0	0	0	0	0	0	0	0	0	0	0	0	0
Otu2565	0	0	0	0	0	0	0	0	0	0	0	0	0	0	0	0.000140985	9.57121e-06	0	0	0	0	0	0	0	0	0	0	0	0	0	0	0	0	0	0	0	0	0	0	0	0	0	0	0	0	0	0	0	0
Otu1447	0	0	0	0	0	0	5.54631e-05	0	0	0	0	0	0	0	0	0	5.74273e-05	0	0	0	0	0	0	0	0	0	0	0	0	0	0	0	0	0	0	0	0	0	0	0	0	0	0	0	0	0	0	0	0
Otu2464	0	0	0	1.89165e-05	2.79322e-05	7.87885e-05	1.10926e-05	0	0	0	0	0	0	0	0	0	0	0	0	0	0	0	0	0	0	0	0	0	0	0	0	0	0	0	0	0	0	0	0	0	0	0	0	0	0	0	0	0	1.55181e-05
Otu2555	0	0	0	0	0	0	0	0	0	0	0	0	0	0	0	0	0	0	0	0	0	0	0	0	0	0	0	0	0	6.04368e-06	0	0	0	7.28858e-06	7.54085e-06	1.07705e-05	2.26982e-05	2.13209e-05	0	0	0	0	0	0	0	1.44001e-05	6.87711e-06	0	0
Otu2625	0	0	0	0	0	0	0	0	0	0	0	0	0	0	0	0	0	0	0	0	0	0	0	0	0	0	0	0	0	0	0	0	0	0	0	0	0	0	6.13728e-05	8.91464e-06	0	2.4122e-05	0	0	0	0	0	0	0
Otu2629	0	0	0	0	0.000139661	0	0	0	0	0	0	0	0	0	0	0	0	0	0	0	0	0	0	0	0	7.29629e-06	0	0	0	0	0	0	0	0	0	0	0	0	0	0	0	0	0	0	0	0	0	0	0
Otu2631	0	0	0	0	0	0	0	0	0	0	0	0	0	0	0	0	0	0	0	0	0	0	0	0	0	0	0	0	0	0	0	0	0	0	0	0	0	0	6.13728e-05	8.91464e-06	9.95203e-06	7.23659e-05	0	0	0	0	0	0	0
Otu2632	0	0	0	0	0	0	0	0	0	0	0	0	0	0	0	0	0	0	0	0	0	0	0	0	0	0	0	0	0	0	0	0	0	0	0	0	0	0	6.13728e-05	1.78293e-05	0	8.44269e-05	0	0	0	0	0	0	0
Otu2637	0	0	0	0	0	0	0	0	0	0	0	0	0	0	0	0	0	0	0	0	0	0	0	0	0	0	0	0	0	0	0	0	0	0	0	0	0	0	8.76755e-06	0	0	9.64878e-05	0	0	0	0	0	0	0
Otu2640	0	0	0	0	0	0	0	0	0	0	0	0	0	0	0	0	0	0	0	0	0	0	0	0	0	0	0	0	0	0	0	0	0	0	0	0	0	0	0	0	0	0	0	0	0	0	0	0	0
Otu2642	0	0	0	0	0	0	0	0	0	0	0	0	0	0	0	0	0	0	0	0	0	0	0	0	0	0	0	0	0	0	0	0	0	0	0	0	0	0	0	0	0	1.2061e-05	0	0	0	0	0	0	0
Otu2644	0	0	0	0	0	0	0	0	0	0	0	0	0	0	0	0	0	0	0	0	0	0	0	0	0	0	0	0	0	0	0	0	0	0	0	0	0	0	0	0	0	0	0	0	0	0	0	0	0
Otu2646	0	0	0	0	0	0	0	0	0	0	0	0	0	0	0	0	0	0	0	0	0	0	0	0	0	0	0	0	0	0	0	0	0	0	0	0	0	0	7.89079e-05	0	9.95203e-06	7.23659e-05	0	0	0	0	0	0	0
Otu2648	0	0	0	0	8.37965e-05	0	2.21852e-05	0	0	0	0	0	0	0	0	0	0	0	0	0	0	0	0	0	0	0	0	0	0	0	0	0	0	0	0	0	0	0	0	0	0	0	0	0	0	0	0	0	0
Otu2653	0	0	0	0	0	0	0	0	0	0	0	0	0	0	0	0	0	0	0	0	0	0	0	0	0	0	0	0	0	0	0	0	0	0	0	0	0	0	0	0	0	0	0	0	0	0	0	0	0
Otu2661	0	0	0	0	0	0	0	0	0	0	0	0	0	0	0	0	0	0	0	0	0	0	0	0	0	0	0	0	0	0	0	0	0	0	0	0	0	0	0	4.45732e-05	0	0	0	0	0	0	0	0	0
Otu2662	0	0	0	0	0	1.57577e-05	3.32779e-05	0	4.62984e-05	0.00173822	0	0	0	0	0	0	0	0	0	0	0	0	0	0	0	0	0	0	0	0	0	0	0	0	0	0	0	0	0	0	0	0	0	0	0	0	0	0	0
Otu2663	0	0	0	0	0	0	0	0	0	0	0	0	0	0	0	0	0	0	0	0	0	0	0	0	0	0	0	0	0	0	0	0	0	0	0	0	0	0	7.01404e-05	6.24025e-05	0	1.2061e-05	0	0	0	0	0	0	0
Otu2669	0	0	0	0	0	0	0	0	0	0	0	0	0	0	0	0	0	0	0	0	0	0	0	0	0	0	0	0	0	0	0	0	0	0	0	0	0	0	0	0	0	0	0	0	0	0	0	0	0
Otu2670	0	0	0	0	0	0	0	0	0	0	0	0	0	0	0	0	0	0	0	0	0	0	0	0	0	0	0	0	0	0	0	0	0	0	0	0	0	0	0	0	9.95203e-06	0	0	0	0	0	0	0	0
Otu2671	0	0	0	0	0	0	0	0	0	0	0	0	0	0	0	0	0	0	0	0	0	0	0	0	0	0	0	0	0	0	0	0	0	0	0	0	0	0	0	0	0	0	0	0	0	0	0	0	0
Otu2679	0	0	0	0	0	0	0	0	0	0	0	0	0	0	0	0	0	0	0	0	0	0	0	0	0	0	0	0	0	0	0	0	0	0	0	0	0	0	0	0	0	0	0	0	0	0	0	0	0
Otu2686	0	0	0	0	0	0	0	0	0	0	0	0	0	0	5.4803e-05	9.39903e-05	0	0	0	0	0	0	0	0	0	0	0	0	0	0	0	0	0	0	0	0	0	0	0	0	0	0	0	0	0	0	0	0	0
Otu2687	0	0	0	9.45823e-06	0	0	0	0	0	0	0	0	0	0	0	0	0	0	0	0	0	0	0	0	0	1.45926e-05	0	0	0	0	0	7.21339e-06	0	0	0	0	0	0	0	0	0	0	0	0	0	0	0	0	0
Otu2688	0	0	0	0	0	0	0	0	0	0	0	0	0	0	0	0	0	0	0	0	0	0	0	0	0	0	0	0	0	0	0	0	0	0	0	0	0	0	1.75351e-05	0.00011589	0	1.2061e-05	0	0	0	0	0	0	0
Otu2690	0	0	0	0	0	0	0	0	0	0	0	0	0	0	0	0	0	0	0	0	0	0	0	0	0	0	0	0	0	0	0	0	0	0	0	0	0	0	0	0.000124805	1.99041e-05	0	0	0	0	0	0	0	0
Otu2691	0	0	0	0	0	0	0	0	0	0	0	0	0	0	0	0	0	0	0	0	0	0	3.91639e-05	0	0	2.91852e-05	2.04428e-05	2.24447e-05	2.05577e-05	0	0	0	0	0	0	0	0	0	0	0	0	0	0	0	0	0	0	0	0
Otu2693	0	0	0	0	0	0	0	0	0	0	0	0	0	0	0	0	0	0	0	0	0	0	0	0	0	0	0	0	0	0	0	0	0	0	0	0	0	0	0	0	0	0	0	0	0	0	0	0	0
Otu2699	0	0	0	0	0	0	0	0	0	0	0	0	0	0	0	0	0	0	0	0	0	0	0	0	0	0	0	0	0	0	0	0	0	0	0	0	0	0	0	0	0	0	0	0	0	0	0	0	0
Otu2702	0	0	0	0	0	0	0	0	0	0	0	0	0	0	0	0	0	0	0	0	0	0	0	0	0	0	0	7.48156e-06	1.37051e-05	0	0	0	0	0	0	0	0	0	0	0	0	0	0	0	0	0	0	0	1.55181e-05
Otu2673	0	0	0	0	0	0	0	0	0	0	0	0	0	0.00015227	0	0	0	0	0	0	0	0	0	0	0	0	0	0	0	0	0	0	0	0	0	0	0	0	0	0	0	0	0	0	0	0	0	0	0
Otu2714	0	0	0	0	0	0	0	0	0	0	0	0	0	0.000142119	0	0	9.57121e-06	0	0	0	0	0	0	0	0	0	0	0	0	0	0	0	0	0	0	0	0	0	0	0	0	0	0	0	0	0	0	0	0
Otu2783	0	0	0	0	0	0	0	0	0	0	0	0	0	0.000131968	0	0	1.91424e-05	0	0	0	0	0	0	0	0	0	0	0	0	0	0	0	0	0	0	0	0	0	0	0	0	0	0	0	0	0	0	0	0
Otu2748	0	0	0	0	0	0	0	0	0	0	0	0	0	0.000101514	0	0	4.7856e-05	0	0	0	0	0	0	0	0	0	0	0	0	0	0	0	0	0	0	0	0	0	0	0	0	0	0	0	0	0	0	0	0
Otu2749	0	0	0	0	0	0	0	0	0	0	0	0	0	9.13622e-05	0	5.63942e-05	0	0	0	0	0	0	0	0	0	0	0	0	0	0	0	0	0	0	0	0	0	0	0	0	0	0	0	0	0	0	0	0	0
Otu2765	0	0	0	0	0	0	0	0	0	0	0	0	0	8.12109e-05	0	0	6.69985e-05	0	0	0	0	0	0	0	0	0	0	0	0	0	0	0	0	0	0	0	0	0	0	0	0	0	0	0	0	0	0	0	0
Otu2739	0	0	0	0	0	0	0	0	0	0	0	0	0	4.06054e-05	0	0.000103389	0	0	0	0	0	0	0	0	0	0	0	0	0	0	0	0	0	0	0	0	0	0	0	0	0	0	0	0	0	0	0	0	0
Otu0696	0	0	0	0	0	0	0	0	0	0	0	0	0	3.04541e-05	1.82677e-05	0	9.57121e-05	0	0	0	0	0	0	0	0	0	0	0	0	0	0	0	0	0	0	0	0	0	0	0	0	0	0	0	0	0	0	0	0
Otu2030	0	0	0	0	0	0	0	0	0	0	0	0	0	2.03027e-05	0	0.000112788	9.57121e-06	0	0	0	0	0	0	0	0	0	0	0	0	0	0	0	0	0	0	0	0	0	0	0	0	0	0	0	0	0	0	0	0
Otu2579	0	0	0	0	0	0	0	0	0	0	0	0	0	2.03027e-05	5.4803e-05	1.87981e-05	9.57121e-06	0	0	1.72144e-05	0	8.4528e-06	0	0	9.59196e-06	0	0	0	0	0	0	0	0	0	0	0	0	0	0	0	0	0	0	0	0	0	0	0	0
Otu2182	0	0	0	2.83747e-05	0	0	0	0	0	0	0	0	0	2.03027e-05	0	0	0	0	0	0	0	0	0	0	0	7.29629e-06	0	0	0	0	0	0	0	0	0	0	0	0	0	0	0	0	0	0	0	0	0	0	1.55181e-05
Otu2442	0	0	0	0	0	0	0	0	0	0	0	0	0	1.01514e-05	8.22045e-05	4.69951e-05	0	0	0	0	0	0	0	0	0	0	0	0	0	0	0	0	0	0	0	0	0	0	0	0	0	0	0	0	0	0	0	0	0
Otu2772	0	0	0	0	0	0	0	0	0	0	5.05887e-05	7.76345e-05	3.51741e-05	0	0	0	0	0	0	0	0	0	0	0	0	0	0	0	0	0	0	0	0	0	0	0	0	0	0	0	0	0	0	0	0	0	0	0	0
Otu1672	0	0	0	0	0	0	0	0	0	0	0	0	0	0	0	0	7.65697e-05	0	3.45399e-05	8.60719e-06	0	0	0	1.0606e-05	0	0	0	0	0	0	0	0	0	0	0	0	0	0	0	0	0	0	0	0	0	0	0	0	0
Otu2553	0	0	0	0	0	0	0	0	0	0	0	0	0	0	9.13384e-06	0.000131586	0	0	0	0	0	0	0	0	0	0	0	0	0	0	0	0	0	0	0	0	0	0	0	0	0	0	0	0	0	0	0	0	0
Otu2568	0	0	9.20514e-06	0	0	0	0	0	0	0	0	0	0	0	0	9.39903e-06	0	0	0	8.60719e-06	6.18888e-05	5.07168e-05	0	0	0	0	0	0	0	0	0	0	0	0	0	0	0	0	0	0	0	0	0	0	0	0	0	0	0
Otu2594	0	0	0	0	0	0	0	0	0	0	0	0	0	0	0	0.000140985	0	0	0	0	0	0	0	0	0	0	0	0	0	0	0	0	0	0	0	0	0	0	0	0	0	0	0	0	0	0	0	0	0
Otu2581	0	0	0	0	0	0	2.21852e-05	3.74742e-05	0	0	0	0	0	0	0	0	0	0	0	0	0	0	0	0	0	0	0	0	0	0	0	0	0	0	0	0	0	0	0	0	0	0	0	0	0	0	0	0	0
Otu2604	0	0	0	0	0	0	0	0	0	0	0	0	0	0	9.13384e-06	0.000122187	9.57121e-06	0	0	0	0	0	0	0	0	0	0	0	0	0	0	0	0	0	0	0	0	0	0	0	0	0	0	0	0	0	0	0	0
Otu2677	0	0	0	0	0	0	0	0	0	0	0	0	0	0	0.000127874	9.39903e-06	0	0	0	0	0	0	0	0	0	0	0	0	0	0	0	0	0	0	0	0	0	0	0	0	0	0	0	0	0	0	0	0	0
Otu2537	0	0	0	0	5.58644e-05	0	0	3.74742e-05	0	0	0	0	0	0	0	0	0	0	0	0	0	0	2.93729e-05	0	3.83678e-05	0	0	0	0	0	0	0	0	0	0	0	0	0	0	0	0	0	0	0	0	0	0	0	0
Otu2624	0	0	0	0	0	0	0	0	0	0	0	0	0	0	8.22045e-05	9.39903e-06	4.7856e-05	0	0	0	0	0	0	0	0	0	0	0	0	0	0	0	0	0	0	0	0	0	0	0	0	0	0	0	0	0	0	0	0
Otu2676	0	0	0	9.45823e-06	5.58644e-05	0.000157577	2.21852e-05	0	0	0	0	0	0	0	0	0	0	0	0	0	0	0	0	0	0	0	0	0	0	0	0	0	0	0	0	0	0	0	0	0	0	0	0	0	0	0	0	0	0
Otu2698	0	0	0	0	0	0	0	0	0	0	0	0	0	0	0.000109606	0	0	7.78137e-06	0	0	0	0	9.79096e-06	1.0606e-05	0	0	0	0	0	0	0	0	0	0	0	0	0	0	0	0	0	0	0	0	0	0	0	0	0
Otu2703	0	0	0	0	0	0	0	0	0	0	0	0	0	0	0	0	0	0	0	0	0	0	0	0	0	0	0	0	0	0	0	0	0	0	0	0	0	0	0	0	0	0	0	0	0	0	0	0	0
Otu2704	0	0	0	0	0	0	0	0	0	0	0	0	0	0	0.000137008	0	0	0	0	0	0	0	0	0	0	0	0	0	0	0	0	0	0	0	0	0	0	0	0	0	0	0	0	0	0	0	0	0	0
Otu2705	0	0	0	0	0	0	0	0	0	0	0	0	0	0	0	0	0	0	0	0	0	0	0	0	0	0	0	0	0	0	0	0	0	0	0	0	0	0	4.38377e-05	0	0	0.00012061	0	0	0	0	0	0	0
Otu2709	0	0	0	0	0	0	0	0	0	0	0	0	0	0	0.00011874	1.87981e-05	0	0	0	0	0	0	0	0	0	0	0	0	0	0	0	0	0	0	0	0	0	0	0	0	0	0	0	0	0	0	0	0	0
Otu2711	0	0	0	0	5.58644e-05	0.000189093	1.10926e-05	0	0	0	0	0	0	0	0	0	0	0	0	0	0	0	0	0	0	0	0	0	0	0	0	0	0	0	0	0	0	0	0	0	0	0	0	0	0	0	0	0	0
Otu2712	0	0	0	0	0	0	0	0	0	0	0	0	0	0	0	0	0	0	0	0	0	0	0	0	0	0	0	0	0	0	0	0	0	0	0	0	0	0	0	0	0	0	0	0	0	0	0	0	0
Otu2713	0	0	0	0	0	0	0	0	0	0	0	0	0	0	0	0	0	0	0	0	0	0	0	0	0	0	0	0	0	0	0	0	0	0	0	0	0	0	0	0	0	0	0	0	0	0	0	0	0
Otu2715	0	0	0	0	0	0	0	0	0	0	0	0	0	0	0	0	0	0	0	0	0	0	0	0	0	0	0	0	0	0	0	0	0	0	0	0	0	0	3.50702e-05	0	0	0.000132671	0	0	0	0	0	0	0
Otu2716	0	0	0	0	0	0	0	0	0	0	0	0	0	0	0.000100472	9.39903e-06	2.87136e-05	0	0	0	0	0	0	0	0	0	0	0	0	0	0	0	0	0	0	0	0	0	0	0	0	0	0	0	0	0	0	0	0
Otu2717	0	0	0	0	0	0	0	0	0	0	0	0	0	0	0	0	0	0	0	0	0	0	0	0	0	0	0	0	0	0	0	0	0	0	0	0	0	0	5.26053e-05	8.02318e-05	0	0	0	0	0	0	0	0	0
Otu2721	0	0	0	0	0	0	0	0	0	0	0	0	0	0	0.000109606	9.39903e-06	1.91424e-05	0	0	0	0	0	0	0	0	0	0	0	0	0	0	0	0	0	0	0	0	0	0	0	0	0	0	0	0	0	0	0	0
Otu2725	0	0	0	0	0	0	0	0	0	0	0	0	0	0	0	0	0	1.55627e-05	0	0	0	0	9.79096e-06	0	0	0	0	0	0	0	0	0	0	0	0	0	0	0	0	0	0	0	0	0	0	0	0	0	0
Otu2726	0	0	0	0	0	0	0	0	0	0	0	0	0	0	0	0	0	0	0	0	0	0	0	0	0	0	0	0	0	0	0	0	4.09677e-05	1.45772e-05	1.50817e-05	0	0	0	8.76755e-06	8.91464e-06	0	1.2061e-05	3.89075e-05	0	0	0	0	0	0
Otu2727	0	0	0	0	0	0	1.10926e-05	0	0	0	0	0	0	0	0	0	0	0	0	0	0	0	0	0	0	0	0	0	0	0	0	0	0	0	0	0	0	0	0	0	0	0	0	0	0	0	0	0	0
Otu2736	0	0	0	0	0	0	0	0	0	0	0	0	0	0	0	0	0	0	0	0	0	0	0	0	0	0	0	0	0	0	0	0	0	0	0	0	0	0	0	0	0	0	0	0	0	0	0	0	0
Otu2742	0	0	0	0	0	0	0	0	0	0	0	0	0	0	0	0	0	0	6.90799e-06	0	0	0	0	0	0	0	0	0	0	8.46116e-05	0	0	0	0	0	0	0	0	0	0	0	0	0	0	0	0	0	0	0
Otu2745	0	0	0	0	0	0	0	0	0	0	0	0	0	0	0	0	0	0	0	0	0	0	0	0	0	0	0	0	0	0	0	0	0	0	0	0	0	0	0	0	0	0	0	0	0	0	0	0	0
Otu2746	0	0	0	0	0	0	0	0	0	0	0	0	0	0	0	0	0	0	0	0	0	0	0	0	0	0	0	0	0	0	0	0	0	0	0	0	0	0	0	0	0	0	0	0	0	0	0	0	0
Otu2747	0	0	0	0	0	0	0	0	0	0	0	0	0	0	0	0	0	0	0	0	0	0	0	0	0	0	0	0	0	0	0	0	0	0	0	0	0	0	0	0.00013372	0	0	0	0	0	0	0	0	0
Otu2750	0	0	0	0	0	0	0	0	0	0	0	0	0	0	9.13384e-06	0	0.000133997	0	0	0	0	0	0	0	0	0	0	0	0	0	0	0	0	0	0	0	0	0	0	0	0	0	0	0	0	0	0	0	0
Otu2751	0	0	0	0	0	0	0	0	0	0	0	0	0	0	0	0	0	0	0	0	0	0	0	0	0	0	0	0	0	0	0	0	0	0	0	0	0	0	0	0	0	0	0	0	0	0	0	0	0
Otu2757	0	0	0	9.45823e-06	0	0	0	0	0	0	0	0	0	0	0	0	0	0	0	0	0	0	0	0	0	0	0	0	0	0	0	0	0	0	0	0	0	0	0	0	0	4.82439e-05	0	0	0	0	0	0	0
Otu2759	0	0	0	0	0	0	0	0	0	0	0	0	0	0	0	0	0	0	0	0	0	0	0	0	0	0	0	0	0	0	0	0	6.82794e-06	0	7.54085e-06	0	0	0	0	0	0	0	3.89075e-05	2.16193e-05	6.39754e-05	2.16001e-05	0	7.14051e-06	1.55181e-05
Otu2760	0	0	0	0	0	0	0	0	0	0	0	0	0	0	0	0	0	0	0	0	0	0	0	0	0	0	0	0	0	0	0	0	0	0	0	0	0	0	3.50702e-05	6.24025e-05	9.95203e-06	3.61829e-05	0	0	0	0	0	0	0
Otu2761	0	0	0	0	0	0	0	0	0	0	0	0	0	0	0	0	0	0	0	0	0	0	0	0	0	0	0	0	0	0	0	0	0	0	0	0	0	0	0	0	0	0	0	0	0	0	0	0	0
Otu2766	0	0	0	0	0	0	0	0	0	0	0	0	0	0	2.74015e-05	0.000112788	0	0	0	0	0	0	0	0	0	0	0	0	0	0	0	0	0	0	0	0	0	0	0	0	0	0	0	0	0	0	0	0	0
Otu2767	0	0	0	0	0	0	0	0	0	0	0	0	0	0	0	0	0	0	0	0	0	0	0	0	0	0	0	0	0	0	0	0	0	0	0	0	0	0	0	0	0	0	0	2.16193e-05	0	0	6.87711e-06	0	0
Otu2768	0	0	0	0	0	0	0	0	0	0	0	0	0	0	0	0	0	0	0	0	0	0	0	0	0	0	0	0	0	0	0	0	0	0	0	0	0	0	8.76755e-06	0	0	0	0	0	0	0	0	0	0
Otu2769	0	0	0	0	0	0	0	0	0	0	0	0	0	0	0	0	0	0	0	0	1.03148e-05	8.4528e-06	0	0	0	0	0	0	0	0	0	0	0	0	0	0	7.56607e-06	0	0	0	0	0	0	0	0	1.44001e-05	0	1.4281e-05	1.55181e-05
Otu2775	0	0	0	0	0	0	0	0	0	0	0	0	0	0	3.65354e-05	0.000103389	0	0	0	0	0	0	0	0	0	0	0	0	0	0	0	0	0	0	0	0	0	0	0	0	0	0	0	0	0	0	0	0	0
Otu2778	0	0	0	0	0	0	0	0	0	0	0	0	0	0	7.30707e-05	6.57932e-05	0	0	0	0	0	0	0	0	0	0	0	0	0	0	0	0	0	0	0	0	0	0	0	0	0	0	0	0	0	0	0	0	0
Otu2779	0	0	0	0	0	0	0	0	0	0	0	0	0	0	9.13384e-06	0.000131586	0	0	0	0	0	0	0	0	0	0	0	0	0	0	0	0	0	0	0	0	0	0	0	0	0	0	0	0	0	0	0	0	0
Otu2780	0	0	0	0	0	0	0	0	0	0	0	0	0	0	0	0	0	0	0	0	0	0	0	0	0	0	0	0	0	0	0	0	0	0	0	0	0	0	7.01404e-05	0	0	8.44269e-05	0	0	0	0	0	0	0
Otu2792	0	0	0	0	0	0	0	0	0	0	0	0	0	0	0	0	0	0	0	0	0	0	0	0	0	0	0	0	0	0	0	0	0	0	0	0	0	0	0	0	0	0	0	0	0	0	0	0	0
Otu2798	0	0	0	0	0	0	0	0	0	0	0	0	0	0	0	0	0	0	0	0	0	0	0	0	0	0	0	0	0	0	0	0	0	0	0	0	0	0	3.50702e-05	9.80611e-05	0	0	0	0	0	0	0	0	0
Otu2800	0	0	0	0	0	0	0	0	0	0	0	0	0	0	0	0	0	0	0	0	0	0	0	0	0	0	0	0	0	0	0	0	0	0	0	0	0	0	0	0	0	0	0	0	0	0	0	0	0
Otu2809	0	0	0	0	0	0	3.32779e-05	0	0	0	0	0	0	0	0	0	0	0	0	0	0	0	0	0	0	0	0	0	0	0	0	0	0	0	0	0	0	0	0	0	0	0	0	0	0	0	0	0	0
Otu2874	0	0	0	0	0	0	0	0	0	0	0	0	0	0.000142119	0	0	0	0	0	0	0	0	0	0	0	0	0	0	0	0	0	0	0	0	0	0	0	0	0	0	0	0	0	0	0	0	0	0	0
Otu2906	0	0	0	0	0	0	0	0	0	0	0	0	0	0.000142119	0	0	0	0	0	0	0	0	0	0	0	0	0	0	0	0	0	0	0	0	0	0	0	0	0	0	0	0	0	0	0	0	0	0	0
Otu2931	0	0	0	0	0	0	0	0	0	0	0	0	0	0.000142119	0	0	0	0	0	0	0	0	0	0	0	0	0	0	0	0	0	0	0	0	0	0	0	0	0	0	0	0	0	0	0	0	0	0	0
Otu2935	0	0	0	0	0	0	0	0	0	0	0	0	0	0.000142119	0	0	0	0	0	0	0	0	0	0	0	0	0	0	0	0	0	0	0	0	0	0	0	0	0	0	0	0	0	0	0	0	0	0	0
Otu2412	0	0	0	0	0	0	0	0	0	0	0	0	0	0.000131968	0	0	9.57121e-06	0	0	0	0	0	0	0	0	0	0	0	0	0	0	0	0	0	0	0	0	0	0	0	0	0	0	0	0	0	0	0	0
Otu2770	0	0	0	0	0	0	0	0	0	0	0	0	0	0.000131968	0	0	9.57121e-06	0	0	0	0	0	0	0	0	0	0	0	0	0	0	0	0	0	0	0	0	0	0	0	0	0	0	0	0	0	0	0	0
Otu2834	0	0	0	0	0	0	0	0	0	0	0	0	0	0.000131968	0	0	0	0	0	0	0	0	0	0	0	0	0	0	0	0	0	0	0	0	0	0	0	0	0	0	0	0	0	0	0	0	0	0	0
Otu2666	0	0	0	0	0	0	0	0	0	0	0	0	0	0.000111665	0	0	0	0	0	0	0	0	0	0	0	0	0	0	0	0	0	0	0	0	0	0	0	0	0	0	0	0	0	0	0	0	0	0	0
Otu2896	0	0	0	0	0	0	0	0	0	0	0	0	0	0.000111665	0	0	2.87136e-05	0	0	0	0	0	0	0	0	0	0	0	0	0	0	0	0	0	0	0	0	0	0	0	0	0	0	0	0	0	0	0	0
Otu2720	0	0	0	0	0	0	0	0	0	0	0	0	0	7.10595e-05	9.13384e-06	0	5.74273e-05	0	0	0	0	0	0	0	0	0	0	0	0	0	0	0	0	0	0	0	0	0	0	0	0	0	0	0	0	0	0	0	0
Otu2808	0	0	0	0	0	0	0	0	0	0	0	0	0	5.07568e-05	0	0	8.61409e-05	0	0	0	0	0	0	0	0	0	0	0	0	0	0	0	0	0	0	0	0	0	0	0	0	0	0	0	0	0	0	0	0
Otu2923	0	0	0	0	0	0	0	0	0	0	0	0	0	5.07568e-05	0	8.45912e-05	0	0	0	0	0	0	0	0	0	0	0	0	0	0	0	0	0	0	0	0	0	0	0	0	0	0	0	0	0	0	0	0	0
Otu1547	0	0	0	0	0	0	0	0	0	0	0	0	0	4.06054e-05	0	9.39903e-06	8.61409e-05	0	0	0	0	0	0	0	0	0	0	0	0	0	0	0	0	0	0	0	0	0	0	0	0	0	0	0	0	0	0	0	0
Otu2738	0	0	0	0	0	0	0	0	0	0	0	0	0	2.03027e-05	9.13384e-06	2.81971e-05	7.65697e-05	0	0	0	0	0	0	0	0	0	0	0	0	0	0	0	0	0	0	0	0	0	0	0	0	0	0	0	0	0	0	0	0
Otu2802	0	0	0	0	0	0	0	0	0	0	0	0	0	2.03027e-05	0	9.39903e-05	1.91424e-05	0	0	0	0	0	0	0	0	0	0	0	0	0	0	0	0	0	0	0	0	0	0	0	0	0	0	0	0	0	0	0	0
Otu2908	0	0	0	0	0	0	0	0	0	0	0	0	0	2.03027e-05	3.65354e-05	0	0	0	0	8.60719e-06	3.09444e-05	3.38112e-05	0	0	0	0	0	0	0	0	0	0	0	0	0	0	0	0	0	0	0	0	0	0	0	0	0	0	0
Otu2731	0	0	0	0	0	0	0	0	0	0	0	0	0	1.01514e-05	7.30707e-05	4.69951e-05	0	0	0	0	0	0	0	0	0	0	0	0	0	0	0	0	0	0	0	0	0	0	0	0	0	0	0	0	0	0	0	0	0
Otu2368	5.52033e-05	3.49101e-05	5.52308e-05	0	0	0	0	0	0	0	0	0	0	0	0	0	0	0	0	0	0	0	0	0	0	0	0	0	0	0	0	0	0	0	0	0	0	0	0	0	0	0	0	0	0	0	0	0	0
Otu2441	0	0	0	0	0	0	0	0	0	0	0	0	0	0	5.4803e-05	4.69951e-05	2.87136e-05	0	0	0	0	0	0	0	0	0	0	0	0	0	0	0	0	0	0	0	0	0	0	0	0	0	0	0	0	0	0	0	0
Otu2511	0	0	0	0	0	0	0	0	0	0	0	0	0	0	6.39369e-05	5.63942e-05	9.57121e-06	0	0	0	0	0	0	0	0	0	0	0	0	0	0	0	0	0	0	0	0	0	0	0	0	0	0	0	0	0	0	0	0
Otu2510	0	0	0	0	0	0	0	0	0	0	0	0	0	0	5.4803e-05	6.57932e-05	9.57121e-06	0	0	0	0	0	0	0	0	0	0	0	0	0	0	0	0	0	0	0	0	0	0	0	0	0	0	0	0	0	0	0	0
Otu2626	0	0	0	0	0	0	0	0	0	0	0	0	0	0	6.39369e-05	2.81971e-05	3.82848e-05	0	0	0	0	0	0	0	0	0	0	0	0	0	0	0	0	0	0	0	0	0	0	0	0	0	0	0	0	0	0	0	0
Otu2706	0	0	0	0	0	0	0	0	0	0	0	0	0	0	9.13384e-05	3.75961e-05	0	0	0	0	0	0	0	0	0	0	0	0	0	0	0	0	0	0	0	0	0	0	0	0	0	0	0	0	0	0	0	0	0
Otu2737	0	0	0	0	0	0	0	0	0	0	0	0	0	0	9.13384e-05	0	3.82848e-05	0	0	0	0	0	0	0	0	0	0	0	0	0	0	0	0	0	0	0	0	0	0	0	0	0	0	0	0	0	0	0	0
Otu2911	0	0	0	0	2.79322e-05	0	1.10926e-05	0	0	0	0	0	0	0	9.13384e-06	1.87981e-05	0	0	0	0	0	0	0	0	0	0	0	0	0	0	0	0	0	0	0	0	0	0	0	0	0	0	0	0	0	0	0	0	1.55181e-05
Otu1457	0	0	0	0	0	0	0	0	0	0	0	0	0	0	0	0	9.57121e-05	0	0	0	0	0	0	0	0	0	0	0	0	0	0	0	0	0	0	0	0	0	0	0	0	0	0	0	0	0	0	0	0
Otu2762	0	0	0	0	0	3.15154e-05	0	0.000149897	0	0	0	0	0	0	0	0	0	0	0	0	0	0	0	0	1.91839e-05	0	0	0	0	0	0	0	0	0	0	0	0	0	0	0	0	0	0	0	0	0	0	0	0
Otu2771	0	0	0	0	0	0	1.10926e-05	0	0	0	0	0	0	0	0	0	0	0	0	0	0	0	0	0	0	7.29629e-06	1.02214e-05	0	0	0	0	0	0	0	0	0	0	0	0	0	0	0	0	0	0	0	0	0	1.55181e-05
Otu2803	0	0	0	0	0	0	0	0	0	0	0	0	0	0	0	0	0	0	0	0	0	0	0	0	0	0	0	0	0	1.20874e-05	0	0	0	7.28858e-06	0	0	2.26982e-05	1.42139e-05	8.76755e-06	8.91464e-06	9.95203e-06	1.2061e-05	0	2.16193e-05	0	0	0	0	0
Otu2814	0	0	0	0	0	0	0	0	0	0	0	0	0	0	0	0	0	0	0	0	0	0	0	0	0	0	0	0	0	0	0	0	0	0	0	0	0	0	0	0	0	0	0	0	0	0	0	0	0
Otu2820	0	0	0	0	0	0	0	0	0	0	0	0	0	0	0.000109606	0	1.91424e-05	0	0	0	0	0	0	0	0	0	0	0	0	0	0	0	0	0	0	0	0	0	0	0	0	0	0	0	0	0	0	0	0
Otu2823	0	0	0	0	0	0	0	0	0	0	0	0	0	0	0	0	0	0	0	0	0	0	0	0	0	0	0	0	0	0	0	0	0	0	0	0	0	0	0.000122746	0	0	0	0	0	0	0	0	0	0
Otu2824	0	0	0	0	2.79322e-05	0	2.21852e-05	0	0	0	0	0	0	0	0	0	0	0	0	0	0	0	0	0	0	0	0	0	0	0	0	0	0	0	0	0	0	0	0	0	0	0	0	0	0	0	0	0	0
Otu2826	0	0	0	0	0	0	0	0	0	0	0	0	0	0	0.000127874	0	0	0	0	0	0	0	0	0	0	0	0	0	0	0	0	0	0	0	0	0	0	0	0	0	0	0	0	0	0	0	0	0	0
Otu2829	0	0	0	0	0	0	0	0	0	0	0	0	0	0	0	0	0	0	0	0	0	0	0	0	0	0	0	0	0	0	0	0	0	0	0	0	0	0	0	0	0	0	0	0	0	0	0	0	0
Otu2835	0	0	0	0	0	0	0	0	0	0	0	0	0	0	0	0	0	0	0	0	0	0	0	0	0	0	0	0	0	0	0	0	0	0	0	0	0	0	0	0	0	0	0	0	0	0	0	0	0
Otu2838	0	0	0	0	0	0	0	0	0	0	0	0	0	0	9.13384e-05	1.87981e-05	1.91424e-05	0	0	0	0	0	0	0	0	0	0	0	0	0	0	0	0	0	0	0	0	0	0	0	0	0	0	0	0	0	0	0	0
Otu2840	0	0	0	0	0	0	0	0	0	0	0	0	0	0	0	0	0	0	0	0	0	0	0	0	0	0	0	0	0	0	0	0	0	0	0	0	0	0	2.63026e-05	0	0	0.00012061	0	0	0	0	0	0	0
Otu2849	0	0	0	0	0	0	0	0	0	0	0	0	0	0	0	0	0	0	0	0	0	0	0	0	0	0	0	0	0	0	0	0	0	0	0	0	0	0	0	0.00011589	0	1.2061e-05	0	0	0	0	0	0	0
Otu2850	0	0	0	0	0	0	0	0	0	0	0	0	0	0	5.4803e-05	2.81971e-05	4.7856e-05	0	0	0	0	0	0	0	0	0	0	0	0	0	0	0	0	0	0	0	0	0	0	0	0	0	0	0	0	0	0	0	0
Otu2855	0	0	0	0	0	0	0	0	0	0	0	0	0	0	0.000100472	9.39903e-06	1.91424e-05	0	0	0	0	0	0	0	0	0	0	0	0	0	0	0	0	0	0	0	0	0	0	0	0	0	0	0	0	0	0	0	0
Otu2856	0	0	0	0	0	0	0	0	0	0	0	0	0	0	0	0	0	0	0	0	0	0	0	0	0	0	0	0	0	0	0	0	0	0	0	0	0	0	4.38377e-05	4.45732e-05	0	4.82439e-05	0	0	0	0	0	0	0
Otu2858	0	0	0	0	0	0	0	0	0	0	0	0	0	0	0	0	0	0	0	0	0	0	0	0	0	0	0	0	0	0	0	0	0	0	0	0	0	0	0	0	0	0	0	0	0	0	0	0	0
Otu2861	0	0	0	0	0	0	0	0	0	0	0	0	0	0	0.000127874	0	0	0	0	0	0	0	0	0	0	0	0	0	0	0	0	0	0	0	0	0	0	0	0	0	0	0	0	0	0	0	0	0	0
Otu2862	0	0	0	0	0	0	0	0	0	0	0	0	0	0	0	0	0	0	0	0	0	0	0	0	0	0	0	0	0	0	0	0	0	0	0	0	0	0	0	0.00011589	9.95203e-06	0	0	0	0	0	0	0	0
Otu2863	0	0	0	0	0	0	0	0	0	0	0	0	0	0	0	0	0	2.33441e-05	6.21719e-05	0	0	0	0	1.0606e-05	0	0	0	0	0	6.04368e-06	0	0	0	0	0	0	0	0	0	0	0	0	0	0	0	0	0	0	0
Otu2865	0	0	0	0	0	0	0	0	0	0	0	0	0	0	0	5.63942e-05	7.65697e-05	0	0	0	0	0	0	0	0	0	0	0	0	0	0	0	0	0	0	0	0	0	0	0	0	0	0	0	0	0	0	0	0
Otu2868	0	0	0	0	0	0	0	0	0	0	0	0	0	0	2.74015e-05	0	0.000105283	0	0	0	0	0	0	0	0	0	0	0	0	0	0	0	0	0	0	0	0	0	0	0	0	0	0	0	0	0	0	0	0
Otu2870	0	0	0	9.45823e-06	5.58644e-05	0.000126062	2.21852e-05	3.74742e-05	0	0	0	0	0	0	0	0	0	0	0	0	0	0	0	0	0	0	0	0	0	0	0	0	0	0	0	0	0	0	0	0	0	0	0	0	0	0	0	0	0
Otu2878	0	3.49101e-05	0	3.78329e-05	2.79322e-05	3.15154e-05	0	0	0	0	0	0	0	0	0	0	0	0	0	0	0	0	1.95819e-05	0	0	0	0	0	0	0	0	0	0	0	0	0	0	0	0	0	0	0	0	0	0	0	0	0	0
Otu2879	0	0	0	0	0	0	0	0	0	0	0	0	0	0	0	0	0	0	0	0	0	0	0	0	0	0	0	0	0	0	0	0	0	0	0	0	0	0	0	0	0	0	0	0	0	0	0	0	0
Otu2881	0	0	0	0	0	0	0	0	0	0	0	0	0	0	0	0	0	0	0	0	0	0	0	0	0	0	0	0	0	0	0	0	0	0	0	0	0	0	0	0	0	0	0	0	0	0	0	0	0
Otu2887	0	0	0	0	0	0	0	0	0	0	0	0	0	0	0	0	0	0	0	0	0	0	0	0	0	0	0	0	0	0	0	0	0	0	0	0	0	0	8.76755e-06	0	0	1.2061e-05	0	0	0	0	0	0	0
Otu2892	0	0	0	0	0	0	0	0	0	0	0	0	0	0	0	0	0	0	0	0	0	0	0	0	0	0	0	0	0	0	0	0	0	0	0	0	0	0	0.000113978	0	0	1.2061e-05	0	0	0	0	0	0	0
Otu2895	0	0	0	0	0	0	0	0	0	0	0	0	0	0	0	0	0	0	0	0	0	0	0	0	0	0	0	0	0	0	0	0	0	0	0	0	0	0	0	0	0	0	0	0	0	0	0	0	0
Otu2898	0	0	0	0	0	0	0	0	0	0	0	0	0	0	9.13384e-05	1.87981e-05	1.91424e-05	0	0	0	0	0	0	0	0	0	0	0	0	0	0	0	0	0	0	0	0	0	0	0	0	0	0	0	0	0	0	0	0
Otu2909	0	0	0	0	0	0	0	0	0	0	0	0	0	0	0	0	0	0	0	0	0	0	0	0	0	0	0	0	0	0	0	0	0	0	0	0	0	0	0	0	0	0	0	0	0	0	0	0	0
Otu2910	0	0	0	0	0	0	0	0	0	0	0	0	0	0	0	0	0	0	0	0	0	0	0	0	0	0	0	0	0	0	0	0	0	0	0	0	0	0	0	0	0	0	0	0	0	0	0	0	1.55181e-05
Otu2912	0	0	0	0	0	0	0	0	0	0	0	0	0	0	9.13384e-05	1.87981e-05	1.91424e-05	0	0	0	0	0	0	0	0	0	0	0	0	0	0	0	0	0	0	0	0	0	0	0	0	0	0	0	0	0	0	0	0
Otu2913	0	0	0	0	0	0	0	0	0	0	0	0	0	0	0	0	0	0	0	0	0	0	0	0	0	0	0	0	0	0	0	0	0	0	0	0	0	0	0	0	0	0	0	0	0	0	0	0	0
Otu2914	2.36586e-05	3.49101e-05	0	0	0	0	0	0	0	0	0	0	0	0	0	0	0	0	0	8.60719e-06	0	8.4528e-06	0	1.0606e-05	0	0	1.02214e-05	0	0	0	0	0	0	0	0	0	0	0	0	0	0	0	0	0	0	7.20005e-06	0	0	1.55181e-05
Otu2918	0	0	0	0	0	0	0	0	0	0	0	0	0	0	0	0	0	0	0	0	0	0	0	0	0	0	0	0	0	0	0	0	0	0	0	0	0	0	0	0	0	0	0	0	0	0	0	0	0
Otu2922	0	0	0	0	0	0	0	0	0	0	0	0	0	0	0	0	0	0	0	0	0	0	0	0	0	0	0	0	0	0	0	0	0	0	0	0	0	0	0	0	0	0	0	0	0	0	0	0	0
Otu2925	0	0	0	0	0	0	0	0	0	0	0	0	0	0	0	0	0	0	0	1.72144e-05	0	0	9.79096e-06	6.36362e-05	0	2.18889e-05	0	0	6.85255e-06	0	0	7.21339e-06	0	0	0	0	0	0	0	0	0	0	0	0	0	0	0	0	0
Otu2926	0	0	0	0	0	0	0	0	0	0	0	0	0	0	0	0	0	0	0	0	0	0	0	0	0	0	0	0	0	0	0	0	0	0	0	0	0	0	0	0	0	0	0	0	0	0	0	0	0
Otu2929	0	0	0	0	0	0	0	0	0	0	0	0	0	0	0	0	0	0	0	0	0	0	0	0	0	0	0	0	0	0	0	0	0	0	0	0	0	0	0	0	0	0	0	0	0	0	0	0	0
Otu2932	0	0	0	0	0	0	0	0	0	0	0	0	0	0	0	0	0	0	0	0	0	0	0	0	0	0	0	0	0	0	0	0	0	0	0	0	0	0	0	0	0	0	0	0	0	0	0	0	0
Otu2933	0	0	0	0	0	0	0	0	0	0	0	0	0	0	0	0	0	0	0	0	0	0	0	0	0	0	0	0	0	0	0	0	0	0	0	0	0	0	0	0	0	0	0	0	0	0	0	0	0
Otu2934	0	0	0	0	0	0	0	0	0	0	0	0	0	0	0	0	0	0	0	0	0	0	0	0	0	0	0	0	0	0	0	0	0	0	0	0	0	0	0	0	0	0	0	0	0	0	0	0	0
Otu2902	0	0	0	0	0	0	0	0	0	0	0	0	0	0	9.13384e-06	0.000122187	0	0	0	0	0	0	0	0	0	0	0	0	0	0	0	0	0	0	0	0	0	0	0	0	0	0	0	0	0	0	0	0	0
Otu2598	0	0	0	0	0	0	0	0	0	0	0	0	0	0.000131968	0	0	0	0	0	0	0	0	0	0	0	0	0	0	0	0	0	0	0	0	0	0	0	0	0	0	0	0	0	0	0	0	0	0	0
Otu2946	0	0	0	0	0	0	0	0	0	0	0	0	0	0.000131968	0	0	0	0	0	0	0	0	0	0	0	0	0	0	0	0	0	0	0	0	0	0	0	0	0	0	0	0	0	0	0	0	0	0	0
Otu3035	0	0	0	0	0	0	0	0	0	0	0	0	0	0.000131968	0	0	0	0	0	0	0	0	0	0	0	0	0	0	0	0	0	0	0	0	0	0	0	0	0	0	0	0	0	0	0	0	0	0	0
Otu3060	0	0	0	0	0	0	0	0	0	0	0	0	0	0.000121816	0	0	9.57121e-06	0	0	0	0	0	0	0	0	0	0	0	0	0	0	0	0	0	0	0	0	0	0	0	0	0	0	0	0	0	0	0	0
Otu2976	0	0	0	0	0	0	0	0	0	0	0	0	0	0.000111665	0	0	1.91424e-05	0	0	0	0	0	0	0	0	0	0	0	0	0	0	0	0	0	0	0	0	0	0	0	0	0	0	0	0	0	0	0	0
Otu2592	0	0	0	0	0	0	0	0	0	0	0	0	0	9.13622e-05	0	0	3.82848e-05	0	0	0	0	0	0	0	0	0	0	0	0	0	0	0	0	0	0	0	0	0	0	0	0	0	0	0	0	0	0	0	0
Otu2857	0	0	0	0	0	0	0	0	0	0	0	0	0	9.13622e-05	0	9.39903e-06	2.87136e-05	0	0	0	0	0	0	0	0	0	0	0	0	0	0	0	0	0	0	0	0	0	0	0	0	0	0	0	0	0	0	0	0
Otu2964	0	0	0	0	0	0	0	0	0	0	0	0	0	9.13622e-05	0	0	3.82848e-05	0	0	0	0	0	0	0	0	0	0	0	0	0	0	0	0	0	0	0	0	0	0	0	0	0	0	0	0	0	0	0	0
Otu2965	0	0	0	0	0	0	0	0	0	0	0	0	0	8.12109e-05	0	9.39903e-06	3.82848e-05	0	0	0	0	0	0	0	0	0	0	0	0	0	0	0	0	0	0	0	0	0	0	0	0	0	0	0	0	0	0	0	0
Otu2986	0	0	0	0	0	0	0	0	0	0	0	0	0	7.10595e-05	0	4.69951e-05	9.57121e-06	0	0	0	0	0	0	0	0	0	0	0	0	0	0	0	0	0	0	0	0	0	0	0	0	0	0	0	0	0	0	0	0
Otu3057	0	0	0	0	0	0	0	0	0	0	0	1.94086e-05	0	5.07568e-05	0	9.39903e-06	4.7856e-05	0	0	0	0	0	0	0	0	0	0	0	0	0	0	0	0	0	0	0	0	0	0	0	0	0	0	0	0	0	0	0	0
Otu1305	0	0	0	0	0	0	0	0	0	0	0	0	0	4.06054e-05	0	0	8.61409e-05	0	0	0	0	0	0	0	0	0	0	0	0	0	0	0	0	0	0	0	0	0	0	0	0	0	0	0	0	0	0	0	0
Otu0611	0	0	0	0	0	0	0	0	0	0	0	0	0	2.03027e-05	0	1.87981e-05	8.61409e-05	0	0	0	0	0	0	0	0	0	0	0	0	0	0	0	0	0	0	0	0	0	0	0	0	0	0	0	0	0	0	0	0
Otu2639	0	0	0	0	0	0	0	0	0	0	0	0	0	2.03027e-05	0	0.000103389	0	0	0	0	0	0	0	0	0	0	0	0	0	0	0	0	0	0	0	0	0	0	0	0	0	0	0	0	0	0	0	0	0
Otu2439	0	0	0	0	0	0	0	0	0	0	0	0	0	1.01514e-05	7.30707e-05	2.81971e-05	9.57121e-06	0	0	0	0	0	0	0	0	0	0	0	0	0	0	0	0	0	0	0	0	0	0	0	0	0	0	0	0	0	0	0	0
Otu2928	0	0	0	0	0	0	0	0	0	0	0	0	0	1.01514e-05	6.39369e-05	4.69951e-05	0	0	0	0	0	0	0	0	0	0	0	0	0	0	0	0	0	0	0	0	0	0	0	0	0	0	0	0	0	0	0	0	0
Otu2903	0	0	0	9.45823e-06	0	0	2.21852e-05	0	0	0	0	0	0	1.01514e-05	0	0	0	7.78137e-06	0	8.60719e-06	0	0	0	0	0	7.29629e-06	0	0	0	0	0	0	0	0	0	0	7.56607e-06	0	0	0	0	0	0	0	0	0	0	0	0
Otu2977	0	0	0	0	0	0	0	0	0	0	0	0	0	1.01514e-05	0	0.000112788	0	0	0	0	0	0	0	0	0	0	0	0	0	0	0	0	0	0	0	0	0	0	0	0	0	0	0	0	0	0	0	0	0
Otu3055	0	0	0	0	0	0	0	0	0	0	0	0	0	1.01514e-05	7.30707e-05	1.87981e-05	1.91424e-05	0	0	0	0	0	0	0	0	0	0	0	0	0	0	0	0	0	0	0	0	0	0	0	0	0	0	0	0	0	0	0	0
Otu2617	0	0	0	0	0	0	0	0	0	0	0	0	0	0	6.39369e-05	3.75961e-05	1.91424e-05	0	0	0	0	0	0	0	0	0	0	0	0	0	0	0	0	0	0	0	0	0	0	0	0	0	0	0	0	0	0	0	0
Otu2149	0	0	0	0	0	0	0	0	0	0	0	0	0	0	0	0.000122187	0	0	0	0	0	0	0	0	0	0	0	0	0	0	0	0	0	0	0	0	0	0	0	0	0	0	0	0	0	0	0	0	0
Otu2682	0	0	0	0	0	0	0	0	0	0	0	0	0	0	1.82677e-05	5.63942e-05	9.57121e-06	0	0	8.60719e-06	0	0	2.93729e-05	0	0	0	0	0	0	0	0	0	0	0	0	0	0	0	0	0	0	0	0	0	0	0	0	0	0
Otu2694	0	0	0	0	0	0	0	0	0	0	0	0	0	0	8.22045e-05	3.75961e-05	0	0	0	0	0	0	0	0	0	0	0	0	0	0	0	0	0	0	0	0	0	0	0	0	0	0	0	0	0	0	0	0	0
Otu2741	0	0	0	0	0	0	0	0	0	0	0	0	0	0	6.39369e-05	4.69951e-05	9.57121e-06	0	0	0	0	0	0	0	0	0	0	0	0	0	0	0	0	0	0	0	0	0	0	0	0	0	0	0	0	0	0	0	0
Otu2816	0	0	0	0	0	0	0	0	0	0	0	0	0	0	0.00011874	0	0	0	0	0	0	0	0	0	0	0	0	0	0	0	0	0	0	0	0	0	0	0	0	0	0	0	0	0	0	0	0	0	0
Otu2905	0	0	0	0	0	0	0	0	0	0	0	0	0	0	5.4803e-05	6.57932e-05	0	0	0	0	0	0	0	0	0	0	0	0	0	0	0	0	0	0	0	0	0	0	0	0	0	0	0	0	0	0	0	0	0
Otu2938	0	0	0	0	0	0.000126062	0	0	0	0	0	0	0	0	0	0	0	0	0	0	0	0	0	1.0606e-05	9.59196e-06	0	0	7.48156e-06	0	0	0	0	0	0	0	0	0	0	0	0	0	0	0	0	0	0	0	0	0
Otu2843	0	0	0	0	0	0	0	0	0	0	0	0	0	0	7.30707e-05	3.75961e-05	9.57121e-06	0	0	0	0	0	0	0	0	0	0	0	0	0	0	0	0	0	0	0	0	0	0	0	0	0	0	0	0	0	0	0	0
Otu2941	0	0	0	0	0	0	0	0	0	0	0	0	0	0	0	0	0	0	0	0	0	0	0	0	0	2.91852e-05	3.06642e-05	2.24447e-05	2.05577e-05	0	0	0	0	0	0	0	0	0	0	0	0	0	0	0	0	0	0	0	0
Otu2942	0	0	0	0	0	0	0	0	0	0	0	0	0	0	0	0	0	0	0	0	0	0	0	0	0	0	0	0	0	0	0	0	0	0	0	0	0	0	0	0	0	0	0	0	0	0	0	0	0
Otu2945	0	0	0	0	0	0	0	0	0	0	0	0	0	0	0	0	0	0	0	0	0	0	0	0	0	0	0	0	0	0	0	0	0	0	0	0	0	0	0	0	0	0	0	0	0	0	0	0	0
Otu2949	0	0	0	0	0	0	0	0	0	0	0	0	0	0	0	0	0	0	0	0	0	0	0	0	0	0	0	0	0	0	0	0	0	0	0	0	0	0	0	0	0	0	0	0	0	0	0	0	0
Otu2959	0	0	0	0	0	3.15154e-05	1.10926e-05	0	0	0	0	0	1.75871e-05	0	0	0	0	0	0	0	0	0	0	0	0	0	2.04428e-05	0	0	0	0	0	0	0	0	0	0	0	0	0	0	0	0	0	0	0	0	0	1.55181e-05
Otu2962	0	0	0	0	0	0	0	0	0	0	0	0	0	0	0	0	0	0	0	0	0	0	0	0	0	2.18889e-05	1.02214e-05	1.49631e-05	2.74102e-05	6.04368e-06	1.46957e-05	0	0	0	0	0	0	0	0	0	0	0	0	0	0	0	0	0	0
Otu2974	0	0	0	0	0	0	0	0	0	0	0	0	0	0	0	0	0	0	0	0	0	0	0	0	0	0	0	0	0	0	0	0	0	0	0	0	0	0	0	0	0	0	0	0	0	0	0	0	0
Otu2978	0	0	0	0	0	0	0	0	0	0	0	0	0	0	0	0	0	0	0	0	0	0	0	0	0	0	0	0	0	0	0	0	0	0	0	0	0	0	1.75351e-05	9.80611e-05	0	0	0	0	0	0	0	0	0
Otu2980	0	0	0	0	0	0	1.10926e-05	0	0	0	0	0	0	0	0	0	0	0	0	0	0	0	0	0	0	0	0	0	0	0	0	0	0	0	0	0	0	0	0	0	0	0	0	0	0	0	0	0	1.55181e-05
Otu2981	0	0	0	0	0	0	1.10926e-05	0	0	0	0	0	0	0	0	0	0	0	0	1.72144e-05	0	0	1.95819e-05	3.18181e-05	0	0	0	0	6.85255e-06	0	0	0	0	0	0	0	0	0	0	0	0	0	0	0	0	0	0	0	0
Otu2982	0	0	0	0	0	0	0	0	0	0	0	0	0	0	0	0	0	0	0	0	0	0	0	0	0	0	0	0	0	0	0	0	0	0	0	0	0	0	1.75351e-05	0	0	9.64878e-05	0	0	0	0	0	0	0
Otu2983	0	0	0	0	0	0	0	0	0	0	0	0	0	0	0	0	0	0	0	0	0	0	0	0	0	0	0	0	0	0	0	0	0	0	0	0	0	0	8.76755e-05	1.78293e-05	0	0	0	0	0	0	0	0	0
Otu2988	0	0	0	0	0	0	0	0	0	0	0	0	0	0	0	0	0	0	0	0	0	0	0	0	0	0	0	0	0	0	0	0	0	0	0	0	0	0	0	0.00011589	0	0	0	0	0	0	0	0	0
Otu3004	0	0	0	0	0	0	0	0	0	0	0	0	0	0	0	0	0	0	0	0	0	0	0	0	0	0	0	0	0	0	0	0	0	0	0	0	0	0	2.63026e-05	6.24025e-05	0	3.61829e-05	0	0	0	0	0	0	0
Otu3005	0	0	0	0	0	0	0	0	0	0	0	0	0	0	0	0	0	0	0	0	0	0	0	0	0	0	0	0	0	0	0	0	0	0	0	0	0	0	0	0	0	0	0	0	0	0	0	0	0
Otu3006	0	0	0	0	0	0	0	0	0	0	0	0	0	0	0	0	0	0	0	0	0	0	0	0	0	0	0	0	0	0	0	0	0	0	0	0	0	0	0	0	0	0	0	0	0	0	0	0	0
Otu3007	0	0	0	0	0	0	0	0	0	0	0	0	0	0	0	0	0	0	0	0	0	0	0	0	0	0	0	0	0	0	0	0	6.82794e-06	0	0	2.1541e-05	0	0	0	0	0	0	0	0	0.000319877	0	0	0	0
Otu3011	0	0	0	0	0	0	0	0	0	0	0	0	0	0	0	0	0	0	0	0	0	0	0	0	0	0	0	0	0	0	0	0	0	0	0	0	0	0	0	8.91464e-06	0	0	0	0	0	0	0	0	0
Otu3012	0	0	0	0	0	0	0	0	0	0	0	5.82259e-05	0.000123109	0	0	0	0	0	0	0	0	0	0	0	0	0	0	0	0	0	0	0	0	0	0	0	0	0	0	0	0	0	0	0	0	0	0	0	0
Otu3013	0	0	0	0	0	0	0	0	0	0	0	0	0	0	0	0	0	0	0	0	0	0	0	0	0	0	0	0	0	0	0	0	0	0	0	0	0	0	3.50702e-05	0	0	0.000108549	0	0	0	0	0	0	0
Otu3020	0	0	0	0	0	0	2.21852e-05	0	0	0	0	0	0	0	0	0	0	0	0	8.60719e-06	0	0	0	0	0	0	0	0	0	0	0	0	0	0	0	0	0	0	0	0	0	0	0	0	0	0	0	0	0
Otu3022	0	0	0	0	0	0	0	0	0	0	0	0	0	0	0	0	0	0	0	0	0	0	0	0	0	0	0	0	0	0	0	0	0	0	0	0	0	0	0	0	0	0	0	0	0	0	0	0	0
Otu3024	0	0	0	0	0	0	1.10926e-05	0	0	0	0	0	0	0	0	0	0	0	0	8.60719e-06	0	0	0	2.12121e-05	0	0	0	0	6.85255e-06	0	0	0	0	0	0	0	0	0	0	0	0	0	0	0	0	0	0	0	0
Otu3030	0	0	0	0	0	0	0	0	0	0	0	0	0	0	0	0	0	0	0	0	0	0	0	0	0	0	0	0	0	0	0	0	0	0	0	0	0	0	4.38377e-05	5.34879e-05	0	1.2061e-05	0	0	0	0	0	0	0
Otu3031	0	0	0	0	2.79322e-05	0	0	0	0	0	0	0	0	0	0	0	1.91424e-05	0	0	0	0	0	0	0	0	0	1.02214e-05	0	0	0	0	0	0	0	0	0	0	0	0	0	0	0	0	0	0	0	0	0	0
Otu3039	0	3.49101e-05	9.20514e-06	0	0	4.72731e-05	5.54631e-05	0	0	0	0	0	0	0	0	0	0	0	0	0	0	0	0	0	0	0	0	0	0	0	0	0	0	0	0	0	0	0	0	0	0	0	0	0	0	0	0	0	0
Otu3041	0	0	0	0	0	0	0	0	0	0	0	0	0	0	0	0	0	0	0	0	0	0	0	0	0	0	0	0	0	0	0	0	0	0	0	0	0	0	8.76755e-06	8.02318e-05	9.95203e-06	1.2061e-05	0	0	0	0	0	0	0
Otu3050	0	0	0	0	0	0	0	0	0	0	0	0	0	0	4.56692e-05	7.51922e-05	0	0	0	0	0	0	0	0	0	0	0	0	0	0	0	0	0	0	0	0	0	0	0	0	0	0	0	0	0	0	0	0	0
Otu3064	0	0	0	0	0	0	0	0	0	0	0	0	0	0	0	0	0	0	0	0	0	0	0	0	0	0	0	0	0	0	0	0	0	0	0	0	0	0	0	0	0	0	0	0	0	0	0	0	0
Otu2707	0	0	0	0	0	0	0	0	0	0	0	0	0	0.000121816	0	0	0	0	0	0	0	0	0	0	0	0	0	0	0	0	0	0	0	0	0	0	0	0	0	0	0	0	0	0	0	0	0	0	0
Otu3161	0	0	0	0	0	0	0	0	0	0	0	0	0	0.000121816	0	0	0	0	0	0	0	0	0	0	0	0	0	0	0	0	0	0	0	0	0	0	0	0	0	0	0	0	0	0	0	0	0	0	0
Otu3043	0	0	0	0	0	0	0	0	0	0	0	0	0	0.000111665	9.13384e-06	0	0	0	0	0	0	0	0	0	0	0	0	0	0	0	0	0	0	0	0	0	0	0	0	0	0	0	0	0	0	0	0	0	0
Otu3195	0	0	0	0	0	0	0	0	0	0	0	0	0	0.000111665	0	0	9.57121e-06	0	0	0	0	0	0	0	0	0	0	0	0	0	0	0	0	0	0	0	0	0	0	0	0	0	0	0	0	0	0	0	0
Otu3173	0	0	0	0	0	0	0	0	0	0	0	0	0	0.000101514	0	0	1.91424e-05	0	0	0	0	0	0	0	0	0	0	0	0	0	0	0	0	0	0	0	0	0	0	0	0	0	0	0	0	0	0	0	0
Otu3160	0	0	0	0	0	0	0	0	0	0	0	0	0	9.13622e-05	9.13384e-06	0	1.91424e-05	0	0	0	0	0	0	0	0	0	0	0	0	0	0	0	0	0	0	0	0	0	0	0	0	0	0	0	0	0	0	0	0
Otu2261	0	0	0	0	0	0	0	0	0	0	0	0	0	6.09081e-05	9.13384e-06	0	4.7856e-05	0	0	0	0	0	0	0	0	0	0	0	0	0	0	0	0	0	0	0	0	0	0	0	0	0	0	0	0	0	0	0	0
Otu3079	0	0	0	0	0	0	0	0	0	0	0	0	0	5.07568e-05	0	0	6.69985e-05	0	0	0	0	0	0	0	0	0	0	0	0	0	0	0	0	0	0	0	0	0	0	0	0	0	0	0	0	0	0	0	0
Otu3118	0	0	0	0	0	0	0	0	0	0	0	0	0	5.07568e-05	0	0	6.69985e-05	0	0	0	0	0	0	0	0	0	0	0	0	0	0	0	0	0	0	0	0	0	0	0	0	0	0	0	0	0	0	0	0
Otu1198	0	0	0	0	0	0	0	0	0	0	0	0	0	4.06054e-05	9.13384e-06	4.69951e-05	1.91424e-05	0	0	0	0	0	0	0	0	0	0	0	0	0	0	0	0	0	0	0	0	0	0	0	0	0	0	0	0	0	0	0	0
Otu1951	0	0	0	0	0	0	0	0	0	0	0	0	0	4.06054e-05	0	0	7.65697e-05	0	0	0	0	0	0	0	0	0	0	0	0	0	0	0	0	0	0	0	0	0	0	0	0	0	0	0	0	0	0	0	0
Otu3138	0	0	0	0	0	0	0	0	0	0	0	0	0	4.06054e-05	0	0	7.65697e-05	0	0	0	0	0	0	0	0	0	0	0	0	0	0	0	0	0	0	0	0	0	0	0	0	0	0	0	0	0	0	0	0
Otu3139	0	0	0	0	0	0	0	0	0	0	0	0	0	4.06054e-05	9.13384e-06	0	6.69985e-05	0	0	0	0	0	0	0	0	0	0	0	0	0	0	0	0	0	0	0	0	0	0	0	0	0	0	0	0	0	0	0	0
Otu2558	0	0	0	0	0	0	0	0	0	0	0	0	0	3.04541e-05	0	7.51922e-05	9.57121e-06	0	0	0	0	0	0	0	0	0	0	0	0	0	0	0	0	0	0	0	0	0	0	0	0	0	0	0	0	0	0	0	0
Otu3082	0	0	0	0	0	0	0	0	0	0	0	0	0	3.04541e-05	0	7.51922e-05	9.57121e-06	0	0	0	0	0	0	0	0	0	0	0	0	0	0	0	0	0	0	0	0	0	0	0	0	0	0	0	0	0	0	0	0
Otu3127	0	0	0	0	0	0	0	0	0	0	0	0	0	3.04541e-05	0	0	8.61409e-05	0	0	0	0	0	0	0	0	0	0	0	0	0	0	0	0	0	0	0	0	0	0	0	0	0	0	0	0	0	0	0	0
Otu1381	0	0	0	0	0	0	0	0	0	0	0	0	0	2.03027e-05	0	3.75961e-05	5.74273e-05	0	0	0	0	0	0	0	0	0	0	0	0	0	0	0	0	0	0	0	0	0	0	0	0	0	0	0	0	0	0	0	0
Otu2891	0	0	0	0	0	0	0	0	0	0	0	0	0	2.03027e-05	0	9.39903e-05	0	0	0	0	0	0	0	0	0	0	0	0	0	0	0	0	0	0	0	0	0	0	0	0	0	0	0	0	0	0	0	0	0
Otu3018	0	0	0	0	0	0	0	0	0	0	0	0	0	2.03027e-05	0	9.39903e-05	0	0	0	0	0	0	0	0	0	0	0	0	0	0	0	0	0	0	0	0	0	0	0	0	0	0	0	0	0	0	0	0	0
Otu3176	0	0	0	0	0	0	0	0	0	0	0	0	0	2.03027e-05	0	9.39903e-05	0	0	0	0	0	0	0	0	0	0	0	0	0	0	0	0	0	0	0	0	0	0	0	0	0	0	0	0	0	0	0	0	0
Otu3218	0	0	0	0	0	0	0	0	0	0	0	0	0	2.03027e-05	0	0	9.57121e-05	0	0	0	0	0	0	0	0	0	0	0	0	0	0	0	0	0	0	0	0	0	0	0	0	0	0	0	0	0	0	0	0
Otu2970	0	0	0	0	0	0	0	0	0	0	0	0	0	1.01514e-05	0	0.000103389	0	0	0	0	0	0	0	0	0	0	0	0	0	0	0	0	0	0	0	0	0	0	0	0	0	0	0	0	0	0	0	0	0
Otu3088	0	0	0	0	0	0	0	0	0	0	0	0	0	1.01514e-05	0	0.000103389	0	0	0	0	0	0	0	0	0	0	0	0	0	0	0	0	0	0	0	0	0	0	0	0	0	0	0	0	0	0	0	0	0
Otu3109	0	0	0	0	0	0	0	0	0	0	0	0	0	1.01514e-05	7.30707e-05	1.87981e-05	9.57121e-06	0	0	0	0	0	0	0	0	0	0	0	0	0	0	0	0	0	0	0	0	0	0	0	0	0	0	0	0	0	0	0	0
Otu2752	0	0	0	0	0	0	0	0	0	0	0	0	0	0	7.30707e-05	3.75961e-05	0	0	0	0	0	0	0	0	0	0	0	0	0	0	0	0	0	0	0	0	0	0	0	0	0	0	0	0	0	0	0	0	0
Otu2795	0	0	0	0	0	0	0	0	0	0	0	0	0	0	4.56692e-05	6.57932e-05	0	0	0	0	0	0	0	0	0	0	0	0	0	0	0	0	0	0	0	0	0	0	0	0	0	0	0	0	0	0	0	0	0
Otu2822	0	0	0	0	0	0	0	0	0	0	0	0	0	0	6.39369e-05	4.69951e-05	0	0	0	0	0	0	0	0	0	0	0	0	0	0	0	0	0	0	0	0	0	0	0	0	0	0	0	0	0	0	0	0	0
Otu2893	0	0	0	0	0	0	0	0	0	0	0	0	0	0	4.56692e-05	5.63942e-05	9.57121e-06	0	0	0	0	0	0	0	0	0	0	0	0	0	0	0	0	0	0	0	0	0	0	0	0	0	0	0	0	0	0	0	0
Otu3169	0	0	0	0	0	0	0	0	0	0	0	0	0	0	0	0	0	0	0	0	0	0	0	0	0	0	0	0	0	0	0	0	0	0	0	0	0	0	0	0	0	0	0	0	0	0	0	0	0
Otu3224	0	0	0	0	2.79322e-05	9.45463e-05	5.54631e-05	0	0	0	0	0	0	0	0	0	0	0	0	0	0	0	0	0	0	0	0	0	0	0	0	0	0	0	0	0	0	0	0	0	0	0	0	0	0	0	0	0	0
Otu2630	0	0	0	9.45823e-06	0	1.57577e-05	0	0	0	0	0	0	0	0	0	0	0	0	0	0	0	0	0	0	0	0	0	0	0	0	0	0	0	0	0	0	0	0	0	0	0	0	0	0	0	0	0	0	0
Otu2952	0	0	0	0	0	0	0	0	0	0	0	0	0	0	1.82677e-05	1.87981e-05	7.65697e-05	0	0	0	0	0	0	0	0	0	0	0	0	0	0	0	0	0	0	0	0	0	0	0	0	0	0	0	0	0	0	0	0
Otu2997	0	0	0	0	8.37965e-05	0	1.10926e-05	0	0	0	0	0	0	0	0	0	0	0	0	0	0	0	0	0	0	0	2.04428e-05	0	0	0	0	0	0	0	0	0	0	0	0	0	0	0	0	0	0	0	0	0	0
Otu3029	0	0	0	0	0	0	3.32779e-05	0	0	0	0	0	0	0	0	0	0	0	0	0	0	0	0	1.0606e-05	0	7.29629e-06	0	0	6.85255e-06	0	0	0	0	0	0	0	0	0	0	0	0	0	0	0	0	0	0	0	0
Otu3059	0	0	0	0	5.58644e-05	0	0	0	0	0	0	0	0	0	0	0	0	0	0	0	0	0	0	0	0	7.29629e-06	1.02214e-05	0	0	0	0	0	0	0	0	0	0	0	0	0	0	0	0	0	0	0	0	0	0
Otu3068	0	0	0	0	0	0	0	0	0	0	0	0	0	0	0	0	0	0	0	0	0	0	0	0	0	0	0	0	0	0	0	0	0	0	0	0	0	0	0	0	0	0	0	0	0	0	0	0	0
Otu3070	0	0	0	0	0	0	0	0	0	0	0	0	0	0	0	0	0	0	0	0	0	0	0	0	0	0	0	0	0	0	0	0	0	0	0	0	0	0	0	0	0	0	0	0	0	0	0	0	0
Otu3073	0	0	0	0	0	0	1.10926e-05	0	0	0	0	0	0	0	0	0	0	0	0	0	0	0	9.79096e-06	0	0	0	0	0	0	0	0	0	0	0	0	0	0	0	0	0	0	0	0	0	0	0	0	0	0
Otu3074	0	0	0	0	0	0	0	0	0	0	0	0	0	0	0	0	0	0	0	0	0	0	0	0	0	0	0	0	0	0	0	0	0	0	0	0	0	0	0	9.80611e-05	9.95203e-06	0	0	0	0	0	0	0	0
Otu3080	0	0	0	0	0	0	0	0	0	0	0	0	0	0	0	0	0	0	0	0	0	0	0	0	0	0	0	0	0	0	0	0	0	0	0	0	0	0	0	0	0	0	0	0	0	0	0	0	0
Otu3081	0	0	0	9.45823e-06	0	0	0	0	0	0	0	0	0	0	0	0	0	0	0	0	0	0	0	0	0	0	0	0	0	0	0	0	0	0	0	0	0	0	0	0	0	0	0	0	0	0	0	0	0.000139663
Otu3083	0	0	0	0	0	0	0	0	0	0	0	0	0	0	0	0	0	0	0	0	0	0	0	0	0	0	0	0	0	0	0	0	0	0	0	0	0	0	0	0	0	0	0	0	0	0	0	0	0
Otu3087	0	0	0	0	0	0	0	0	0	0	0	0	0	0	0	0	0	0	0	0	0	0	0	0	0	0	0	0	0	0	0	0	0	0	0	0	0	0	0	0	0	0	0	0	0	0	0	0	0
Otu3089	0	0	0	0	0	0	0	0	0	0	0	0	0	0	0	0	0	0	0	0	0	0	0	0	0	0	0	0	0	0	0	0	0	0	0	0	0	0	8.76755e-06	0	0	0	0	0	0	0	0	0	0
Otu3090	0	0	0	0	0	0	0	0	0	0	0	0	0	0	0	0	0	0	0	0	0	0	0	0	0	0	0	0	0	0	0	0	0	0	0	0	0	0	7.89079e-05	8.91464e-06	0	2.4122e-05	0	0	0	0	0	0	0
Otu3091	0	0	0	0	0	0	0	0	0	0	0	0	0	0	0	0	0	0	0	0	0	0	0	0	0	0	0	0	0	0	0	0	2.73118e-05	0	0	0	0	0	0	0	0	0	0	0	0	0	0	0	0
Otu3093	0	0	0	0	0	0	0	0	0	0	0	0	0	0	5.4803e-05	0	5.74273e-05	0	0	0	0	0	0	0	0	0	0	0	0	0	0	0	0	0	0	0	0	0	0	0	0	0	0	0	0	0	0	0	0
Otu3096	0	0	0	0	0	0	1.10926e-05	0	0	0	0	0	0	0	0	0	0	0	0	0	0	0	0	0	0	0	2.04428e-05	0	0	0	0	0	0	0	0	0	0	0	0	0	0	0	0	0	0	0	0	0	0
Otu3099	1.57724e-05	0	0	0	0	0	0	0	0	0	0	0	0	0	0	0	0	0	0	0	0	0	0	1.0606e-05	0	7.29629e-06	0	7.48156e-06	6.85255e-06	0	0	0	0	0	0	0	0	0	0	0	0	0	0	0	0	0	0	0	0
Otu3100	0	0	0	0	0	0	0	0	0	0	0	0	0	0	0	0	0	0	0	0	0	0	0	0	0	0	0	0	0	0	0	0	0	0	0	0	0	0	0	0	0	0	0	0	0	0	0	0	0
Otu3101	0	0	0	0	0	0	0	0	0	0	0	0	0	0	4.56692e-05	6.57932e-05	0	0	0	0	0	0	0	0	0	0	0	0	0	0	0	0	0	0	0	0	0	0	0	0	0	0	0	0	0	0	0	0	0
Otu3102	0	0	0	0	0	0	0	0	0	0	0	0	0	0	0	0	0	0	0	0	0	0	0	0	0	0	0	0	0	0	0	0	0	0	0	0	0	0	8.76755e-06	0	0	1.2061e-05	0	0	0	0	0	0	0
Otu3104	0	0	0	0	0	0	0	0	0	0	0	0	0	0	0	0	0	0	0	0	0	0	0	0	0	0	0	0	0	0	0	0	0	0	0	0	0	0	0	0	0	1.2061e-05	0	0	0	0	0	0	0
Otu3108	0	0	0	0	0	0	0	0	0	0	0	0	0	0	0	0	0	0	0	0	0	0	0	0	0	0	0	0	0	0	0	0	0	0	0	0	0	0	1.75351e-05	3.56586e-05	3.98081e-05	2.4122e-05	0	0	0	0	0	0	0
Otu3113	0	0	0	0	0	0	0	0	0	0	0	0	0	0	0	0	0	0	0	0	0	0	0	0	0	0	0	0	0	0	0	0	0	0	0	0	0	0	3.50702e-05	4.45732e-05	0	3.61829e-05	0	0	0	0	0	0	0
Otu3117	0	0	0	0	0	0	0	0	0	0	0	0	0	0	7.30707e-05	0	3.82848e-05	0	0	0	0	0	0	0	0	0	0	0	0	0	0	0	0	0	0	0	0	0	0	0	0	0	0	0	0	0	0	0	0
Otu3119	0	0	0	0	0	0	0	0	0	0	0	0	0	0	0	0	0	0	1.3816e-05	0	0	0	2.93729e-05	3.18181e-05	2.87759e-05	0	0	0	0	0	0	0	0	0	0	0	0	0	0	0	0	0	0	0	0	0	0	0	0
Otu3123	0	0	0	0	0	0	0	0	0	0	0	0	0	0	0	0	0	0	0	0	0	0	0	0	0	0	0	0	0	0	0	0	0	0	0	0	0	0	1.75351e-05	0	0	0	0	0	0	0	0	0	0
Otu3129	0	0	0	0	0	0	0	0	0	0	0	0	0	0	0	0	0	0	0	0	0	0	0	0	0	0	0	0	0	0	0	0	0	0	0	0	0	0	0	0	0.000119424	0	0	0	0	0	0	0	0
Otu3131	0	0	0	0	0	0	0	0	0	0	0	0	0	0	0	0	0	0	0	0	0	0	0	0	0	0	0	0	0	0	0	0	0	0	0	0	0	0	0	0	0	0	0	0	0	0	0	0	0
Otu3137	0	0	0	0	0	0	0	0	0	0	0	0	0	0	0	0	0	0	0	0	0	0	0	0	0	0	0	0	0	0	0	0	0	0	0	0	0	0	0	0	0	0	0	0	0	0	0	0	1.55181e-05
Otu3144	0	0	0	0	0	0	0	0	0	0	0	0	0	0	0	0	0	0	0	0	0	0	0	0	0	0	0	0	0	0	0	0	0	0	0	0	0	0	4.38377e-05	4.45732e-05	0	2.4122e-05	0	0	0	0	0	0	0
Otu3149	0	0	0	1.89165e-05	0	0	0	0	0	0	0	0	0	0	0	0	0	0	0	0	0	0	0	0	0	0	0	0	0	0	1.46957e-05	1.44268e-05	0	0	0	0	0	0	0	0	0	0	0	0	0	0	0	0	0
Otu3151	0	0	0	0	0	0	0	0	0	0	0	0	0	0	7.30707e-05	2.81971e-05	9.57121e-06	0	0	0	0	0	0	0	0	0	0	0	0	0	0	0	0	0	0	0	0	0	0	0	0	0	0	0	0	0	0	0	0
Otu3157	0	0	0	0	0	0	0	0	0	0	0	0	0	0	6.39369e-05	2.81971e-05	1.91424e-05	0	0	0	0	0	0	0	0	0	0	0	0	0	0	0	0	0	0	0	0	0	0	0	0	0	0	0	0	0	0	0	0
Otu3162	0	0	0	0	0	0	0	0	0	0	0	0	0	0	0	0	0	0	0	0	0	0	0	0	0	0	0	0	0	0	0	0	0	0	0	0	0	0	5.26053e-05	5.34879e-05	0	0	0	0	0	0	0	0	0
Otu3170	0	0	0	0	0	0	0	0	0	0	0	0	0	0	0	0	0	0	0	0	0	0	0	0	0	0	0	0	0	0	0	0	0	0	0	0	0	0	6.13728e-05	4.45732e-05	0	0	0	0	0	0	0	0	0
Otu3171	0	0	0	0	0	0	0	0	0	0	0	0	0	0	0	0	0	0	0	0	0	0	0	0	0	0	0	0	0	0	0	0	0	0	0	0	0	0	0	0	9.95203e-06	0	0	0	0	0	0	0	0
Otu3174	0	0	0	0	0	0	0	0	0	0	0	0	0	0	0	0	0	0	0	0	0	0	0	0	0	0	0	0	0	0	0	0	0	0	0	0	0	0	8.76755e-06	8.91464e-06	9.95203e-05	0	0	0	0	0	0	0	0
Otu3177	0	0	0	0	0	0	0	0	0	0	0	0	0	0	0	0	0	0	0	0	0	0	0	0	0	1.45926e-05	2.04428e-05	1.49631e-05	6.85255e-06	1.81311e-05	7.34786e-06	0	0	0	0	0	0	0	0	0	0	0	0	0	0	0	0	0	0
Otu3178	0	0	0	0	0	0	0	0	0	0	0	0	0	0	0	0	0	0	0	0	0	0	0	0	0	0	0	0	0	0	0	0	0	0	0	0	0	0	0	0	0	0	0	0	0	0	0	0	0
Otu3180	0	0	0	0	0	0	0	0	0	0	0	0	0	0	0	0	0	0	0	0	0	0	0	0	0	0	0	0	0	0	0	0	0	0	0	0	0	0	0	0	0.000119424	0	0	0	0	0	0	0	0
Otu3181	0	0	0	0	0	0	0	0	0	0	0	0	0	0	0	0	0	0	0	0	0	0	0	0	0	0	0	0	0	0	0	0	0	0	0	0	0	0	3.50702e-05	2.67439e-05	0	6.03049e-05	0	0	0	0	0	0	0
Otu3183	0	0	0	0	0	0	0	0	0	0	0	0	0	0	0	0	0	0	0	0	0	0	0	0	0	0	0	0	0	0	0	0	0	0	0	0	0	0	3.50702e-05	7.13171e-05	0	0	0	0	0	0	0	0	0
Otu3187	0	0	0	0	0	0	0	0	0	0	0	0	0	0	0	0	0	0	0	0	0	0	0	0	0	0	0	0	0	0	0	0	0	0	0	0	0	0	0	0	0.000119424	0	0	0	0	0	0	0	0
Otu3189	0	0	0	0	0	0	0	0	0	0	0	0	0	0	0	0	0	0	0	0	0	0	0	0	0	0	0	0	0	0	0	0	0	0	0	0	0	0	0	0	0	0	0	0	0	0	0	0	0
Otu3190	0	0	0	0	0	0	0	0	0	0	0	0	0	0	7.30707e-05	3.75961e-05	0	0	0	0	0	0	0	0	0	0	0	0	0	0	0	0	0	0	0	0	0	0	0	0	0	0	0	0	0	0	0	0	0
Otu3191	0	0	0	0	0	0	0	0	0	0	0	0	0	0	0	0	0	0	0	0	0	0	0	0	0	0	0	0	0	0	0	0	0	0	0	0	0	0	8.76755e-06	0	9.95203e-06	0	0	0	0	0	0	0	0
Otu3192	0	0	0	0	0	0	0	0	0	0	0	0	0	0	0	0	0	0	0	0	0	0	0	0	0	0	0	0	0	0	0	0	0	0	0	0	0	0	0	0	0	0	0	0	0	0	0	0	0
Otu3207	0	0	0	0	0	0	0	0	0	0	0	0	0	0	4.56692e-05	0	6.69985e-05	0	0	0	0	0	0	0	0	0	0	0	0	0	0	0	0	0	0	0	0	0	0	0	0	0	0	0	0	0	0	0	0
Otu3208	0	0	0	0	5.58644e-05	0	0	0	0	0	0	0	0	0	0	0	0	0	0	0	0	0	9.79096e-06	0	0	0	0	0	0	0	0	0	0	0	0	0	0	0	0	0	0	0	0	0	0	0	0	0	0
Otu3212	0	0	0	0	0	0	0	0	0	0	0	0	0	0	0	0	0	0	0	0	0	0	0	0	0	0	0	0	0	0	0	0	0	0	0	0	0	0	2.63026e-05	7.13171e-05	0	1.2061e-05	0	0	0	0	0	0	0
Otu3215	0	0	0	0	0	0	0	0	0	0	0	0	0	0	0.000100472	9.39903e-06	0	0	0	0	0	0	0	0	0	0	0	0	0	0	0	0	0	0	0	0	0	0	0	0	0	0	0	0	0	0	0	0	0
Otu3216	0	0	0	0	0	0	0	0	0	0	0	0	0	0	0	0	0	0	0	0	0	0	0	0	0	0	0	0	0	0	0	0	0	0	0	0	0	0	4.38377e-05	2.67439e-05	0	4.82439e-05	0	0	0	0	0	0	0
Otu3217	0	0	0	0	0	0	0	0	0	0	0	0	0	0	0	0	0	0	0	0	0	0	0	0	0	0	0	0	0	0	0	0	0	0	0	0	0	0	7.01404e-05	8.91464e-06	0	3.61829e-05	0	0	0	0	0	0	0
Otu3230	0	0	0	0	0	0	0	0	0	0	0	0	0	0.000101514	9.13384e-06	0	0	0	0	0	0	0	0	0	0	0	0	0	0	0	0	0	0	0	0	0	0	0	0	0	0	0	0	0	0	0	0	0	0
Otu3259	0	0	0	0	0	0	0	0	0	0	0	0	0	8.12109e-05	0	0	2.87136e-05	0	0	0	0	0	0	0	0	0	0	0	0	0	0	0	0	0	0	0	0	0	0	0	0	0	0	0	0	0	0	0	0
Otu3324	0	0	0	0	0	0	0	0	0	0	0	0	0	7.10595e-05	0	0	3.82848e-05	0	0	0	0	0	0	0	0	0	0	0	0	0	0	0	0	0	0	0	0	0	0	0	0	0	0	0	0	0	0	0	0
Otu3359	0	0	0	0	0	0	0	0	0	0	0	0	0	6.09081e-05	0	0	4.7856e-05	0	0	0	0	0	0	0	0	0	0	0	0	0	0	0	0	0	0	0	0	0	0	0	0	0	0	0	0	0	0	0	0
Otu3233	0	0	0	0	0	0	0	0	0	0	0	0	0	5.07568e-05	0	5.63942e-05	0	0	0	0	0	0	0	0	0	0	0	0	0	0	0	0	0	0	0	0	0	0	0	0	0	0	0	0	0	0	0	0	0
Otu3282	0	0	0	0	0	0	0	0	0	0	0	0	0	5.07568e-05	0	0	5.74273e-05	0	0	0	0	0	0	0	0	0	0	0	0	0	0	0	0	0	0	0	0	0	0	0	0	0	0	0	0	0	0	0	0
Otu3257	0	0	0	0	0	0	0	0	0	0	0	0	0	5.07568e-05	0	9.39903e-06	4.7856e-05	0	0	0	0	0	0	0	0	0	0	0	0	0	0	0	0	0	0	0	0	0	0	0	0	0	0	0	0	0	0	0	0
Otu3284	0	0	0	0	0	0	0	0	0	0	0	0	0	4.06054e-05	2.74015e-05	0	3.82848e-05	0	0	0	0	0	0	0	0	0	0	0	0	0	0	0	0	0	0	0	0	0	0	0	0	0	0	0	0	0	0	0	0
Otu2787	0	0	0	0	0	0	0	0	0	0	0	0	0	3.04541e-05	0	7.51922e-05	0	0	0	0	0	0	0	0	0	0	0	0	0	0	0	0	0	0	0	0	0	0	0	0	0	0	0	0	0	0	0	0	0
Otu3314	0	0	0	0	0	0	0	0	0	0	0	0	0	3.04541e-05	0	0	7.65697e-05	0	0	0	0	0	0	0	0	0	0	0	0	0	0	0	0	0	0	0	0	0	0	0	0	0	0	0	0	0	0	0	0
Otu3165	0	0	0	0	0	0	0	0	0	0	0	0	0	2.03027e-05	5.4803e-05	1.87981e-05	9.57121e-06	0	0	0	0	0	0	0	0	0	0	0	0	0	0	0	0	0	0	0	0	0	0	0	0	0	0	0	0	0	0	0	0
Otu3262	0	0	0	0	0	0	0	0	0	0	0	0	0	2.03027e-05	4.56692e-05	3.75961e-05	0	0	0	0	0	0	0	0	0	0	0	0	0	0	0	0	0	0	0	0	0	0	0	0	0	0	0	0	0	0	0	0	0
Otu3312	0	0	0	0	0	0	0	0	0	0	0	0	0	2.03027e-05	9.13384e-06	0	7.65697e-05	0	0	0	0	0	0	0	0	0	0	0	0	0	0	0	0	0	0	0	0	0	0	0	0	0	0	0	0	0	0	0	0
Otu3373	0	0	0	0	0	0	0	0	0	0	0	1.94086e-05	1.75871e-05	2.03027e-05	0	0	5.74273e-05	0	0	0	0	0	0	0	0	0	0	0	0	0	0	0	0	0	0	0	0	0	0	0	0	0	0	0	0	0	0	0	0
Otu3378	0	0	0	0	0	0	0	0	0	0	0	0	0	2.03027e-05	0	7.51922e-05	9.57121e-06	0	0	0	0	0	0	0	0	0	0	0	0	0	0	0	0	0	0	0	0	0	0	0	0	0	0	0	0	0	0	0	0
Otu2888	0	0	0	0	0	0	0	0	0	0	0	0	0	1.01514e-05	4.56692e-05	3.75961e-05	9.57121e-06	0	0	0	0	0	0	0	0	0	0	0	0	0	0	0	0	0	0	0	0	0	0	0	0	0	0	0	0	0	0	0	0
Otu3156	0	0	0	0	0	0	0	0	0	0	0	0	0	1.01514e-05	4.56692e-05	3.75961e-05	9.57121e-06	0	0	0	0	0	0	0	0	0	0	0	0	0	0	0	0	0	0	0	0	0	0	0	0	0	0	0	0	0	0	0	0
Otu3369	0	0	0	0	0	0	0	0	0	0	3.79415e-05	4.85215e-05	5.27612e-05	0	0	0	0	0	0	0	0	0	0	0	0	0	0	0	0	0	0	0	0	0	0	0	0	0	0	0	0	0	0	0	0	0	0	0	0
Otu2880	0	0	0	0	0	0.000141819	2.21852e-05	0	0	0	0	0	0	0	0	0	0	0	0	0	0	0	0	0	0	0	0	0	0	0	0	0	0	0	0	0	0	0	0	0	0	0	0	0	0	0	0	0	0
Otu2363	0	0	0	0	0	0	1.10926e-05	0	0	0	0	0	0	0	0	0	0	0	0	0	0	0	0	0	0	0	0	0	2.05577e-05	0	0	0	0	0	0	0	0	0	0	0	0	0	0	0	0	0	0	0	1.55181e-05
Otu2899	0	0	0	0	0	0	0	0	0	0	0	0	0	0	4.56692e-05	5.63942e-05	0	0	0	0	0	0	0	0	0	0	0	0	0	0	0	0	0	0	0	0	0	0	0	0	0	0	0	0	0	0	0	0	0
Otu3040	0	0	0	0	0	0	0	0	0	0	0	0	0	0	4.56692e-05	3.75961e-05	1.91424e-05	0	0	0	0	0	0	0	0	0	0	0	0	0	0	0	0	0	0	0	0	0	0	0	0	0	0	0	0	0	0	0	0
Otu3124	0	0	0	0	0	0	0	0	0	0	0	0	0	0	7.30707e-05	1.87981e-05	9.57121e-06	0	0	0	0	0	0	0	0	0	0	0	0	0	0	0	0	0	0	0	0	0	0	0	0	0	0	0	0	0	0	0	0
Otu3172	0	0	0	0	0	0	0	0	0	0	0	0	0	0	3.65354e-05	4.69951e-05	1.91424e-05	0	0	0	0	0	0	0	0	0	0	0	0	0	0	0	0	0	0	0	0	0	0	0	0	0	0	0	0	0	0	0	0
Otu2951	0	0	0	0	0	0	2.21852e-05	3.74742e-05	0	0	0	0	1.75871e-05	0	0	0	0	0	0	0	0	0	0	0	0	0	0	0	6.85255e-06	0	0	0	0	0	0	0	0	0	0	0	0	0	0	0	0	0	0	0	0
Otu2998	0	0	0	0	0	0	0	0	0	0	0	0	0	0	0	0	0	2.33441e-05	6.90799e-06	0	0	0	0	0	2.87759e-05	0	0	0	0	2.41747e-05	0	0	0	0	0	0	0	0	0	0	0	0	0	0	0	0	0	0	0
Otu3086	0	0	0	0	0	0	0	0	0	0	0	0	0	0	0	0	0	0	0	0	0	0	0	0	0	0	0	0	0	0	0	0	0	0	0	0	0	0	0	0	0	0	0	0	0	0	0	0	4.65542e-05
Otu3153	0	0	0	0	0	0	0	3.74742e-05	0	0	0	0	0	0	0	0	0	0	0	8.60719e-06	0	0	0	0	0	7.29629e-06	0	0	0	0	0	0	0	0	0	0	0	0	0	0	0	0	0	0	0	0	0	0	0
Otu3200	0	0	0	0	0	0	0	0	0	0	0	0	0	0	7.30707e-05	0	2.87136e-05	0	0	0	0	0	0	0	0	0	0	0	0	0	0	0	0	0	0	0	0	0	0	0	0	0	0	0	0	0	0	0	0
Otu3227	0	0	0	0	0	0	0	0	0	0	0	0	0	0	0	0	0	0	0	0	0	0	0	0	0	0	0	0	0	0	0	0	0	0	0	0	0	0	5.26053e-05	1.78293e-05	0	3.61829e-05	0	0	0	0	0	0	0
Otu3229	0	0.000314191	0	0	0	0	0	0	0	0	0	0	0	0	0	0	0	0	0	8.60719e-06	0	0	0	0	0	0	0	0	0	0	0	0	0	0	0	0	0	0	0	0	0	0	0	0	0	0	0	0	0
Otu3231	0	0	0	0	0	0	0	0	0	0	0	0	0	0	0	0	0	0	0	0	0	0	0	0	0	0	0	0	0	0	0	0	0	0	0	0	0	0	0	0	0	0	0	0	0	0	0	0	0
Otu3234	0	0	0	0	0	0	0	0	0	0	0	0	0	0	5.4803e-05	1.87981e-05	9.57121e-06	0	6.90799e-06	0	0	0	0	0	0	0	0	0	0	6.04368e-06	0	0	0	0	0	0	0	0	0	0	0	0	0	0	0	0	0	0	0
Otu3235	0	0	0	0	0	0	0	0	0	0	0	0	0	0	0	0	0	0	0	0	0	0	0	0	0	0	0	0	0	0	0	0	0	0	0	0	0	0	4.38377e-05	1.78293e-05	0	4.82439e-05	0	0	0	0	0	0	0
Otu3236	0	0	0	0	2.79322e-05	1.57577e-05	1.10926e-05	3.74742e-05	0	0	0	0	0	0	0	0	0	0	0	0	0	0	0	0	0	0	0	0	0	0	0	0	0	0	0	0	0	0	0	3.56586e-05	9.95203e-06	0	0	0	0	0	0	0	0
Otu3240	0	0	0	0	0	0	0	0	0	0	0	0	0	0	0	0	0	0	0	0	0	0	0	0	0	0	0	0	0	0	0	0	0	0	0	0	0	0	1.75351e-05	0	0	0.000108549	0	0	0	0	0	0	0
Otu3242	0	0	0	0	0	0	0	0	0	0	0	0	0	0	0	0	0	0	0	0	0	0	0	0	0	0	0	0	0	0	0	0	0	0	0	0	0	0	1.75351e-05	4.45732e-05	0	4.82439e-05	0	0	0	0	0	0	0
Otu3244	0	0	0	0	0	0	0	0	0	0	0	0	0	0	0	0	0	0	0	0	0	0	0	0	0	0	0	0	0	0	0	0	0	0	0	0	0	0	0	0	0	0	0	0	0	0	0	0	0
Otu3246	0	0	0	0	0	0	0	0	0	0	0	0	0	0	0	0	0	0	0	0	0	0	0	0	0	0	0	0	0	0	0	0	0	0	0	0	0	0	0	0	0	0	0	0	0	0	0	0	0
Otu3248	0	0	0	9.45823e-06	0	0	0	0	0	0	0	0	0	0	0	0	0	0	0	0	0	0	0	0	0	0	0	0	0	0	0	0	0	0	0	0	0	0	0	0	0	0	0	0	0	0	0	7.14051e-06	0
Otu3250	0	0	0	0	0	0	0	0	0	0	0	0	0	0	0	0	0	0	0	0	0	0	0	0	0	0	0	0	0	0	0	0	0	0	0	0	0	0	1.75351e-05	6.24025e-05	0	2.4122e-05	0	0	0	0	0	0	0
Otu3251	0	0	0	0	0	0	0	0	0	0	0	0	0	0	0	0	0	0	0	0	0	0	0	0	0	0	0	0	0	0	0	0	0	0	0	0	0	0	0	0	0	0	0	0	0	0	0	0	0
Otu3252	0	0	0	0	0	0	0	0	0	0	0	0	0	0	0	0	0.000105283	0	0	0	0	0	0	0	0	0	0	0	0	0	0	0	0	0	0	0	0	0	0	0	0	0	0	0	0	0	0	0	0
Otu3256	0	0	0	0	0	0	0	0	0	0	0	0	0	0	9.13384e-05	9.39903e-06	0	0	0	0	0	0	0	0	0	0	0	0	0	0	0	0	0	0	0	0	0	0	0	0	0	0	0	0	0	0	0	0	0
Otu3268	0	0	0	0	0	0	1.10926e-05	0	0	0	0	0	0	0	0	0	0	0	0	0	0	0	0	0	0	0	1.02214e-05	0	0	0	0	0	0	0	0	0	0	0	0	0	0	0	0	0	0	0	0	0	1.55181e-05
Otu3271	0	0	0	0	0	0	0	0	0	0	0	0	0	0	6.39369e-05	0	3.82848e-05	0	0	0	0	0	0	0	0	0	0	0	0	0	0	0	0	0	0	0	0	0	0	0	0	0	0	0	0	0	0	0	0
Otu3281	0	0	0	0	0	0	0	0	0	0	0	0	0	0	0	0	0	0	0	0	0	0	0	0	0	0	0	0	0	0	0	0	0	0	0	0	0	0	0	0	0	0	0	0	0	0	0	0	0
Otu3288	0	0	0	6.62076e-05	0	6.30308e-05	0	0	0	0	0	0	0	0	0	0	0	0	0	0	0	0	0	0	0	0	0	0	0	0	0	0	0	0	0	0	0	0	0	0	0	0	0	0	0	0	0	0	0
Otu3291	0	0	0	0	0	3.15154e-05	4.43705e-05	0	0	0	0	0	0	0	0	0	0	0	0	0	0	0	0	0	0	0	0	0	0	0	0	0	0	0	0	0	0	0	0	0	0	0	0	0	0	0	0	0	0
Otu3293	0	0	0	0	0	0	2.21852e-05	3.74742e-05	0	0	0	0	0	0	0	0	0	0	0	0	0	0	0	0	0	0	0	0	0	0	0	0	0	0	0	0	0	0	0	0	0	0	0	0	0	0	0	0	0
Otu3298	0	0	0	0	0	0	0	0	0	0	0	0	0	0	0	2.81971e-05	7.65697e-05	0	0	0	0	0	0	0	0	0	0	0	0	0	0	0	0	0	0	0	0	0	0	0	0	0	0	0	0	0	0	0	0
Otu3303	2.36586e-05	3.49101e-05	0	0	2.79322e-05	1.57577e-05	2.21852e-05	3.74742e-05	0	0	0	0	0	0	0	0	0	0	0	0	0	0	9.79096e-06	0	0	0	0	0	0	0	0	0	0	0	0	0	0	0	0	0	0	0	0	0	0	0	0	0	0
Otu3304	0	0	0	0	0	0	0	0	0	0	0	0	0	0	9.13384e-06	9.39903e-06	8.61409e-05	0	0	0	0	0	0	0	0	0	0	0	0	0	0	0	0	0	0	0	0	0	0	0	0	0	0	0	0	0	0	0	0
Otu3306	0	0	0	0	0	0	0	0	0	0	0	0	0	0	0	9.39903e-05	9.57121e-06	0	0	0	0	0	0	0	0	0	0	0	0	0	0	0	0	0	0	0	0	0	0	0	0	0	0	0	0	0	0	0	0
Otu3311	0	0	0	9.45823e-06	0	0.000126062	2.21852e-05	0	0	0	0	0	0	0	0	0	0	0	0	0	0	0	0	0	0	0	0	0	0	0	0	0	0	0	0	0	0	0	0	0	0	0	0	0	0	0	0	0	0
Otu3317	0	0	0	0	0	0	0	0	0	0	0	0	0	0	0	0	0	0	0	0	0	0	0	0	0	0	0	7.48156e-06	6.85255e-06	0	7.34786e-06	0	0	0	0	0	0	0	0	0	0	0	0	0	0	0	0	0	0
Otu3320	0	0	0	0	0	0	0	0	0	0	0	0	0	0	0	9.39903e-06	9.57121e-05	0	0	0	0	0	0	0	0	0	0	0	0	0	0	0	0	0	0	0	0	0	0	0	0	0	0	0	0	0	0	0	0
Otu3322	0	0	0	0	0	0	0	0	0	0	0	0	0	0	0	0	0	0	0	0	0	0	0	0	0	0	0	0	0	0	0	0	0	0	0	0	0	0	0	0	9.95203e-06	0	0	0	0	0	0	0	0
Otu3323	0	0	0	0	0	1.57577e-05	1.10926e-05	3.74742e-05	0	0	0	0	0	0	0	0	0	0	0	0	0	0	0	0	0	0	0	0	0	0	0	0	0	0	0	0	0	0	0	0	0	0	0	0	0	0	0	0	0
Otu3325	0	0	0	0	0	0	0	0	0	0	0	0	0	0	0	0	0	0	0	0	0	0	0	0	0	0	0	0	0	0	0	0	0	0	0	0	0	0	0	0	0	0	0	0	0	0	0	0	0
Otu3328	0	0	0	0	0	0	0	0	0	0	0	0	0	0	0	0	0	0	0	0	0	0	0	0	0	0	0	0	0	0	0	0	0	0	0	0	0	0	1.75351e-05	0	0	0.000108549	0	0	0	0	0	0	0
Otu3334	0	0	0	0	0	0	0	0	0	0	0	0	0	0	0	0	0	0	0	0	0	0	0	0	0	0	0	0	0	0	0	0	0	0	0	0	0	0	0	0	0	0	0	0	0	0	0	0	0
Otu3335	0	0	0	0	0	0	0	0	0	0	0	0	0	0	0	0	0	0	0	0	0	0	0	0	0	0	0	0	0	0	0	0	0	0	0	0	0	0	0	0	9.95203e-06	0	0	0	0	0	0	0	0
Otu3338	0	0	0	0	0	0	0	0	0	0	0	0	0	0	0	0	0	0	0	0	0	0	0	0	0	0	0	0	0	0	0	0	0	0	0	0	0	0	0	0	0	0	0	0	0	0	0	0	0
Otu3344	0	0	0	0	0	0	0	0	0	0	0	0	0	0	0	0	0	0	0	0	0	0	0	0	0	0	0	0	0	0	0	0	0	0	0	0	0	0	0	0	0	0	0	0	0	0	0	0	0
Otu3351	0	0	0	0	0	0	0	0	0	0	0	0	0	0	0	0	0	0	0	0	0	0	0	0	0	0	0	0	0	0	0	0	0	0	0	0	0	0	0	0	0	0	0	0	0	0	0	0	0
Otu3358	0	0	0	9.45823e-06	0	0.000126062	1.10926e-05	0	0	0	0	0	0	0	0	0	0	0	0	0	0	0	0	0	0	0	0	0	0	0	0	0	0	0	0	0	0	0	0	0	0	0	0	0	0	0	0	0	0
Otu3362	0	0	0	1.89165e-05	5.58644e-05	1.57577e-05	2.21852e-05	0	0	0	0	0	0	0	0	0	0	0	0	0	0	0	0	0	0	0	0	0	0	0	0	0	6.82794e-06	0	0	0	0	0	0	0	0	0	0	0	0	0	0	0	0
Otu3366	0	0	0	0	0	0	0	0	0	0	0	0	0	0	6.39369e-05	9.39903e-06	2.87136e-05	0	0	0	0	0	0	0	0	0	0	0	0	0	0	0	0	0	0	0	0	0	0	0	0	0	0	0	0	0	0	0	0
Otu3370	0	0	0	0	0	0	0	3.74742e-05	0	0	0	0	0	0	0	0	0	0	0	0	0	0	0	0	0	0	0	0	0	0	0	0	0	0	0	0	0	0	4.38377e-05	8.91464e-06	0	4.82439e-05	0	0	0	0	0	0	0
Otu3372	0	0	0	0	0	0	0	0	0	0	0	0	0	0	0	0	0	0	0	0	0	0	0	0	0	0	0	0	0	0	0	0	0	0	0	0	0	0	0	0	0	0	0	0	0	0	0	0	0
Otu3375	0	0	0	0	0	0	0	0	0	0	0	0	0	0	7.30707e-05	9.39903e-06	1.91424e-05	0	0	0	0	0	0	0	0	0	0	0	0	0	0	0	0	0	0	0	0	0	0	0	0	0	0	0	0	0	0	0	0
Otu3487	0	0	0	0	0	0	0	0	0	0	0	0	0	0.000101514	0	0	0	0	0	0	0	0	0	0	0	0	0	0	0	0	0	0	0	0	0	0	0	0	0	0	0	0	0	0	0	0	0	0	0
Otu3507	0	0	0	0	0	0	0	0	0	0	0	0	0	0.000101514	0	0	0	0	0	0	0	0	0	0	0	0	0	0	0	0	0	0	0	0	0	0	0	0	0	0	0	0	0	0	0	0	0	0	0
Otu3539	0	0	0	0	0	0	0	0	0	0	0	0	0	0.000101514	0	0	0	0	0	0	0	0	0	0	0	0	0	0	0	0	0	0	0	0	0	0	0	0	0	0	0	0	0	0	0	0	0	0	0
Otu3481	0	0	0	0	0	0	0	0	0	0	0	9.70431e-06	0	9.13622e-05	0	0	0	0	0	0	0	0	0	0	0	0	0	0	0	0	0	0	0	0	0	0	0	0	0	0	0	0	0	0	0	0	0	0	0
Otu3340	0	0	0	0	0	0	0	0	0	0	0	0	0	8.12109e-05	0	0	1.91424e-05	0	0	0	0	0	0	0	0	0	0	0	0	0	0	0	0	0	0	0	0	0	0	0	0	0	0	0	0	0	0	0	0
Otu0406	0	0	0	0	0	0	0	0	0	0	0	0	0	5.07568e-05	9.13384e-06	1.87981e-05	1.91424e-05	0	0	0	0	0	0	0	0	0	0	0	0	0	0	0	0	0	0	0	0	0	0	0	0	0	0	0	0	0	0	0	0
Otu3296	0	0	0	0	0	0	0	0	0	0	0	0	1.75871e-05	4.06054e-05	0	0	0	0	0	0	0	0	0	0	0	0	0	0	0	0	0	0	0	0	0	0	0	0	0	0	0	0	0	0	0	0	0	7.14051e-06	0
Otu3393	0	0	0	0	0	0	0	0	0	0	0	0	0	4.06054e-05	0	5.63942e-05	0	0	0	0	0	0	0	0	0	0	0	0	0	0	0	0	0	0	0	0	0	0	0	0	0	0	0	0	0	0	0	0	0
Otu3446	0	0	0	0	0	0	0	0	0	0	0	0	0	4.06054e-05	0	0	5.74273e-05	0	0	0	0	0	0	0	0	0	0	0	0	0	0	0	0	0	0	0	0	0	0	0	0	0	0	0	0	0	0	0	0
Otu3405	0	0	0	0	0	0	0	0	0	0	0	0	0	3.04541e-05	0	0	6.69985e-05	0	0	0	0	0	0	0	0	0	0	0	0	0	0	0	0	0	0	0	0	0	0	0	0	0	0	0	0	0	0	0	0
Otu3443	0	0	0	0	0	0	0	0	0	0	0	0	0	3.04541e-05	0	0	6.69985e-05	0	0	0	0	0	0	0	0	0	0	0	0	0	0	0	0	0	0	0	0	0	0	0	0	0	0	0	0	0	0	0	0
Otu2100	0	0	0	9.45823e-06	0	0	0	0	0	0	0	0	0	2.03027e-05	0	0	6.69985e-05	0	0	0	0	0	0	0	0	0	0	0	0	0	0	0	0	0	0	0	0	0	0	0	0	0	0	0	0	0	0	0	0
Otu3524	0	0	0	0	0	0	0	0	0	0	0	0	0	2.03027e-05	0	6.57932e-05	9.57121e-06	0	0	0	0	0	0	0	0	0	0	0	0	0	0	0	0	0	0	0	0	0	0	0	0	0	0	0	0	0	0	0	0
Otu0972	0	0.000174551	0	0	0	0	0	0	0	0	0	0	0	1.01514e-05	0	1.87981e-05	9.57121e-06	0	0	0	0	0	0	0	0	0	0	0	0	0	0	0	0	0	0	0	0	0	0	0	0	0	0	0	0	0	0	0	0
Otu1942	0	0	0	0	0	0	0	0	0	0	0	0	0	1.01514e-05	0	9.39903e-06	7.65697e-05	0	0	0	0	0	0	0	0	0	0	0	0	0	0	0	0	0	0	0	0	0	0	0	0	0	0	0	0	0	0	0	0
Otu3163	0	0	0	0	0	0	0	0	0	0	0	0	0	1.01514e-05	9.13384e-06	0	2.87136e-05	0	0	2.58216e-05	0	0	9.79096e-06	1.0606e-05	0	0	0	0	0	0	0	0	0	0	0	0	0	0	0	0	0	0	0	0	0	0	0	0	0
Otu3331	0	0	0	0	0	0	0	0	0	0	0	0	0	1.01514e-05	2.74015e-05	2.81971e-05	2.87136e-05	0	0	0	0	0	0	0	0	0	0	0	0	0	0	0	0	0	0	0	0	0	0	0	0	0	0	0	0	0	0	0	0
Otu3461	0	0	0	0	0	0	0	0	0	0	0	0	0	1.01514e-05	1.82677e-05	4.69951e-05	1.91424e-05	0	0	0	0	0	0	0	0	0	0	0	0	0	0	0	0	0	0	0	0	0	0	0	0	0	0	0	0	0	0	0	0
Otu3518	0	0	0	0	0	0	0	0	0	0	0	0	0	1.01514e-05	0	0	9.57121e-06	0	0	0	0	0	0	0	0	0	0	0	0	0	0	0	0	0	0	0	0	0	3.50702e-05	8.91464e-06	0	2.4122e-05	0	0	0	0	0	0	0
Otu3520	0	0	0	0	0	0	0	0	0	0	0	0	0	1.01514e-05	5.4803e-05	2.81971e-05	0	0	0	0	0	0	0	0	0	0	0	0	0	0	0	0	0	0	0	0	0	0	0	0	0	0	0	0	0	0	0	0	0
Otu2536	0	0	0	0	0	0	0	0	0	0	0	0	0	0	9.13384e-06	8.45912e-05	0	0	0	0	0	0	0	0	0	0	0	0	0	0	0	0	0	0	0	0	0	0	0	0	0	0	0	0	0	0	0	0	0
Otu3046	0	0	0	0	0	0	0	0	0	0	0	0	0	0	5.4803e-05	2.81971e-05	9.57121e-06	0	0	0	0	0	0	0	0	0	0	0	0	0	0	0	0	0	0	0	0	0	0	0	0	0	0	0	0	0	0	0	0
Otu3120	0	0	0	0	0	0	0	0	0	0	0	0	0	0	2.74015e-05	6.57932e-05	0	0	0	0	0	0	0	0	0	0	0	0	0	0	0	0	0	0	0	0	0	0	0	0	0	0	0	0	0	0	0	0	0
Otu3098	0	0	0	0	0	0	0	0	0	0	0	0	0	0	5.4803e-05	2.81971e-05	9.57121e-06	0	0	0	0	0	0	0	0	0	0	0	0	0	0	0	0	0	0	0	0	0	0	0	0	0	0	0	0	0	0	0	0
Otu3294	0	0	0	0	0	0	0	0	0	0	0	0	0	0	6.39369e-05	0	2.87136e-05	0	0	0	0	0	0	0	0	0	0	0	0	0	0	0	0	0	0	0	0	0	0	0	0	0	0	0	0	0	0	0	0
Otu3356	0	0	0	0	0	0	0	0	0	0	0	0	0	0	6.39369e-05	1.87981e-05	9.57121e-06	0	0	0	0	0	0	0	0	0	0	0	0	0	0	0	0	0	0	0	0	0	0	0	0	0	0	0	0	0	0	0	0
Otu3437	0	0	0	0	0	0	0	0	0	0	0	0	0	0	0	0	0	7.78137e-06	3.45399e-05	1.72144e-05	0	0	0	0	0	0	0	0	0	1.20874e-05	0	0	0	0	0	0	0	0	0	0	0	0	0	0	0	0	0	0	0
Otu3395	0	0	0	0	2.79322e-05	7.87885e-05	3.32779e-05	3.74742e-05	0	0	0	0	0	0	0	0	0	0	0	0	0	0	0	0	0	0	0	0	0	0	0	0	0	0	0	0	0	0	0	0	0	0	0	0	0	0	0	0	0
Otu3490	0	0	0	0	2.79322e-05	3.15154e-05	7.76484e-05	0	0	0	0	0	0	0	0	0	0	0	0	0	0	0	0	0	0	0	0	0	0	0	0	0	0	0	0	0	0	0	0	0	0	0	0	0	0	0	0	0	0
Otu3501	0	0	0	0	0	0.000157577	0	0	0	0	0	0	0	0	0	0	0	0	0	0	0	0	0	0	0	0	0	0	0	0	0	0	0	0	0	0	0	0	0	0	0	0	0	0	0	0	0	0	0
Otu3285	0	0	0	9.45823e-06	0	0	1.10926e-05	0	0	0	0	0	0	0	0	0	0	0	0	0	0	0	0	0	0	0	0	0	0	0	0	0	6.82794e-06	1.45772e-05	7.54085e-06	0	0	0	0	0	0	0	0	4.32386e-05	0	7.20005e-06	0	0	1.55181e-05
Otu3343	0	0	0	0	0	0	0	0	0	0	0	0	0	0	4.56692e-05	2.81971e-05	1.91424e-05	0	0	0	0	0	0	0	0	0	0	0	0	0	0	0	0	0	0	0	0	0	0	0	0	0	0	0	0	0	0	0	0
Otu3380	0	0	0	0	0	0	0	0	0	0	0	0	0	0	4.56692e-05	0	4.7856e-05	0	0	0	0	0	0	0	0	0	0	0	0	0	0	0	0	0	0	0	0	0	0	0	0	0	0	0	0	0	0	0	0
Otu3381	0	0	0	0	0	0	0	0	0	0	0	0	0	0	0	0	0	0	0	0	0	0	0	0	0	0	0	0	0	0	0	0	0	0	0	0	0	0	0	0	0	0	0	0	0	0	0	0	0
Otu3385	0	0	0	0	0	0	0	0	0	0	0	0	0	0	0	0	0	0	0	0	0	0	0	0	0	0	0	0	0	0	0	0	0	0	0	0	0	0	0	0	0	0	0	0	0	0	0	0	0
Otu3388	0	0	0	0	0	0	0	0	0	0	0	0	0	0	0	0	0	0	0	0	0	0	0	0	0	0	0	0	0	0	0	0	0	0	0	0	0	0	1.75351e-05	7.13171e-05	0	0	0	0	0	0	0	0	0
Otu3390	0	0	0	0	0	0	0	0	0	0	0	0	0	0	0	0	0	0	0	0	0	0	0	0	0	0	0	0	0	0	0	0	0	0	0	0	0	0	2.63026e-05	4.45732e-05	0	2.4122e-05	0	0	0	0	0	0	0
Otu3391	0	0	0	0	0	0	0	0	0	0	0	0	0	0	0	0	0	0	0	0	0	0	0	0	0	0	0	0	0	0	0	0	0	0	0	0	0	0	0	5.34879e-05	0	4.82439e-05	0	0	0	0	0	0	0
Otu3392	0	0	0	0	0	0	0	0	0	0	0	0	0	0	0	0	0	0	0	0	0	0	0	0	0	1.45926e-05	0	2.24447e-05	2.05577e-05	0	0	0	0	0	0	0	0	0	0	0	0	0	0	0	0	0	0	0	0
Otu3396	0	0	0	0	0	0	0	0	0	0	0	0	0	0	0	0	0	0	0	0	0	0	0	0	0	0	0	0	0	0	0	0	0	0	0	0	0	0	0	0	8.95683e-05	0	0	0	0	0	0	0	0
Otu3397	0	0	0	0	0	0	0	0	0	0	0	0	0	0	1.82677e-05	1.87981e-05	5.74273e-05	0	0	0	0	0	0	0	0	0	0	0	0	0	0	0	0	0	0	0	0	0	0	0	0	0	0	0	0	0	0	0	0
Otu3401	0	0	0	0	0	0	0	0	0	0	0	0	0	0	6.39369e-05	1.87981e-05	9.57121e-06	0	0	0	0	0	0	0	0	0	0	0	0	0	0	0	0	0	0	0	0	0	0	0	0	0	0	0	0	0	0	0	0
Otu3402	0	0	0	0	0	0	0	0	0	0	0	0	0	0	0	0	0	0	0	0	0	0	0	0	0	0	0	0	0	0	0	0	0	0	0	0	0	0	0	0	0	0	0	0	0	0	0	0	0
Otu3403	0	0	0	0	0	0	0	0	0	0	0	0	0	0	1.82677e-05	7.51922e-05	0	0	0	0	0	0	0	0	0	0	0	0	0	0	0	0	0	0	0	0	0	0	0	0	0	0	0	0	0	0	0	0	0
Otu3411	0	0	0	0	0	0	0	0	0	0	0	0	0	0	0	0	0	0	0	0	0	0	0	0	0	0	0	0	0	0	0	0	0	0	0	0	0	0	0	0	0	0	0	0	0	0	0	0	0
Otu3412	0	0	0	0	0	0	0	0	0	0	0	0	0	0	0	0	0	0	0	0	0	0	0	0	0	0	0	0	0	0	0	0	0	0	0	0	0	0	2.63026e-05	8.91464e-06	2.98561e-05	3.61829e-05	0	0	0	0	0	0	0
Otu3413	0	0	0	0	0	0	0	0	0	0	0	0	0	0	3.65354e-05	5.63942e-05	0	0	0	0	0	0	0	0	0	0	0	0	0	0	0	0	0	0	0	0	0	0	0	0	0	0	0	0	0	0	0	0	0
Otu3420	0	0	0	0	0	0	0	0	0	0	0	0	0	0	0	0	0	0	0	0	0	0	0	0	0	0	0	0	0	0	0	0	0	0	0	0	0	0	3.50702e-05	0	0	7.23659e-05	0	0	0	0	0	0	0
Otu3421	0	0	0	0	0	0	0	0	0	0	0	0	0	0	0	0	0	0	0	0	0	0	0	0	0	0	0	0	0	0	0	0	0	0	0	0	0	0	7.01404e-05	0	0	2.4122e-05	0	0	0	0	0	0	0
Otu3422	0	0	0	0	0	0	0	0	0	0	0	0	0	0	0	0	0	0	0	0	0	0	0	0	1.91839e-05	0	0	0	6.85255e-06	0	0	7.21339e-06	0	0	0	0	0	0	0	0	0	0	0	0	0	0	0	0	1.55181e-05
Otu3423	0	0	0	0	0	0	0	0	0	0	0	0	0	0	0	0	0	0	0	0	0	0	0	0	0	0	0	0	0	0	0	0	0	0	0	0	0	0	0	0	0	0	0	0	0	0	0	0	0
Otu3425	0	0	0	0	0	0	0	0	0	0	0	0	0	0	0	0	0	0	0	1.72144e-05	0	0	0	0	0	0	0	0	0	0	0	0	6.82794e-06	0	0	0	0	0	0	0	0	0	0	0	0	0	0	0	0
Otu3428	0	0	0	0	0	0	0	0	0	0	0	0	0	0	0	0	0	0	0	0	0	0	0	0	0	0	0	0	0	0	0	0	0	0	0	0	0	0	8.76755e-06	8.91464e-06	0	9.64878e-05	0	0	0	0	0	0	0
Otu3432	0	0	0	0	0	0	0	0	0	0	0	0	0	0	0	0	0	0	0	0	0	0	0	0	0	0	0	0	0	0	0	0	0	0	0	0	0	0	0	0	0	0	0	0	0	0	0	0	0
Otu3441	0	0	0	0	0	0	0	0	0	0	0	0	0	0	2.74015e-05	2.81971e-05	2.87136e-05	0	0	0	0	0	0	1.0606e-05	0	0	0	0	0	0	0	0	0	0	0	0	0	0	0	0	0	0	0	0	0	0	0	0	0
Otu3444	0	0	0	0	0	0	0	0	0	0	0	0	0	0	0	0	0	0	0	0	0	0	0	0	0	0	0	0	0	0	0	0	0	0	0	0	0	0	3.50702e-05	5.34879e-05	0	0	0	0	0	0	0	0	0
Otu3445	0	0	0	0	0	0	0	0	0	0	0	0	0	0	0	0	0	0	0	0	0	0	0	0	0	0	0	0	0	0	0	0	0	0	0	0	0	0	0	0	0	0	0	0	0	0	0	0	0
Otu3448	0	0	0	0	0	0	0	0	0	0	0	0	0	0	9.13384e-06	8.45912e-05	0	0	0	0	0	0	0	0	0	0	0	0	0	0	0	0	0	0	0	0	0	0	0	0	0	0	0	0	0	0	0	0	0
Otu3449	0	0	0	0	0	0	0	0	0	0	0	0	0	0	0	0	0	0	0	0	0	0	0	0	0	0	0	0	0	0	0	0	0	0	0	0	0	0	7.01404e-05	8.91464e-06	9.95203e-06	0	0	0	0	0	0	0	0
Otu3450	0	0	0	0	0	0	1.10926e-05	0	0	0	0	0	0	0	0	0	0	0	0	0	0	0	0	0	0	0	0	0	0	0	0	0	0	0	0	0	0	0	0	0	0	0	0	0	0	0	0	0	0
Otu3455	0	0	0	0	0	0	0	0	0	0	0	0	0	0	2.74015e-05	4.69951e-05	1.91424e-05	0	0	0	0	0	0	0	0	0	0	0	0	0	0	0	0	0	0	0	0	0	0	0	0	0	0	0	0	0	0	0	0
Otu3459	0	0	0	0	0	0	0	0	0	0	0	0	0	0	5.4803e-05	9.39903e-06	2.87136e-05	0	0	0	0	0	0	0	0	0	0	0	0	0	0	0	0	0	0	0	0	0	0	0	0	0	0	0	0	0	0	0	0
Otu3462	0	0	0	0	0	0	0	0	0	0	0	0	0	0	0	0	0	0	0	0	0	0	0	0	0	0	0	0	0	0	0	0	0	0	0	0	0	0	0	0	0	0	0	0	0	0	0	0	0
Otu3463	0	0	0	0	0	0	0	0	0	0	0	0	0	0	0	0	0	0	0	0	0	0	0	0	0	0	0	0	0	0	0	0	0	0	0	0	0	0	0	0	0	0	0	0	0	0	0	0	0
Otu3468	0	0	0	0	0	0	0	0	0	0	0	0	0	0	0	0	0	0	0	0	0	0	0	0	0	0	0	0	0	0	0	0	0	0	0	0	0	0	0	0	0	0	0	0	0	0	0	0	0
Otu3472	0	0	0	0	0	0	0	0	0	0	0	0	0	0	0	0	0	0	0	0	0	0	0	0	0	0	0	0	0	0	0	0	0	0	0	0	0	0	0	0	0	0	0	0	0	0	0	0	0
Otu3478	0	0	0	0	0	0	0	0	0	0	0	0	0	0	0	0	0	0	0	0	0	0	0	0	0	0	0	0	0	0	0	0	0	0	0	0	0	0	0	0	0	0	0	0	0	0	0	0	0
Otu3482	0	0	0	0	0	0	0	0	0	0	0	0	0	0	0	0	0	0	0	0	0	0	0	0	0	0	0	0	0	0	0	0	0	0	0	0	0	0	0	0	0	0	0	0	0	0	0	0	0
Otu3485	0	0	0	0	0	0	0	0	0	0	0	0	0	0	9.13384e-06	1.87981e-05	6.69985e-05	0	0	0	0	0	0	0	0	0	0	0	0	0	0	0	0	0	0	0	0	0	0	0	0	0	0	0	0	0	0	0	0
Otu3486	0	0	0	0	0	0	0	0	0	0	0	0	0	0	0	0	0	0	0	0	0	0	0	0	0	0	0	0	0	0	0	0	0	0	0	0	0	0	0	0	9.95203e-05	0	0	0	0	0	0	0	0
Otu3494	0	0	0	0	0	0	0	0	0	0	0	0	0	0	7.30707e-05	0	1.91424e-05	0	0	0	0	0	0	0	0	0	0	0	0	0	0	0	0	0	0	0	0	0	0	0	0	0	0	0	0	0	0	0	0
Otu3495	7.88619e-06	0	2.76154e-05	2.83747e-05	2.79322e-05	1.57577e-05	0	0	0	0	0	0	0	0	0	0	0	0	0	0	0	0	0	0	0	0	0	7.48156e-06	0	0	0	0	0	0	0	0	0	0	0	0	0	0	0	0	0	0	0	0	0
Otu3499	0	0	9.20514e-06	0	0	0	0	0	0	0	0	0	0	0	0	0	9.57121e-06	0	3.45399e-05	8.60719e-06	0	0	0	0	9.59196e-06	0	0	0	0	6.04368e-06	0	0	0	0	0	0	0	0	0	0	0	0	0	0	0	0	0	0	0
Otu3504	0	0	0	0	0	0	0	0	0	0	0	0	0	0	0	0	0	0	0	0	0	0	0	0	0	0	0	0	0	0	0	0	0	0	0	0	0	0	3.50702e-05	0	0	4.82439e-05	0	0	0	0	0	0	0
Otu3506	0	0	0	0	0	0	0	0	0	0	0	0	0	0	0	0	0	0	0	0	0	0	0	0	0	0	0	0	0	0	0	0	0	0	0	0	0	0	0	0	0	0	0	0	0	0	0	0	0
Otu3508	0	0	0	0	0	0	0	0	0	0	0	0	0	0	4.56692e-05	9.39903e-06	3.82848e-05	0	0	0	0	0	0	0	0	0	0	0	0	0	0	0	0	0	0	0	0	0	0	0	0	0	0	0	0	0	0	0	0
Otu3509	0	0	0	0	0	0	0	0	0	0	0	0	0	0	0	0	0	0	0	0	0	0	0	0	0	0	0	0	0	0	0	0	0	0	0	0	0	0	1.75351e-05	7.13171e-05	0	0	0	0	0	0	0	0	0
Otu3517	0	0	0	0	0	0	0	0	0	0	0	0	0	0	0	0	0	0	0	0	0	0	0	0	0	0	0	0	0	0	0	0	0	0	0	0	0	0	2.63026e-05	3.56586e-05	0	3.61829e-05	0	0	0	0	0	0	0
Otu3521	0	0	0	0	0	0	0	0	0	0	0	0	0	0	5.4803e-05	9.39903e-06	2.87136e-05	0	0	0	0	0	0	0	0	0	0	0	0	0	0	0	0	0	0	0	0	0	0	0	0	0	0	0	0	0	0	0	0
Otu3526	0	0	0	0	0	0	0	0	0	0	0	0	0	0	0	0	0	0	0	0	0	0	0	0	0	0	0	0	0	0	0	0	0	0	0	0	0	0	0	0	0	0	0	0	0	0	0	0	0
Otu3529	0	0	0	0	0	0	0	0	0	0	0	0	0	0	0	0	0	0	0	0	0	0	0	0	0	0	0	0	0	0	0	0	0	0	0	0	0	0	6.13728e-05	0	0	3.61829e-05	0	0	0	0	0	0	0
Otu3535	0	0	0	0	0	0	0	0	0	0	0	0	0	0	0	0	0	0	0	0	0	0	0	0	0	0	0	0	0	0	0	0	0	0	0	0	0	0	0	0	0	0	0	0	0	0	0	0	0
Otu3537	0	0	0	0	0	0	0	0	0	0	0	0	0	0	0	0	0	0	0	0	0	0	0	0	0	0	0	0	0	0	0	0	0	0	0	0	0	0	7.01404e-05	1.78293e-05	0	0	0	0	0	0	0	0	0
Otu3475	3.94309e-05	0	4.60257e-05	0	0	0	0	0	0	0	0	0	0	0	0	0	0	0	0	0	0	0	0	0	0	0	0	0	0	0	0	0	0	0	0	0	0	0	0	0	0	0	0	0	0	0	0	0	0
Otu3638	0	0	0	0	0	0	0	0	0	0	0	0	0	9.13622e-05	0	0	0	0	0	0	0	0	0	0	0	0	0	0	0	0	0	0	0	0	0	0	0	0	0	0	0	0	0	0	0	0	0	0	0
Otu3544	0	0	0	0	0	0	0	0	0	0	0	0	0	8.12109e-05	0	0	9.57121e-06	0	0	0	0	0	0	0	0	0	0	0	0	0	0	0	0	0	0	0	0	0	0	0	0	0	0	0	0	0	0	0	0
Otu3568	0	0	0	0	0	0	0	0	0	0	0	0	0	8.12109e-05	0	0	9.57121e-06	0	0	0	0	0	0	0	0	0	0	0	0	0	0	0	0	0	0	0	0	0	0	0	0	0	0	0	0	0	0	0	0
Otu3748	0	0	0	0	0	0	0	0	0	0	0	0	0	8.12109e-05	0	0	9.57121e-06	0	0	0	0	0	0	0	0	0	0	0	0	0	0	0	0	0	0	0	0	0	0	0	0	0	0	0	0	0	0	0	0
Otu3480	0	0	0	0	0	0	0	0	0	0	0	0	0	6.09081e-05	0	0	2.87136e-05	0	0	0	0	0	0	0	0	0	0	0	0	0	0	0	0	0	0	0	0	0	0	0	0	0	0	0	0	0	0	0	0
Otu3573	0	0	0	0	0	0	0	0	0	0	0	0	0	6.09081e-05	0	0	2.87136e-05	0	0	0	0	0	0	0	0	0	0	0	0	0	0	0	0	0	0	0	0	0	0	0	0	0	0	0	0	0	0	0	0
Otu3755	0	0	0	0	0	0	0	0	0	0	0	0	0	6.09081e-05	0	0	2.87136e-05	0	0	0	0	0	0	0	0	0	0	0	0	0	0	0	0	0	0	0	0	0	0	0	0	0	0	0	0	0	0	0	0
Otu3473	0	0	0	0	0	0	0	0	0	0	0	0	0	5.07568e-05	0	3.75961e-05	0	0	0	0	0	0	0	0	0	0	0	0	0	0	0	0	0	0	0	0	0	0	0	0	0	0	0	0	0	0	0	0	0
Otu3665	0	0	0	0	0	0	0	0	0	0	0	0	0	5.07568e-05	0	0	3.82848e-05	0	0	0	0	0	0	0	0	0	0	0	0	0	0	0	0	0	0	0	0	0	0	0	0	0	0	0	0	0	0	0	0
Otu3740	0	0	0	0	0	0	0	0	0	0	0	0	0	3.04541e-05	2.74015e-05	2.81971e-05	0	0	0	0	0	0	0	0	0	0	0	0	0	0	0	0	0	0	0	0	0	0	0	0	0	0	0	0	0	0	0	0	0
Otu2066	0	0	0	0	0	0	0	0	0	0	0	0	0	2.03027e-05	2.74015e-05	0	3.82848e-05	0	0	0	0	0	0	0	0	0	0	0	0	0	0	0	0	0	0	0	0	0	0	0	0	0	0	0	0	0	0	0	0
Otu3596	0	0	0	0	0	0	0	0	0	0	0	0	0	2.03027e-05	0	6.57932e-05	0	0	0	0	0	0	0	0	0	0	0	0	0	0	0	0	0	0	0	0	0	0	0	0	0	0	0	0	0	0	0	0	0
Otu3731	0	0	0	0	0	0	0	0	0	0	0	0	0	2.03027e-05	0	6.57932e-05	0	0	0	0	0	0	0	0	0	0	0	0	0	0	0	0	0	0	0	0	0	0	0	0	0	0	0	0	0	0	0	0	0
Otu0537	0	0	0	0	0	0	0	0	0	0	0	0	0	1.01514e-05	1.82677e-05	4.69951e-05	9.57121e-06	0	0	0	0	0	0	0	0	0	0	0	0	0	0	0	0	0	0	0	0	0	0	0	0	0	0	0	0	0	0	0	0
Otu2008	0	0	0	0	0	0	0	0	0	0	0	0	0	1.01514e-05	0	0	7.65697e-05	0	0	0	0	0	0	0	0	0	0	0	0	0	0	0	0	0	0	0	0	0	0	0	0	0	0	0	0	0	0	0	0
Otu2485	0	0	0	0	0	0	0	0	0	0	0	0	0	1.01514e-05	0	0	7.65697e-05	0	0	0	0	0	0	0	0	0	0	0	0	0	0	0	0	0	0	0	0	0	0	0	0	0	0	0	0	0	0	0	0
Otu3407	0	0	0	0	0	0	0	0	0	0	0	0	0	1.01514e-05	9.13384e-06	0	6.69985e-05	0	0	0	0	0	0	0	0	0	0	0	0	0	0	0	0	0	0	0	0	0	0	0	0	0	0	0	0	0	0	0	0
Otu3510	0	0	0	0	0	0	0	0	0	0	0	0	0	1.01514e-05	5.4803e-05	1.87981e-05	0	0	0	0	0	0	0	0	0	0	0	0	0	0	0	0	0	0	0	0	0	0	0	0	0	0	0	0	0	0	0	0	0
Otu2194	0	0	0	0	0	0	0	0	0	0	0	0	0	1.01514e-05	0	0	5.74273e-05	0	0	0	0	0	0	0	0	0	0	0	0	0	0	0	0	0	0	0	0	0	0	0	0	0	0	0	0	0	0	0	0
Otu3206	0	0	0	0	0	0	1.10926e-05	0	0	0	0	0	0	1.01514e-05	0	9.39903e-06	9.57121e-06	0	0	0	0	0	0	0	0	0	0	0	6.85255e-06	0	0	0	0	0	0	0	0	0	0	0	0	0	0	0	0	0	0	0	0
Otu3635	0	0	0	0	0	0	0	0	0	0	0	0	0	1.01514e-05	0	0	0	0	0	0	0	0	0	0	0	0	0	0	0	0	0	0	0	0	0	0	0	0	8.76755e-06	0	0	0	0	0	0	0	0	0	0
Otu3679	0	0	0	0	0	0	0	0	0	0	0	0	0	1.01514e-05	7.30707e-05	0	0	0	0	0	0	0	0	0	0	0	0	0	0	0	0	0	0	0	0	0	0	0	0	0	0	0	0	0	0	0	0	0	0
Otu3735	0	0	0	0	0	0	0	0	0	0	6.32359e-05	2.91129e-05	1.75871e-05	0	0	0	0	0	0	0	0	0	0	0	0	0	0	0	0	0	0	0	0	0	0	0	0	0	0	0	0	0	0	0	0	0	0	0	0
Otu3688	0	0	0	0	0	0	0	0	0	0	1.26472e-05	3.88172e-05	7.03482e-05	0	0	0	0	0	0	0	0	0	0	0	0	0	0	0	0	0	0	0	0	0	0	0	0	0	0	0	0	0	0	0	0	0	0	0	0
Otu1181	4.73171e-05	0	0	0	0	0	0	0	0	0	0	0	0	0	0	0	1.91424e-05	0	0	0	0	0	0	0	0	0	0	0	0	0	0	0	0	0	0	0	0	0	0	0	0	0	0	0	0	0	0	0	0
Otu2936	0	0	0	0	0	0	0	0	0	0	0	0	0	0	4.56692e-05	3.75961e-05	0	0	0	0	0	0	0	0	0	0	0	0	0	0	0	0	0	0	0	0	0	0	0	0	0	0	0	0	0	0	0	0	0
Otu3058	0	0	0	0	0	0	0	0	0	0	0	0	0	0	6.39369e-05	1.87981e-05	0	0	0	0	0	0	0	0	0	0	0	0	0	0	0	0	0	0	0	0	0	0	0	0	0	0	0	0	0	0	0	0	0
Otu2969	0	0	0	0	0	0	0	0	0	0	0	0	0	0	0	8.45912e-05	0	0	0	0	0	0	0	0	0	0	0	0	0	0	0	0	0	0	0	0	0	0	0	0	0	0	0	0	0	0	0	0	0
Otu3125	0	0	0	0	0	0	0	0	0	0	0	0	0	0	8.22045e-05	0	0	0	0	0	0	0	0	0	0	0	0	0	0	0	0	0	0	0	0	0	0	0	0	0	0	0	0	0	0	0	0	0	0
Otu3026	0	0	0	0	0	0	0	0	0	0	0	0	0	0	0	8.45912e-05	0	0	0	0	0	0	0	0	0	0	0	0	0	0	0	0	0	0	0	0	0	0	0	0	0	0	0	0	0	0	0	0	0
Otu3220	0	0	0	0	0	0	0	0	0	0	0	0	0	0	4.56692e-05	3.75961e-05	0	0	0	0	0	0	0	0	0	0	0	0	0	0	0	0	0	0	0	0	0	0	0	0	0	0	0	0	0	0	0	0	0
Otu3226	0	0	0	0	0	0	0	0	0	0	0	0	0	0	4.56692e-05	1.87981e-05	1.91424e-05	0	0	0	0	0	0	0	0	0	0	0	0	0	0	0	0	0	0	0	0	0	0	0	0	0	0	0	0	0	0	0	0
Otu3295	0	0	0	0	0	0	0	0	0	0	0	0	0	0	4.56692e-05	3.75961e-05	0	0	0	0	0	0	0	0	0	0	0	0	0	0	0	0	0	0	0	0	0	0	0	0	0	0	0	0	0	0	0	0	0
Otu1518	0	0	0	0	0	0	0	0	0	0	0	0	0	0	0	0	8.61409e-05	0	0	0	0	0	0	0	0	0	0	0	0	0	0	0	0	0	0	0	0	0	0	0	0	0	0	0	0	0	0	0	0
Otu3419	0	0	0	0	0	0	0	0	0	0	0	0	0	0	2.74015e-05	2.81971e-05	2.87136e-05	0	0	0	0	0	0	0	0	0	0	0	0	0	0	0	0	0	0	0	0	0	0	0	0	0	0	0	0	0	0	0	0
Otu3460	0	0	0	0	0	0	0	0	0	0	0	0	0	0	4.56692e-05	3.75961e-05	0	0	0	0	0	0	0	0	0	0	0	0	0	0	0	0	0	0	0	0	0	0	0	0	0	0	0	0	0	0	0	0	0
Otu3483	0	0	0	0	0	0	0	0	0	0	0	0	0	0	4.56692e-05	3.75961e-05	0	0	0	0	0	0	0	0	0	0	0	0	0	0	0	0	0	0	0	0	0	0	0	0	0	0	0	0	0	0	0	0	0
Otu3717	0	0	0	0	0	0	0	0	0	0	0	0	0	0	0	0	0	0	0	0	0	0	0	7.42422e-05	0	0	0	0	0	0	0	0	0	0	0	0	0	0	0	0	0	0	0	0	0	0	0	1.4281e-05	0
Otu2310	0	0	0	0	0	0	0	0	0	0	0	0	0	0	0	0	1.91424e-05	0	0	0	0	0	0	0	0	0	0	0	0	0	0	0	0	0	0	0	0	0	0	0	0	0	0	0	0	0	0	0	0
Otu3084	0	0	0	0	0	0	0	0	0	0	0	0	0	0	0	0	3.82848e-05	0	0	1.72144e-05	0	0	0	0	0	0	0	0	0	6.04368e-06	0	7.21339e-06	0	0	0	0	0	0	0	0	0	0	0	0	0	0	0	0	0
Otu3321	0	0	0	0	0	0	2.21852e-05	3.74742e-05	0	0	0	0	0	0	0	0	0	0	6.90799e-06	0	0	0	0	0	0	7.29629e-06	0	0	6.85255e-06	0	0	0	0	0	0	0	0	0	0	0	0	0	0	0	0	0	0	0	0
Otu3410	0	0	0	0	0	6.30308e-05	0	7.49485e-05	0	0	0	0	0	0	0	0	0	0	0	0	0	0	0	0	0	0	0	0	0	0	7.34786e-06	0	0	0	0	0	0	0	0	0	0	0	0	0	0	0	0	0	0
Otu3416	0	0	0	0	0	0	2.21852e-05	0	0	0	0	0	0	0	0	0	0	0	0	0	0	0	0	0	0	0	0	0	0	0	0	0	0	0	0	0	0	0	0	0	0	0	0	0	0	0	0	0	0
Otu3447	7.88619e-06	0	0	0	0	0	0	0	0	0	0	0	0	0	0	0	0	0	0	0	0	0	0	0	0	1.45926e-05	1.02214e-05	1.49631e-05	0	0	0	0	0	0	0	0	0	0	0	0	0	0	0	0	0	0	0	0	0
Otu3542	0	0	0	0	0	0	0	0	0	0	0	0	0	0	8.22045e-05	0	0	0	0	0	0	0	0	0	0	0	0	0	0	0	0	0	0	0	0	0	0	0	0	0	0	0	0	0	0	0	0	0	0
Otu3547	0	0	0	0	0	0	1.10926e-05	0	0	0	0	0	0	0	0	0	0	0	6.90799e-06	1.72144e-05	0	0	0	0	0	0	0	0	0	0	0	2.16402e-05	0	0	0	0	0	0	0	0	0	0	0	0	0	0	0	0	0
Otu3548	0	0	0	0	0	0	0	0	0	0	0	0	0	0	0	0	0	0	0	0	0	0	0	0	0	1.45926e-05	1.02214e-05	0	0	6.04368e-06	0	0	0	0	0	0	0	0	0	0	0	0	0	0	0	0	0	0	1.55181e-05
Otu3549	0	0	0	0	0	0	0	0	0	0	0	0	0	0	2.74015e-05	5.63942e-05	0	0	0	0	0	0	0	0	0	0	0	0	0	0	0	0	0	0	0	0	0	0	0	0	0	0	0	0	0	0	0	0	0
Otu3551	0	0	0	0	0	0	0	0	0	0	0	0	0	0	0	0	0	0	0	0	0	0	0	0	0	0	0	0	0	0	0	0	0	0	0	0	0	0	0	0	0	0	0	0	0	0	0	0	0
Otu3552	0	0	0	0	0	0	0	0	0	0	0	0	0	0	6.39369e-05	9.39903e-06	9.57121e-06	0	0	0	0	0	0	0	0	0	0	0	0	0	0	0	0	0	0	0	0	0	0	0	0	0	0	0	0	0	0	0	0
Otu3553	3.15447e-05	0	1.84103e-05	1.89165e-05	0	0	0	0	0	0	0	0	0	0	0	0	0	0	0	0	0	0	0	0	0	0	0	0	0	0	0	0	0	0	0	0	0	0	0	0	0	0	0	0	0	0	0	0	1.55181e-05
Otu3559	0	0	0	0	0	0	0	0	0	0	0	0	0	0	0	0	0	0	0	0	0	0	0	0	0	0	0	0	0	0	0	0	0	0	0	0	0	0	0	0	0	0	0	0	0	0	0	0	0
Otu3562	0	0	0	0	0	0	0	0	0	0	0	0	0	0	0	0	0	0	0	0	0	0	0	0	0	0	0	0	0	0	0	0	0	0	0	0	0	0	0	0	0	0	0	0	0	0	0	0	0
Otu3563	0	0	0	0	0	0	0	0	0	0	0	0	0	0	0	0	0	0	0	0	0	0	0	0	0	0	0	0	0	0	0	0	0	0	0	0	0	0	0	0	0	0	0	0	0	0	0	0	0
Otu3564	0	0	0	0	0	0	0	0	0	0	0	0	0	0	0	0	0	0	0	0	0	0	0	0	0	0	0	0	0	0	0	0	0	0	0	0	0	0	0	0	0	0	0	0	0	0	6.87711e-06	0	0
Otu3565	0	0	0	0	0	0	0	0	0	0.0015644	0	0	0	0	0	0	0	0	0	0	0	0	0	0	0	0	0	0	0	0	0	0	0	0	0	0	0	0	0	0	0	0	0	0	0	0	0	0	0
Otu3567	0	0	0	0	0	0	0	0	0	0	0	0	0	0	0	0	0	0	0	0	0	0	0	0	0	0	0	0	0	0	0	0	0	0	0	0	0	0	2.63026e-05	3.56586e-05	0	2.4122e-05	0	0	0	0	0	0	0
Otu3575	7.88619e-06	0	0	2.83747e-05	0	0	2.21852e-05	0	0	0	0	0	0	0	0	0	0	7.78137e-06	0	0	0	0	0	1.0606e-05	0	0	0	0	0	0	0	0	0	0	0	0	0	0	0	0	0	0	0	0	0	0	0	0	0
Otu3576	0	0	0	0	0	0	0	0	0	0	0	0	0	0	0	0	0	0	0	0	0	0	0	0	0	0	0	0	0	0	0	0	0	0	0	0	0	0	1.75351e-05	4.45732e-05	0	2.4122e-05	0	0	0	0	0	0	0
Otu3578	0	0	0	0	0	0	0	0	0	0	0	0	0	0	0	0	0	0	0	0	0	0	0	0	0	0	0	0	0	0	0	0	0	0	0	0	0	0	2.63026e-05	2.67439e-05	0	0	0	0	0	0	0	0	0
Otu3581	0	0	0	0	0	0	0	0	0	0	0	0	0	0	4.56692e-05	9.39903e-06	2.87136e-05	0	0	0	0	0	0	0	0	0	0	0	0	0	0	0	0	0	0	0	0	0	0	0	0	0	0	0	0	0	0	0	0
Otu3582	0	0	0	0	0	0	0	0	0	0	0	0	0	0	6.39369e-05	1.87981e-05	0	0	0	0	0	0	0	0	0	0	0	0	0	0	0	0	0	0	0	0	0	0	0	0	0	0	0	0	0	0	0	0	0
Otu3584	0	0	0	0	0	0	0	0	0	0	0	0	0	0	0	0	0	0	0	0	0	0	0	0	0	0	0	0	0	0	0	0	0	0	0	0	0	0	1.75351e-05	6.24025e-05	0	0	0	0	0	0	0	0	0
Otu3585	0	0	0	0	0	0	0	0	0	0	0	0	0	0	0	0	0	0	0	0	0	0	0	0	0	0	0	0	0	0	0	0	0	0	0	0	0	0	3.50702e-05	1.78293e-05	1.99041e-05	1.2061e-05	0	0	0	0	0	0	0
Otu3587	0	0	0	0	0	0	0	0	0	0	0	0	0	0	0	0	0	0	0	0	0	0	0	0	0	0	0	0	0	0	0	0	0	0	0	0	0	0	8.76755e-06	1.78293e-05	5.97122e-05	0	0	0	0	0	0	0	0
Otu3589	0	0	0	0	0	0	0	0	0	0	0	0	0	0	0	0	0	0	0	0	0	0	0	0	0	0	0	0	0	0	0	0	0	0	0	0	0	0	5.26053e-05	8.91464e-06	9.95203e-06	1.2061e-05	0	0	0	0	0	0	0
Otu3590	0	0	0	0	0	0	0	0	0	0	0	0	0	0	0	0	0	0	0	0	0	0	0	0	0	0	0	0	0	0	0	0	0	0	0	0	0	0	0	0	8.95683e-05	0	0	0	0	0	0	0	0
Otu3594	0	0	0	0	0	0	0	0	0	0	0	0	0	0	4.56692e-05	2.81971e-05	9.57121e-06	0	0	0	0	0	0	0	0	0	0	0	0	0	0	0	0	0	0	0	0	0	0	0	0	0	0	0	0	0	0	0	0
Otu3595	0	0	0	0	0	0	0	0	0	0	0	0	0	0	4.56692e-05	1.87981e-05	1.91424e-05	0	0	0	0	0	0	0	0	0	0	0	0	0	0	0	0	0	0	0	0	0	0	0	0	0	0	0	0	0	0	0	0
Otu3602	0	0	0	0	0	0	0	0	0	0	0	0	0	0	0	0	0	0	0	0	0	0	0	0	0	2.18889e-05	1.02214e-05	0	2.05577e-05	6.04368e-06	0	0	0	0	0	0	0	0	0	0	0	0	0	0	0	0	0	0	0
Otu3604	0	0	0	0	0	0	9.98336e-05	0	0	0	0	0	0	0	0	0	0	0	0	0	0	0	0	0	0	0	0	0	0	0	0	0	0	0	0	0	0	0	0	0	0	0	0	0	0	0	0	0	0
Otu3605	0	0	0	0	0	0	0	0	0	0	0	0	0	0	0	0	0	0	0	0	0	0	0	0	0	0	0	0	0	0	0	0	0	0	0	0	0	0	0	0	0	0	0	0	0	0	0	0	0
Otu3606	0	0	0	0	0	0	0	0	0	0	0	0	0	0	0	0	0	0	0	0	0	0	0	0	0	0	0	0	0	0	0	0	0	0	0	0	0	0	0	0	0	0	0	0	0	0	0	0	0
Otu3613	0	0	0	0	0	0	0	0	0	0	0	0	0	0	0	0	8.61409e-05	0	0	0	0	0	0	0	0	0	0	0	0	0	0	0	0	0	0	0	0	0	0	0	0	0	0	0	0	0	0	0	0
Otu3621	0	0	0	0	0	0	0	0	0	0	0	0	0	0	0	0	0	0	0	0	0	0	0	0	0	0	0	0	0	0	0	0	0	0	0	0	0	0	3.50702e-05	0	2.98561e-05	2.4122e-05	0	0	0	0	0	0	0
Otu3626	0	0	0	0	0	0	0	0	0	0	0	0	0	0	0	0	0	0	0	0	0	0	0	0	0	0	0	0	0	0	0	0	0	0	0	0	0	0	3.50702e-05	3.56586e-05	0	1.2061e-05	0	0	0	0	0	0	0
Otu3627	0	0	0	0	0	0	0	0	0	0	0	0	0	0	0	0	0	0	0	0	0	0	0	0	0	0	0	0	0	0	0	0	0	0	0	0	0	0	0	3.56586e-05	0	6.03049e-05	0	0	0	0	0	0	0
Otu3631	0	0	0	0	0	0	0	0	0	0	0	0	0	0	0	0	0	0	0	0	0	0	0	0	0	0	0	0	0	0	0	0	0	0	0	0	0	0	0	0	0	0	0	0	0	0	0	0	0
Otu3644	0	0	0	0	0	0	0	0	0	0	0	0	0	0	9.13384e-06	9.39903e-06	6.69985e-05	0	0	0	0	0	0	0	0	0	0	0	0	0	0	0	0	0	0	0	0	0	0	0	0	0	0	0	0	0	0	0	0
Otu3647	0	0	0	0	0	0	0	0	0	0	0	0	0	0	6.39369e-05	0	1.91424e-05	0	0	0	0	0	0	0	0	0	0	0	0	0	0	0	0	0	0	0	0	0	0	0	0	0	0	0	0	0	0	0	0
Otu3652	2.36586e-05	0	9.20514e-06	0	0	0	0	0	0	0	0	0	0	0	0	0	0	0	0	0	0	0	0	0	0	1.45926e-05	0	7.48156e-06	0	0	0	1.44268e-05	0	0	0	0	0	0	0	0	0	0	0	0	0	0	0	0	0
Otu3659	0	0	0	0	0	0	0	0	0	0	0	0	0	0	0	0	0	0	0	0	0	0	0	0	0	0	0	0	0	0	0	0	0	0	0	0	0	0	0	0	0	0	0	0	0	0	0	0	0
Otu3661	0	0	0	0	0	0	0	0	0	0	0	0	0	0	6.39369e-05	1.87981e-05	0	0	0	0	0	0	0	0	0	0	0	0	0	0	0	0	0	0	0	0	0	0	0	0	0	0	0	0	0	0	0	0	0
Otu3664	0	0	0	0	0	0	0	0	0	0	0	0	0	0	0	0	0	0	0	0	0	0	0	0	0	0	0	0	0	0	0	0	0	0	0	0	0	0	3.50702e-05	0	9.95203e-06	4.82439e-05	0	0	0	0	0	0	0
Otu3666	0	0	0	0	0	0	0	0	0	0	0	0	0	0	6.39369e-05	9.39903e-06	9.57121e-06	0	0	0	0	0	0	0	0	0	0	0	0	0	0	0	0	0	0	0	0	0	0	0	0	0	0	0	0	0	0	0	0
Otu3667	0	0	0	0	0	0	0	0	0	0	0	0	0	0	0	0	0	0	0	0	0	0	0	0	0	0	0	0	0	0	0	0	0	0	0	0	0	0	0	0	0	0	0	0	0	0	0	0	0
Otu3668	0	0	0	0	0	0	0	0	0	0	0	0	0	0	0	1.87981e-05	6.69985e-05	0	0	0	0	0	0	0	0	0	0	0	0	0	0	0	0	0	0	0	0	0	0	0	0	0	0	0	0	0	0	0	0
Otu3669	0	0	0	0	0	0	0	0	0	0	0	0	0	0	0	0	0	0	0	1.72144e-05	0	0	1.95819e-05	5.30301e-05	0	0	0	0	0	0	0	0	0	0	0	0	0	0	0	0	0	0	0	0	0	0	0	0	0
Otu3670	0	0	0	0	0	0	0	0	0	0	0	0	0	0	0	0	0	0	0	0	0	0	0	0	0	0	0	0	0	0	0	0	0	0	0	0	0	0	4.38377e-05	2.67439e-05	0	1.2061e-05	0	0	0	0	0	0	0
Otu3686	0	0	0	0	0	0	0	0	0	0	0	0	0	0	0	0	0	0	0	0	0	0	0	0	0	0	0	0	0	0	0	0	0	0	0	0	0	0	0	8.02318e-05	0	0	0	0	0	0	0	0	0
Otu3687	0	0	0	0	0	0	0	0	0	0	0	0	0	0	0	0	0	0	0	0	0	0	0	0	0	0	0	0	0	0	0	0	0	0	0	0	0	0	0	0	0	0	0	0	0	0	0	0	0
Otu3689	7.88619e-06	0	9.20514e-06	0	0	3.15154e-05	0	0	0	0	0	0	0	0	0	0	0	0	0	0	0	0	0	0	0	0	0	0	0	0	0	0	0	0	0	0	0	0	0	0	0	0	0	0	0	0	0	0	0
Otu3695	0	0	0	0	0	0	0	0	0	0	0	0	0	0	2.74015e-05	4.69951e-05	9.57121e-06	0	0	0	0	0	0	0	0	0	0	0	0	0	0	0	0	0	0	0	0	0	0	0	0	0	0	0	0	0	0	0	0
Otu3701	0	0	0	0	0	0	0	0	0	0	0	0	0	0	0	0	0	0	0	0	0	0	0	0	0	0	0	0	0	0	0	0	0	0	0	0	0	0	0	0	8.95683e-05	0	0	0	0	0	0	0	0
Otu3702	0	0	0	0	0	0	0	0	0	0	0	0	0	0	0	0	0	0	0	0	0	0	0	0	0	0	0	0	0	0	0	0	0	0	0	0	0	0	8.76755e-06	4.45732e-05	9.95203e-06	2.4122e-05	0	0	0	0	0	0	0
Otu3703	0	0	0	0	0	0	0	0	0	0	0	0	0	0	0	0	0	0	0	0	0	0	0	0	0	0	0	0	0	0	0	0	0	0	0	0	0	0	0	0	0	0	0	0	0	0	0	0	0
Otu3705	0	0	0	0	0	0	0	0	0	0	0	0	0	0	0	0	0	0	0	0	0	0	0	0	0	0	0	0	0	0	0	0	0	0	0	0	0	0	2.63026e-05	1.78293e-05	0	4.82439e-05	0	0	0	0	0	0	0
Otu3708	0	0	0	0	0	0	0	0	0	0	0	0	0	0	6.39369e-05	9.39903e-06	9.57121e-06	0	0	0	0	0	0	0	0	0	0	0	0	0	0	0	0	0	0	0	0	0	0	0	0	0	0	0	0	0	0	0	0
Otu3709	0	0	0	0	0	0	0	0	0	0	0	0	0	0	8.22045e-05	0	0	0	0	0	0	0	0	0	0	0	0	0	0	0	0	0	0	0	0	0	0	0	0	0	0	0	0	0	0	0	0	0	0
Otu3710	0	0	0	0	0	0	0	0	0	0	0	0	0	0	6.39369e-05	9.39903e-06	9.57121e-06	0	0	0	0	0	0	0	0	0	0	0	0	0	0	0	0	0	0	0	0	0	0	0	0	0	0	0	0	0	0	0	0
Otu3711	0	0	0	0	0	0	0	0	0	0	0	0	0	0	0	0	0	0	0	0	0	0	0	0	0	0	0	0	0	0	0	0	0	0	0	0	0	0	2.63026e-05	4.45732e-05	0	1.2061e-05	0	0	0	0	0	0	0
Otu3713	0	0	0	0	0	0	0	0	0	0	0	0	0	0	0	0	0	0	0	0	0	0	0	0	0	0	0	0	0	0	0	0	0	0	0	0	0	0	0	0	0	0	0	0	0	0	6.87711e-06	1.4281e-05	1.55181e-05
Otu3715	0	0	0	0	0	0	0	0	0	0	0	0	0	0	0	0	0	0	0	0	0	0	0	0	0	0	0	0	0	0	0	0	0	0	0	0	0	0	0	0	0	0	0	0	0	0	0	0	0
Otu3719	0	0	0	0	0	0	0	0	0	0	0	0	0	0	0	0	0	0	0	0	0	0	0	0	0	0	0	0	0	0	0	0	0	0	0	0	0	0	6.13728e-05	0	0	2.4122e-05	0	0	0	0	0	0	0
Otu3722	0	0	0	0	0	0	0	0	0	0	0	0	0	0	0	0	0	0	0	0	0	0	0	0	0	0	0	0	0	0	0	0	0	0	0	0	0	0	7.01404e-05	0	0	1.2061e-05	0	0	0	0	0	0	0
Otu3726	0	0	0	0	0	0	0	0	0	0	0	0	0	0	0	8.45912e-05	0	0	0	0	0	0	0	0	0	0	0	0	0	0	0	0	0	0	0	0	0	0	0	0	0	0	0	0	0	0	0	0	0
Otu3728	0	0	0	0	0	0	0	0	0	0	0	0	0	0	0	0	0	0	0	0	0	0	0	0	0	0	0	0	0	0	0	0	0	0	0	0	0	0	0	0	0	0	0	0	0	0	0	0	0
Otu3730	0	0	0	0	0	0	0	0	0	0	0	0	0	0	0	0	0	0	0	1.72144e-05	0	0	0	0	0	0	0	0	0	0	0	7.21339e-06	0	0	0	0	0	0	0	0	0	0	0	0	0	0	0	0	0
Otu3732	0	0	0	0	2.79322e-05	0.000110304	1.10926e-05	0	0	0	0	0	0	0	0	0	0	0	0	0	0	0	0	0	0	0	0	0	0	0	0	0	0	0	0	0	0	0	0	0	0	0	0	0	0	0	0	0	0
Otu3733	0	0	0	0	0	0	0	0	0	0	0	0	0	0	0	8.45912e-05	0	0	0	0	0	0	0	0	0	0	0	0	0	0	0	0	0	0	0	0	0	0	0	0	0	0	0	0	0	0	0	0	0
Otu3739	0	0	0	0	0	0	0	0	0	0	0	0	0	0	0	0	0	7.78137e-06	6.90799e-06	0	0	0	9.79096e-06	0	0	0	0	0	0	6.04368e-06	0	0	0	0	0	0	0	0	0	0	0	0	0	0	0	0	0	0	0
Otu3744	0	0	0	0	0	0	0	0	0	0	0	0	0	0	0	0	0	0	0	0	0	0	0	0	0	0	0	0	0	0	0	0	0	0	0	0	0	0	0	0	0	0	0	0	0	0	0	0	0
Otu3746	0	0	9.20514e-06	0	0	0	0	0	0	0	0	0	0	0	9.13384e-06	0	0	2.33441e-05	2.0724e-05	0	0	0	0	1.0606e-05	0	0	0	0	0	0	0	0	0	0	0	0	0	0	0	0	0	0	0	0	0	0	0	0	0
Otu3750	0	0	0	0	0	0	0	0	0	0	0	0	0	0	0	0	0	0	0	0	0	0	0	0	0	1.45926e-05	1.02214e-05	7.48156e-06	1.37051e-05	0	0	7.21339e-06	0	0	0	0	0	0	0	0	0	0	0	0	0	0	0	0	0
Otu3756	0	0	0	0	0	0	0	0	0	0	0	0	0	0	0	0	0	0	0	0	0	0	0	0	0	0	0	0	0	0	0	0	0	0	0	0	0	0	8.76755e-06	7.13171e-05	0	0	0	0	0	0	0	0	0
Otu3758	0	0	0	0	0	0	0	0	0	0	0	0	0	0	0	0	0	0	0	0	0	0	0	0	0	0	0	0	0	0	0	0	0	0	0	0	0	0	0	0	8.95683e-05	0	0	0	0	0	0	0	0
Otu3759	0	0	0	0	0	0	0	0	0	0	0	0	0	0	0	0	0	0	0	0	0	0	0	0	0	0	0	0	0	0	0	0	0	0	0	0	0	0	0	0	0	0	0	0	0	0	0	0	0
Otu3760	0	0	0	0	0	0	0	0	0	0	0	0	0	0	0	0	0	0	0	0	0	0	0	0	0	0	0	0	0	0	0	0	0	0	0	0	0	0	0	0	0	0	0	0	0	0	0	0	0
Otu3846	0	0	0	0	0	0	0	0	0	0	0	0	0	8.12109e-05	0	0	0	0	0	0	0	0	0	0	0	0	0	0	0	0	0	0	0	0	0	0	0	0	0	0	0	0	0	0	0	0	0	0	0
Otu3913	0	0	0	0	0	0	0	0	0	0	0	0	0	8.12109e-05	0	0	0	0	0	0	0	0	0	0	0	0	0	0	0	0	0	0	0	0	0	0	0	0	0	0	0	0	0	0	0	0	0	0	0
Otu3919	0	0	0	0	0	0	0	0	0	0	0	0	0	8.12109e-05	0	0	0	0	0	0	0	0	0	0	0	0	0	0	0	0	0	0	0	0	0	0	0	0	0	0	0	0	0	0	0	0	0	0	0
Otu3934	0	0	0	0	0	0	0	0	0	0	0	0	0	8.12109e-05	0	0	0	0	0	0	0	0	0	0	0	0	0	0	0	0	0	0	0	0	0	0	0	0	0	0	0	0	0	0	0	0	0	0	0
Otu3949	0	0	0	0	0	0	0	0	0	0	0	0	0	8.12109e-05	0	0	0	0	0	0	0	0	0	0	0	0	0	0	0	0	0	0	0	0	0	0	0	0	0	0	0	0	0	0	0	0	0	0	0
Otu3975	0	0	0	0	0	0	0	0	0	0	0	0	0	8.12109e-05	0	0	0	0	0	0	0	0	0	0	0	0	0	0	0	0	0	0	0	0	0	0	0	0	0	0	0	0	0	0	0	0	0	0	0
Otu3803	0	0	0	0	0	0	0	0	0	0	0	0	0	7.10595e-05	0	0	9.57121e-06	0	0	0	0	0	0	0	0	0	0	0	0	0	0	0	0	0	0	0	0	0	0	0	0	0	0	0	0	0	0	0	0
Otu3922	0	0	0	0	0	0	0	0	0	0	0	0	0	7.10595e-05	0	0	9.57121e-06	0	0	0	0	0	0	0	0	0	0	0	0	0	0	0	0	0	0	0	0	0	0	0	0	0	0	0	0	0	0	0	0
Otu3927	0	0	0	0	0	0	0	0	0	0	0	0	0	7.10595e-05	0	0	9.57121e-06	0	0	0	0	0	0	0	0	0	0	0	0	0	0	0	0	0	0	0	0	0	0	0	0	0	0	0	0	0	0	0	0
Otu3992	0	0	0	0	0	0	0	0	0	0	0	0	0	7.10595e-05	0	0	9.57121e-06	0	0	0	0	0	0	0	0	0	0	0	0	0	0	0	0	0	0	0	0	0	0	0	0	0	0	0	0	0	0	0	0
Otu4011	0	0	0	0	0	0	0	0	0	0	0	0	0	7.10595e-05	0	0	9.57121e-06	0	0	0	0	0	0	0	0	0	0	0	0	0	0	0	0	0	0	0	0	0	0	0	0	0	0	0	0	0	0	0	0
Otu3820	0	0	0	0	0	0	0	0	0	0	0	0	1.75871e-05	6.09081e-05	0	0	9.57121e-06	0	0	0	0	0	0	0	0	0	0	0	0	0	0	0	0	0	0	0	0	0	0	0	0	0	0	0	0	0	0	0	0
Otu3824	0	0	0	0	0	0	0	0	0	0	0	0	0	6.09081e-05	9.13384e-06	0	9.57121e-06	0	0	0	0	0	0	0	0	0	0	0	0	0	0	0	0	0	0	0	0	0	0	0	0	0	0	0	0	0	0	0	0
Otu3866	0	0	0	0	0	0	0	0	0	0	0	0	0	6.09081e-05	0	0	1.91424e-05	0	0	0	0	0	0	0	0	0	0	0	0	0	0	0	0	0	0	0	0	0	0	0	0	0	0	0	0	0	0	0	0
Otu3901	0	0	0	0	0	0	0	0	0	0	0	0	0	5.07568e-05	9.13384e-06	0	1.91424e-05	0	0	0	0	0	0	0	0	0	0	0	0	0	0	0	0	0	0	0	0	0	0	0	0	0	0	0	0	0	0	0	0
Otu3718	0	0	0	0	0	0	0	0	0	0	0	0	0	4.06054e-05	0	0	3.82848e-05	0	0	0	0	0	0	0	0	0	0	0	0	0	0	0	0	0	0	0	0	0	0	0	0	0	0	0	0	0	0	0	0
Otu3817	0	0	0	0	0	0	0	0	0	0	0	0	0	4.06054e-05	9.13384e-06	1.87981e-05	9.57121e-06	0	0	0	0	0	0	0	0	0	0	0	0	0	0	0	0	0	0	0	0	0	0	0	0	0	0	0	0	0	0	0	0
Otu3837	0	0	0	0	0	0	0	0	0	0	0	0	0	4.06054e-05	0	0	3.82848e-05	0	0	0	0	0	0	0	0	0	0	0	0	0	0	0	0	0	0	0	0	0	0	0	0	0	0	0	0	0	0	0	0
Otu0891	0	0	0	0	0	0	0	0	0	0	0	0	0	3.04541e-05	0	0	4.7856e-05	0	0	0	0	0	0	0	0	0	0	0	0	0	0	0	0	0	0	0	0	0	0	0	0	0	0	0	0	0	0	0	0
Otu2488	0	0	0	0	0	0	0	0	0	0	0	0	0	3.04541e-05	0	0	4.7856e-05	0	0	0	0	0	0	0	0	0	0	0	0	0	0	0	0	0	0	0	0	0	0	0	0	0	0	0	0	0	0	0	0
Otu3840	0	0	0	0	0	0	0	0	0	0	0	0	0	3.04541e-05	0	9.39903e-06	3.82848e-05	0	0	0	0	0	0	0	0	0	0	0	0	0	0	0	0	0	0	0	0	0	0	0	0	0	0	0	0	0	0	0	0
Otu3877	0	0	0	0	0	0	0	0	0	0	0	0	0	3.04541e-05	0	0	4.7856e-05	0	0	0	0	0	0	0	0	0	0	0	0	0	0	0	0	0	0	0	0	0	0	0	0	0	0	0	0	0	0	0	0
Otu3881	0	0	0	0	0	0	0	0	0	0	0	0	0	3.04541e-05	0	0	4.7856e-05	0	0	0	0	0	0	0	0	0	0	0	0	0	0	0	0	0	0	0	0	0	0	0	0	0	0	0	0	0	0	0	0
Otu3902	0	0	0	0	0	0	0	0	0	0	0	0	0	3.04541e-05	0	0	4.7856e-05	0	0	0	0	0	0	0	0	0	0	0	0	0	0	0	0	0	0	0	0	0	0	0	0	0	0	0	0	0	0	0	0
Otu3674	0	0	0	0	0	0	0	0	0	0	0	0	0	2.03027e-05	9.13384e-06	4.69951e-05	0	0	0	0	0	0	0	0	0	0	0	0	0	0	0	0	0	0	0	0	0	0	0	0	0	0	0	0	0	0	0	0	0
Otu3914	0	0	0	0	0	0	0	0	0	0	0	0	0	2.03027e-05	0	0	5.74273e-05	0	0	0	0	0	0	0	0	0	0	0	0	0	0	0	0	0	0	0	0	0	0	0	0	0	0	0	0	0	0	0	0
Otu4004	0	0	0	0	0	0	0	0	0	0	0	0	0	2.03027e-05	9.13384e-06	0	4.7856e-05	0	0	0	0	0	0	0	0	0	0	0	0	0	0	0	0	0	0	0	0	0	0	0	0	0	0	0	0	0	0	0	0
Otu2947	0	0	0	0	0	0	0	0	0	0	0	0	0	1.01514e-05	0	6.57932e-05	0	0	0	0	0	0	0	0	0	0	0	0	0	0	0	0	0	0	0	0	0	0	0	0	0	0	0	0	0	0	0	0	0
Otu3332	0	0	0	0	0	0	0	0	0	0	0	0	0	1.01514e-05	5.4803e-05	9.39903e-06	0	0	0	0	0	0	0	0	0	0	0	0	0	0	0	0	0	0	0	0	0	0	0	0	0	0	0	0	0	0	0	0	0
Otu3466	0	0	0	0	0	0	0	0	0	0	0	0	0	1.01514e-05	4.56692e-05	9.39903e-06	9.57121e-06	0	0	0	0	0	0	0	0	0	0	0	0	0	0	0	0	0	0	0	0	0	0	0	0	0	0	0	0	0	0	0	0
Otu3607	0	0	0	0	0	0	0	0	0	0	0	0	0	1.01514e-05	2.74015e-05	3.75961e-05	0	0	0	0	0	0	0	0	0	0	0	0	0	0	0	0	0	0	0	0	0	0	0	0	0	0	0	0	0	0	0	0	0
Otu3653	0	0	0	0	0	0	0	0	0	0	0	0	0	1.01514e-05	9.13384e-06	0	5.74273e-05	0	0	0	0	0	0	0	0	0	0	0	0	0	0	0	0	0	0	0	0	0	0	0	0	0	0	0	0	0	0	0	0
Otu3543	0	0	0	0	0	0	0	0	0	0	0	0	0	1.01514e-05	3.65354e-05	1.87981e-05	9.57121e-06	0	0	0	0	0	0	0	0	0	0	0	0	0	0	0	0	0	0	0	0	0	0	0	0	0	0	0	0	0	0	0	0
Otu3859	0	0	0	0	0	0	0	0	0	0	0	0	0	1.01514e-05	4.56692e-05	9.39903e-06	9.57121e-06	0	0	0	0	0	0	0	0	0	0	0	0	0	0	0	0	0	0	0	0	0	0	0	0	0	0	0	0	0	0	0	0
Otu3885	0	0	0	0	0	0	0	0	0	0	0	0	0	1.01514e-05	3.65354e-05	1.87981e-05	9.57121e-06	0	0	0	0	0	0	0	0	0	0	0	0	0	0	0	0	0	0	0	0	0	0	0	0	0	0	0	0	0	0	0	0
Otu3894	0	0	0	0	0	0	0	0	0	0	0	0	0	1.01514e-05	3.65354e-05	1.87981e-05	9.57121e-06	0	0	0	0	0	0	0	0	0	0	0	0	0	0	0	0	0	0	0	0	0	0	0	0	0	0	0	0	0	0	0	0
Otu3903	0	0	0	0	0	0	0	0	0	0	0	0	0	1.01514e-05	0	0	6.69985e-05	0	0	0	0	0	0	0	0	0	0	0	0	0	0	0	0	0	0	0	0	0	0	0	0	0	0	0	0	0	0	0	0
Otu3935	0	0	0	0	0	0	0	0	0	0	0	0	0	1.01514e-05	4.56692e-05	1.87981e-05	0	0	0	0	0	0	0	0	0	0	0	0	0	0	0	0	0	0	0	0	0	0	0	0	0	0	0	0	0	0	0	0	0
Otu3952	0	0	0	0	0	0	0	0	0	0	0	0	0	1.01514e-05	0	0	6.69985e-05	0	0	0	0	0	0	0	0	0	0	0	0	0	0	0	0	0	0	0	0	0	0	0	0	0	0	0	0	0	0	0	0
Otu3962	0	0	0	0	0	0	0	0	0	0	0	0	0	1.01514e-05	9.13384e-06	5.63942e-05	0	0	0	0	0	0	0	0	0	0	0	0	0	0	0	0	0	0	0	0	0	0	0	0	0	0	0	0	0	0	0	0	0
Otu3974	0	0	0	0	0	0	0	0	0	0	0	0	0	1.01514e-05	0	0	6.69985e-05	0	0	0	0	0	0	0	0	0	0	0	0	0	0	0	0	0	0	0	0	0	0	0	0	0	0	0	0	0	0	0	0
Otu3764	0	0	0	0	0	0	0	0	4.62984e-05	0	2.52944e-05	9.70431e-06	7.03482e-05	0	0	0	0	0	0	0	0	0	0	0	0	0	0	0	0	0	0	0	0	0	0	0	0	0	0	0	0	0	0	0	0	0	0	0	0
Otu3346	0	0	0	0	0	0	0	0	0	0	0	0	0	0	1.82677e-05	5.63942e-05	0	0	0	0	0	0	0	0	0	0	0	0	0	0	0	0	0	0	0	0	0	0	0	0	0	0	0	0	0	0	0	0	0
Otu3361	0	0	0	0	0	0	0	0	0	0	0	0	0	0	1.82677e-05	4.69951e-05	9.57121e-06	0	0	0	0	0	0	0	0	0	0	0	0	0	0	0	0	0	0	0	0	0	0	0	0	0	0	0	0	0	0	0	0
Otu3430	0	0	0	0	0	0	0	0	0	0	0	0	0	0	4.56692e-05	1.87981e-05	9.57121e-06	0	0	0	0	0	0	0	0	0	0	0	0	0	0	0	0	0	0	0	0	0	0	0	0	0	0	0	0	0	0	0	0
Otu3155	5.52033e-05	0	0	0	0	0	0	0	0	0	0	0	0	0	0	0	0	0	0	0	1.03148e-05	0	0	0	0	0	0	0	0	0	0	0	0	0	0	0	0	0	0	0	0	0	0	0	0	0	0	0	0
Otu3434	0	0	0	0	0	0	0	0	0	0	0	0	0	0	5.4803e-05	1.87981e-05	0	0	0	0	0	0	0	0	0	0	0	0	0	0	0	0	0	0	0	0	0	0	0	0	0	0	0	0	0	0	0	0	0
Otu3580	0	0	0	0	0	0	0	0	0	0	0	0	0	0	3.65354e-05	1.87981e-05	1.91424e-05	0	0	0	0	0	0	0	0	0	0	0	0	0	0	0	0	0	0	0	0	0	0	0	0	0	0	0	0	0	0	0	0
Otu3616	0	0	0	0	0	0	0	0	0	0	0	0	0	0	5.4803e-05	9.39903e-06	9.57121e-06	0	0	0	0	0	0	0	0	0	0	0	0	0	0	0	0	0	0	0	0	0	0	0	0	0	0	0	0	0	0	0	0
Otu3663	0	0	0	0	0	0	0	0	0	0	0	0	0	0	9.13384e-06	0	6.69985e-05	0	0	0	0	0	0	0	0	0	0	0	0	0	0	0	0	0	0	0	0	0	0	0	0	0	0	0	0	0	0	0	0
Otu3698	0	0	0	0	0	0	0	0	0	0	0	0	0	0	4.56692e-05	2.81971e-05	0	0	0	0	0	0	0	0	0	0	0	0	0	0	0	0	0	0	0	0	0	0	0	0	0	0	0	0	0	0	0	0	0
Otu3729	0	0	0	0	0	0	0	0	0	0	0	0	0	0	0	0	7.65697e-05	0	0	0	0	0	0	0	0	0	0	0	0	0	0	0	0	0	0	0	0	0	0	0	0	0	0	0	0	0	0	0	0
Otu2162	0	0	0	9.45823e-06	0	0	1.10926e-05	0	0	0	0	0	0	0	0	0	0	0	0	8.60719e-06	0	0	0	0	0	0	0	0	0	0	0	0	0	7.28858e-06	0	0	0	0	0	0	0	0	0	0	0	0	0	0	0
Otu3150	0	0	0	9.45823e-06	0	0	0	0	0	0	0	0	0	0	0	0	0	0	0	0	0	0	0	0	0	0	0	0	0	0	0	0	0	0	0	0	0	0	0	0	0	0	0	0	0	0	0	0	0
Otu3497	0	0	0	0	0	0	0	0	0	0	0	0	0	0	0	0	0	0	0	0	0	0	0	0	0	1.45926e-05	0	2.24447e-05	1.37051e-05	0	0	0	0	0	0	0	0	0	0	0	0	0	0	0	0	0	0	0	0
Otu3650	0	0	0	0	0	0	0	0	0	0	0	0	0	0	0	6.57932e-05	9.57121e-06	0	0	0	0	0	0	0	0	0	0	0	0	0	0	0	0	0	0	0	0	0	0	0	0	0	0	0	0	0	0	0	0
Otu3673	0	0	9.20514e-06	9.45823e-06	0	0	0	0	0	0	0	0	0	0	0	0	0	0	0	0	0	0	0	0	0	0	0	0	0	0	0	0	0	0	0	0	0	0	0	0	0	0	0	0	0	0	0	0	0
Otu3684	0	0	0	0	0	0	1.10926e-05	0	0	0	0	0	0	0	0	0	0	0	0	0	0	0	0	0	0	0	0	0	0	6.04368e-06	0	0	0	0	0	0	0	0	0	0	0	0	0	0	0	0	0	0	0
Otu3770	0	0	0	0	0	0	0	0	0	0	0	0	0	0	0	0	0	0	0	0	0	0	0	0	0	0	0	0	0	0	0	0	0	0	0	0	0	0	0	0	7.96162e-05	0	0	0	0	0	0	0	0
Otu3774	0	0	0	0	0	0	0	0	0	0	0	0	0	0	0	0	0	0	0	0	0	0	0	0	0	0	0	0	0	0	0	0	0	0	0	0	0	0	8.76755e-06	6.24025e-05	0	0	0	0	0	0	0	0	0
Otu3775	0	0	0	0	0	0	0	0	0	0	0	0	0	0	0	0	0	0	0	0	0	0	0	0	0	0	0	0	0	0	0	0	0	0	0	0	0	0	0	0	0	0	0	0	0	0	0	0	0
Otu3778	0	0	0	0	0	0	0	0	0	0	0	0	0	0	0	0	0	0	0	0	0	0	1.95819e-05	6.36362e-05	0	0	0	0	0	0	0	0	0	0	0	0	0	0	0	0	0	0	0	0	0	0	0	0	0
Otu3782	0	0	0	0	0	0	0	0	0	0	0	0	0	0	0	0	0	0	0	0	0	0	0	0	0	0	0	0	0	0	0	0	0	0	0	0	0	0	8.76755e-06	6.24025e-05	0	0	0	0	0	0	0	0	0
Otu3788	0	0	0	0	0	0	0	0	0	0	0	0	0	0	0	0	0	0	0	0	0	0	0	0	0	0	0	0	0	0	7.34786e-06	0	0	0	0	0	0	0	0	0	0	0	0	0	0	0	0	0	0
Otu3790	0	0	0	0	0	0	0	0	0	0	0	0	0	0	0	0	0	0	0	0	0	0	0	0	0	0	0	0	0	4.23058e-05	0	0	0	0	0	0	0	0	0	0	0	0	0	0	0	0	0	0	0
Otu3794	0	0	0	0	0	0	0	0	0	0	0	0	0	0	0	0	0	0	0	0	0	0	0	0	0	0	0	0	0	0	0	0	0	0	0	0	0	0	1.75351e-05	3.56586e-05	0	2.4122e-05	0	0	0	0	0	0	0
Otu3795	0	0	0	0	0	0	0	0	0	0	0	0	0	0	7.30707e-05	0	0	0	0	0	0	0	0	0	0	0	0	0	0	0	0	0	0	0	0	0	0	0	0	0	0	0	0	0	0	0	0	0	0
Otu3797	0	0	0	0	0	0	0	0	0	0	0	0	0	0	0	0	0	0	0	0	0	0	0	0	0	0	0	0	0	0	0	0	0	0	0	0	0	0	0	0	0	0	0	0	0	0	0	0	0
Otu3798	0	0	0	0	0	0	0	0	0	0	0	0	0	0	0	0	0	0	0	0	0	0	0	0	0	0	0	0	0	0	0	0	0	0	0	0	0	0	5.26053e-05	0	1.99041e-05	0	0	0	0	0	0	0	0
Otu3800	0	0	0	0	0	0	0	0	0	0	0	0	0	0	0	6.57932e-05	9.57121e-06	0	0	0	0	0	0	0	0	0	0	0	0	0	0	0	0	0	0	0	0	0	0	0	0	0	0	0	0	0	0	0	0
Otu3801	0	0	0	0	0	0	0	0	0	0	0	0	0	0	0	0	0	0	0	0	0	0	0	0	0	0	0	0	0	0	0	0	0	0	0	0	0	0	2.63026e-05	8.91464e-06	0	4.82439e-05	0	0	0	0	0	0	0
Otu3802	0	3.49101e-05	0	0	0	0	2.21852e-05	0	0	0	0	0	0	0	0	0	0	0	0	0	0	0	0	0	0	0	0	0	0	0	0	0	0	0	0	0	0	0	0	0	0	0	0	0	0	0	0	0	0
Otu3804	0	0	0	0	0	0	0	0	0	0	0	0	0	0	0	0	0	0	0	0	0	0	0	0	0	0	0	0	0	0	0	0	0	0	0	0	0	0	0	0	0	0	0	0	0	0	0	0	0
Otu3806	0	0	0	0	0	0	0	0	0	0	0	0	0	0	0	0	0	0	0	0	0	0	0	0	0	0	0	0	0	0	0	0	0	0	0	0	0	0	0	8.91464e-06	0	0	0	0	0	0	0	0	0
Otu3810	0	0	1.84103e-05	0	0	0	0	0	0	0	0	0	0	0	0	0	0	7.78137e-06	0	0	0	0	0	0	0	7.29629e-06	0	0	0	6.04368e-06	0	1.44268e-05	0	0	0	0	0	0	0	0	0	0	0	0	0	0	0	0	0
Otu3811	0	0	0	0	0	0	0	0	0	0	0	0	0	0	3.65354e-05	1.87981e-05	1.91424e-05	0	0	0	0	0	0	0	0	0	0	0	0	0	0	0	0	0	0	0	0	0	0	0	0	0	0	0	0	0	0	0	0
Otu3813	0	0	0	0	0	0	1.10926e-05	0	0	0	0	0	0	0	0	0	0	0	0	0	0	0	0	0	0	0	0	0	0	0	0	0	0	0	0	0	0	0	0	0	0	0	0	0	0	0	6.87711e-06	1.4281e-05	3.10361e-05
Otu3814	0	0	0	0	0	0	0	0	0	0	0	0	0	0	0	0	0	0	0	0	0	0	0	0	0	0	0	0	0	0	0	0	0	0	0	0	0	0	0	0	0	0	0	0	0	0	0	0	0
Otu3816	0	0	0	0	0	0	0	0	0	0	0	0	0	0	0	0	0	0	0	0	0	0	0	0	0	0	0	0	0	0	0	0	0	0	0	0	0	0	0	0	0	0	0	0	0	0	0	0	0
Otu3821	0	0	0	0	0	0	0	0	0	0	0	0	0	0	4.56692e-05	9.39903e-06	1.91424e-05	0	0	0	0	0	0	0	0	0	0	0	0	0	0	0	0	0	0	0	0	0	0	0	0	0	0	0	0	0	0	0	0
Otu3822	5.52033e-05	0	9.20514e-06	0	0	0	0	0	0	0	0	0	0	0	0	0	0	0	0	0	0	0	0	0	0	0	0	0	0	0	0	0	0	0	0	0	0	0	0	0	0	0	0	0	0	0	0	0	0
Otu3828	0	0	0	0	0	0	0	0	0	0	0	0	0	0	2.74015e-05	4.69951e-05	0	0	0	0	0	0	0	0	0	0	0	0	0	0	0	0	0	0	0	0	0	0	0	0	0	0	0	0	0	0	0	0	0
Otu3831	0	0	0	0	0	0	0	0	0	0	0	0	0	0	0	0	0	0	0	0	0	0	0	0	0	0	0	0	0	0	0	0	0	0	0	0	0	0	8.76755e-06	1.78293e-05	1.99041e-05	3.61829e-05	0	0	0	0	0	0	0
Otu3839	0	0	0	0	0	0	0	0	0	0	0	0	0	0	0	0	0	0	0	0	0	0	0	0	0	1.45926e-05	2.04428e-05	2.24447e-05	6.85255e-06	0	0	0	0	0	0	0	0	0	0	0	0	0	0	0	0	0	0	0	0
Otu3844	0	0	0	0	0	0	0	0	0	0	0	0	0	0	0	0	0	0	0	0	0	0	0	0	0	0	0	0	0	0	0	0	0	0	0	0	0	0	0	0	0	0	0	0	0	0	0	0	0
Otu3854	0	0	0	0	2.79322e-05	0	0	0	0	0	0	0	0	0	0	0	9.57121e-06	0	0	0	0	0	0	0	0	0	0	0	0	0	0	0	0	0	0	0	0	0	0	0	0	0	0	0	0	0	0	0	0
Otu3856	0	0	0	0	0	0	0	0	0	0	0	0	0	0	0	0	0	0	0	0	0	0	0	0	0	0	0	0	0	0	0	0	0	0	0	0	0	0	0	0	0	0	0	0	0	0	0	0	0
Otu3858	0	0	0	0	0	0	0	0	0	0	0	0	0	0	0	0	0	0	0	0	0	0	0	0	0	0	0	0	0	0	0	0	0	0	0	0	0	0	0	0	9.95203e-06	0	0	0	0	0	0	0	0
Otu3860	0	0	0	0	2.79322e-05	4.72731e-05	1.10926e-05	0	0	0	0	0	0	0	0	0	0	0	0	0	0	0	0	0	9.59196e-06	0	0	0	0	0	0	0	0	0	0	0	0	0	0	0	0	0	0	0	0	0	0	0	0
Otu3864	0	0	0	0	0	0	0	0	0	0	0	0	0	0	0	0	0	0	0	0	0	0	0	0	0	0	0	0	0	0	0	0	0	0	0	0	0	0	3.50702e-05	0	0	4.82439e-05	0	0	0	0	0	0	0
Otu3867	0	0	0	0	0	0	0	0	0	0	0	0	0	0	0	0	0	0	0	0	0	0	0	0	0	0	0	0	0	0	0	0	0	0	0	0	0	0	0	8.91464e-06	0	8.44269e-05	0	0	0	0	0	0	0
Otu3868	0	0	0	0	0	0	0	0	0	0	0	0	0	0	0	0	0	0	0	0	0	0	0	0	0	0	0	0	0	0	0	0	0	0	0	0	0	0	5.26053e-05	8.91464e-06	0	1.2061e-05	0	0	0	0	0	0	0
Otu3870	0	0	0	0	0	0	0	0	0	0	0	0	0	0	0	0	7.65697e-05	0	0	0	0	0	0	0	0	0	0	0	0	0	0	0	0	0	0	0	0	0	0	0	0	0	0	0	0	0	0	0	0
Otu3871	0	0	0	0	0	0	0	0	0	0	0	0	0	0	0	0	0	0	0	0	0	0	0	0	0	0	0	0	0	0	0	0	0	0	0	0	0	0	0	8.91464e-06	6.96642e-05	0	0	0	0	0	0	0	0
Otu3873	0	0	0	0	0	0	0	0	0	0	0	0	0	0	0	0	0	0	0	0	0	0	0	0	0	0	0	0	0	0	0	0	0	0	0	0	0	0	7.01404e-05	0	0	0	0	0	0	0	0	0	0
Otu3878	0	0	0	0	0	0	0	0	0	0	0	0	0	0	0	0	0	0	6.90799e-06	2.58216e-05	0	0	0	0	9.59196e-06	2.18889e-05	0	0	0	0	0	0	0	0	0	0	0	0	0	0	0	0	0	0	0	0	0	0	0
Otu3886	0	0	0	0	0	0	0	0	0	0	0	0	0	0	9.13384e-06	9.39903e-06	5.74273e-05	0	0	0	0	0	0	0	0	0	0	0	0	0	0	0	0	0	0	0	0	0	0	0	0	0	0	0	0	0	0	0	0
Otu3900	0	0	0	0	0	0	0	0	0	0	0	0	0	0	0	0	0	0	0	0	0	0	0	0	0	0	0	0	0	0	0	0	0	0	0	0	0	0	0	0	0	0	0	0	0	0	0	0	0
Otu3906	0	0	0	0	0	0	0	0	0	0	0	0	0	0	4.56692e-05	2.81971e-05	0	0	0	0	0	0	0	0	0	0	0	0	0	0	0	0	0	0	0	0	0	0	0	0	0	0	0	0	0	0	0	0	0
Otu3907	0	0	0	0	0	0	0	0	0	0	0	0	0	0	0	0	0	0	0	0	0	0	0	0	0	0	0	0	0	0	0	0	0	0	0	0	0	0	0	0	0	0	0	0	0	0	0	0	0
Otu3909	0	0	0	0	0	0	0	0	0	0	0	0	0	0	7.30707e-05	0	0	0	0	0	0	0	0	0	0	0	0	0	0	0	0	0	0	0	0	0	0	0	0	0	0	0	0	0	0	0	0	0	0
Otu3915	0	0	0	9.45823e-06	0	0	0	0	0	0	0	0	0	0	0	0	0	2.33441e-05	6.90799e-06	0	0	0	9.79096e-06	0	9.59196e-06	0	0	0	0	0	0	0	0	0	0	0	0	0	0	0	0	0	0	0	0	0	0	0	1.55181e-05
Otu3924	0	0	0	1.89165e-05	0	0	0	0	0	0	0	0	0	0	0	0	0	0	0	0	0	0	0	0	0	0	0	0	0	0	0	0	0	0	0	0	0	0	0	0	0	0	0	0	0	0	0	0	0
Otu3926	0	0	0	0	0	0	0	0	0	0	0	0	0	0	0	0	0	0	0	0	0	0	0	0	0	0	0	0	0	0	0	0	0	0	0	0	0	0	2.63026e-05	4.45732e-05	0	0	0	0	0	0	0	0	0
Otu3928	0	0	0	0	0	0	0	0	0	0	0	0	0	0	0	0	0	0	0	0	0	0	0	0	0	0	0	0	0	0	0	0	0	0	0	0	0	0	3.50702e-05	2.67439e-05	0	1.2061e-05	0	0	0	0	0	0	0
Otu3929	0	0	0	0	0	0	0	0	0	0	0	0	0	0	0	9.39903e-06	6.69985e-05	0	0	0	0	0	0	0	0	0	0	0	0	0	0	0	0	0	0	0	0	0	0	0	0	0	0	0	0	0	0	0	0
Otu3936	0	0	0	0	0	0	0	0	0	0	0	0	0	0	0	0	0	0	0	0	0	0	0	0	0	0	0	0	0	0	0	0	0	0	0	0	0	0	2.63026e-05	8.91464e-06	2.98561e-05	1.2061e-05	0	0	0	0	0	0	0
Otu3946	0	0	0	0	0	0	0	0	0	0	0	0	0	0	0	0	0	0	0	0	0	0	0	0	0	0	0	0	0	0	0	0	0	0	0	0	0	0	0	0	0	0	0	0	0	0	0	0	0
Otu3947	0	0	0	0	0	0	0	0	0	0	0	0	0	0	0	0	0	0	0	0	0	0	0	0	0	0	0	0	0	0	0	0	0	0	0	0	0	0	0	0	0	0	0	0	0	0	0	0	0
Otu3950	0	0	0	0	0	0	0	0	0	0	0	0	0	0	0	0	0	0	0	0	0	0	0	0	0	0	0	0	0	0	0	0	0	0	0	0	0	0	0	0	0	0	0	0	0	0	0	0	0
Otu3951	0	0	0	0	0	0	0	0	0	0	0	0	0	0	0	0	0	7.78137e-06	4.14479e-05	0	0	0	0	0	0	0	0	0	0	6.04368e-06	0	0	0	0	0	0	0	0	0	0	0	0	0	0	0	0	0	0	0
Otu3956	0	0	0	0	0	0	0	0	0	0	0	0	0	0	0	0	0	0	0	0	0	0	0	0	0	0	0	0	0	0	0	0	0	0	0	0	0	0	8.76755e-06	6.24025e-05	0	0	0	0	0	0	0	0	0
Otu3967	0	0	0	0	0	0	0	0	0	0	0	0	0	0	1.82677e-05	0	5.74273e-05	0	0	0	0	0	0	0	0	0	0	0	0	0	0	0	0	0	0	0	0	0	0	0	0	0	0	0	0	0	0	0	0
Otu3968	0	0	0	0	0	0	0	0	0	0	0	0	0	0	4.56692e-05	2.81971e-05	0	0	0	0	0	0	0	0	0	0	0	0	0	0	0	0	0	0	0	0	0	0	0	0	0	0	0	0	0	0	0	0	0
Otu3970	0	3.49101e-05	0	0	0	0	0	0	0	0	0	0	0	0	0	0	0	0	6.90799e-06	0	0	8.4528e-06	0	0	0	0	0	7.48156e-06	0	0	0	0	0	0	0	0	0	0	0	0	0	0	0	0	0	0	0	0	1.55181e-05
Otu3971	0	0	0	0	0	0	0	0	0	0	0	0	0	0	0	0	0	0	0	0	0	0	0	0	0	0	0	0	0	0	0	0	0	0	0	0	0	0	0	0	0	0	0	0	0	0	0	0	0
Otu3972	0	0	0	0	0	0	0	0	0	0	0	0	0	0	0	0	0	0	0	0	0	0	0	0	0	0	0	0	0	0	0	0	0	0	0	0	0	0	0	0	0	0	0	0	0	0	0	0	0
Otu3978	0	0	0	0	0	0	0	0	0	0	0	0	0	0	0	0	0	0	0	0	0	0	0	0	0	0	0	0	4.79679e-05	0	0	0	0	0	0	0	0	0	0	0	0	0	0	0	0	0	0	0	0
Otu3979	0	0	0	0	0	0	0	0	0	0	0	0	0	0	0	0	0	0	0	0	0	0	0	0	0	0	0	0	0	0	0	0	0	0	0	0	0	0	0	0	0	0	0	0	0	0	0	0	0
Otu3981	0	0	0	0	0	0	0	0	0	0	0	0	0	0	0	0	0	0	0	0	0	0	0	0	0	0	0	0	0	0	0	0	0	0	0	0	0	0	0	0	0	0	0	0	0	0	0	0	0
Otu3982	0	0	0	0	0	0	0	0	0	0	0	0	0	0	0	0	0	0	0	0	0	0	0	0	0	0	0	0	0	0	0	0	0	0	0	0	0	0	0	0	0	0	0	0	0	0	0	0	0
Otu3983	0	0	0	0	0	0	0	0	0	0	0	0	0	0	0	0	0	0	0	0	0	0	0	0	0	0	0	0	0	0	0	0	0	0	0	0	0	0	0	0	0	0	0	0	0	0	0	0	0
Otu3984	0	0	0	0	2.79322e-05	0	0	3.74742e-05	0	0	0	0	0	0	0	0	0	0	0	0	0	0	0	1.0606e-05	9.59196e-06	0	0	0	0	0	0	0	0	0	0	0	0	0	0	0	0	0	0	0	0	0	0	0	0
Otu3987	0	0	0	0	0	0	0	0	0	0	0	0	0	0	0	0	0	0	0	0	0	0	0	0	0	0	0	0	0	0	0	0	0	0	0	0	0	0	0	0	0	0	0	0	0	0	0	0	0
Otu3990	0	0	0	0	0	0	0	0	0	0	0	0	0	0	0	0	0	0	0	0	0	0	0	0	0	0	0	0	0	0	0	0	0	0	0	0	0	0	0	0	0	0	0	0	0	0	0	0	0
Otu3995	0	0	0	0	0	0	0	0	0	0	0	0	0	0	0	0	0	0	0	0	0	0	0	0	0	0	0	0	0	0	0	0	0	0	0	0	0	0	0	0	0	0	0	0	0	0	0	0	0
Otu3999	0	0	0	0	0	0	0	0	0	0	0	0	0	0	0	0	0	0	0	0	0	0	0	0	0	0	0	0	0	0	0	0	0	0	0	0	0	0	0	0	0	0	0	0	0	0	0	0	0
Otu4000	0	0	0	0	0	0	0	0	0	0	0	0	0	0	0	0	0	0	0	0	0	0	0	0	0	0	0	0	0	0	0	0	0	0	0	0	0	0	0	0	0	0	0	0	0	0	0	0	0
Otu4005	0	0	0	0	0	0	0	0	0	0	0	0	0	0	0	0	0	0	0	0	0	0	0	0	0	0	0	0	0	0	0	0	0	0	0	0	0	0	0	0	0	0	0	0	0	0	0	0	0
Otu4008	0	0	0	0	0	0	0	0	0	0	0	0	0	0	0	0	0	7.78137e-06	4.14479e-05	8.60719e-06	0	0	0	0	0	0	0	0	0	0	0	0	0	0	0	0	0	0	0	0	0	0	0	0	0	0	0	0	0
Otu4014	0	3.49101e-05	0	0	0	0	0	0	0	0	0	0	0	0	0	0	0	0	0	0	0	0	0	0	0	0	0	0	0	0	0	0	0	0	0	0	0	0	0	0	0	0	0	0	0	0	0	0	0
Otu3862	0	0	0	0	0	0	0	0	0	0	0	0	0	7.10595e-05	0	0	0	0	0	0	0	0	0	0	0	0	0	0	0	0	0	0	0	0	0	0	0	0	0	0	0	0	0	0	0	0	0	0	0
Otu4041	0	0	0	0	0	0	0	0	0	0	0	0	0	7.10595e-05	0	0	0	0	0	0	0	0	0	0	0	0	0	0	0	0	0	0	0	0	0	0	0	0	0	0	0	0	0	0	0	0	0	0	0
Otu4164	0	0	0	0	0	0	0	0	0	0	0	0	0	7.10595e-05	0	0	0	0	0	0	0	0	0	0	0	0	0	0	0	0	0	0	0	0	0	0	0	0	0	0	0	0	0	0	0	0	0	0	0
Otu4169	0	0	0	0	0	0	0	0	0	0	0	0	0	7.10595e-05	0	0	0	0	0	0	0	0	0	0	0	0	0	0	0	0	0	0	0	0	0	0	0	0	0	0	0	0	0	0	0	0	0	0	0
Otu4205	0	0	0	0	0	0	0	0	0	0	0	0	0	7.10595e-05	0	0	0	0	0	0	0	0	0	0	0	0	0	0	0	0	0	0	0	0	0	0	0	0	0	0	0	0	0	0	0	0	0	0	0
Otu4228	0	0	0	0	0	0	0	0	0	0	0	0	0	7.10595e-05	0	0	0	0	0	0	0	0	0	0	0	0	0	0	0	0	0	0	0	0	0	0	0	0	0	0	0	0	0	0	0	0	0	0	0
Otu4263	0	0	0	0	0	0	0	0	0	0	0	0	0	7.10595e-05	0	0	0	0	0	0	0	0	0	0	0	0	0	0	0	0	0	0	0	0	0	0	0	0	0	0	0	0	0	0	0	0	0	0	0
Otu3785	0	0	0	0	0	0	0	0	0	0	0	0	0	6.09081e-05	0	0	9.57121e-06	0	0	0	0	0	0	0	0	0	0	0	0	0	0	0	0	0	0	0	0	0	0	0	0	0	0	0	0	0	0	0	0
Otu3874	0	0	0	0	0	0	0	0	0	0	0	0	0	6.09081e-05	0	0	9.57121e-06	0	0	0	0	0	0	0	0	0	0	0	0	0	0	0	0	0	0	0	0	0	0	0	0	0	0	0	0	0	0	0	0
Otu4071	0	0	0	0	0	0	0	0	0	0	0	0	0	6.09081e-05	0	0	9.57121e-06	0	0	0	0	0	0	0	0	0	0	0	0	0	0	0	0	0	0	0	0	0	0	0	0	0	0	0	0	0	0	0	0
Otu4142	0	0	0	0	0	0	0	0	0	0	0	0	0	5.07568e-05	0	0	1.91424e-05	0	0	0	0	0	0	0	0	0	0	0	0	0	0	0	0	0	0	0	0	0	0	0	0	0	0	0	0	0	0	0	0
Otu4161	0	0	0	0	0	0	0	0	0	0	0	0	0	5.07568e-05	9.13384e-06	0	9.57121e-06	0	0	0	0	0	0	0	0	0	0	0	0	0	0	0	0	0	0	0	0	0	0	0	0	0	0	0	0	0	0	0	0
Otu4170	0	0	0	0	0	0	0	0	0	0	0	0	0	5.07568e-05	9.13384e-06	0	9.57121e-06	0	0	0	0	0	0	0	0	0	0	0	0	0	0	0	0	0	0	0	0	0	0	0	0	0	0	0	0	0	0	0	0
Otu4262	0	0	0	0	0	0	0	0	0	0	0	0	0	5.07568e-05	0	0	1.91424e-05	0	0	0	0	0	0	0	0	0	0	0	0	0	0	0	0	0	0	0	0	0	0	0	0	0	0	0	0	0	0	0	0
Otu2413	0	0	0	0	0	0	0	0	0	0	0	0	0	4.06054e-05	0	0	2.87136e-05	0	0	0	0	0	0	0	0	0	0	0	0	0	0	0	0	0	0	0	0	0	0	0	0	0	0	0	0	0	0	0	0
Otu4093	0	0	0	0	0	0	0	0	0	0	0	0	0	4.06054e-05	0	0	2.87136e-05	0	0	0	0	0	0	0	0	0	0	0	0	0	0	0	0	0	0	0	0	0	0	0	0	0	0	0	0	0	0	0	0
Otu4153	0	0	0	0	0	0	0	0	0	0	0	0	0	4.06054e-05	0	0	2.87136e-05	0	0	0	0	0	0	0	0	0	0	0	0	0	0	0	0	0	0	0	0	0	0	0	0	0	0	0	0	0	0	0	0
Otu4189	0	0	0	0	0	0	0	0	0	0	0	0	0	4.06054e-05	0	0	2.87136e-05	0	0	0	0	0	0	0	0	0	0	0	0	0	0	0	0	0	0	0	0	0	0	0	0	0	0	0	0	0	0	0	0
Otu4251	0	0	0	0	0	0	0	0	0	0	0	0	0	4.06054e-05	0	0	2.87136e-05	0	0	0	0	0	0	0	0	0	0	0	0	0	0	0	0	0	0	0	0	0	0	0	0	0	0	0	0	0	0	0	0
Otu4259	0	0	0	0	0	0	0	0	0	0	0	0	0	4.06054e-05	0	0	2.87136e-05	0	0	0	0	0	0	0	0	0	0	0	0	0	0	0	0	0	0	0	0	0	0	0	0	0	0	0	0	0	0	0	0
Otu2562	0	0	0	0	0	0	0	0	0	0	0	0	0	3.04541e-05	0	3.75961e-05	0	0	0	0	0	0	0	0	0	0	0	0	0	0	0	0	0	0	0	0	0	0	0	0	0	0	0	0	0	0	0	0	0
Otu1805	0	0	0	0	0	0	0	0	0	0	0	0	0	3.04541e-05	0	0	3.82848e-05	0	0	0	0	0	0	0	0	0	0	0	0	0	0	0	0	0	0	0	0	0	0	0	0	0	0	0	0	0	0	0	0
Otu3832	0	0	0	0	0	0	0	0	0	0	0	0	0	3.04541e-05	0	3.75961e-05	0	0	0	0	0	0	0	0	0	0	0	0	0	0	0	0	0	0	0	0	0	0	0	0	0	0	0	0	0	0	0	0	0
[truncated: 3,448 more rows]
[truncated: 23 more columns]
