# Supplementary material for: Specificity of assemblage, not fungal partner species, explains mycorrhizal partnerships of mycoheterotrophic Burmannia plants
Source: ISME J. 2021 Jan 6;15(6):1614–27. doi: 10.1038/s41396-020-00874-x (PMC8163756; doi:10.1038/s41396-020-00874-x)
Supplement: Supplementary file 10 — Table S4 [file 41396_2020_874_MOESM10_ESM.xlsx]

## Sheet: Sheet1
	Table S4 Alpha diversity of fungal hosts in each Burmannia species
	Species	Population	Sample	ACE index	Shannon index
	B. disticha	B. disticha 1	Dis8	156.702	2.08544
			Dis9	173.003	1.84924
			Dis10	143.988	2.16362
		B. disticha 2	D1	283.839	3.38207
			D3	304.775	4.21437
		B. disticha 3	D7	277.525	3.61748
			D8	411.783	3.67911
			D10	282.844	3.95984
	B. longifolia	B. longifolia	BL1	48.1625	2.48345
			BL2	37.5452	1.88747
	B. coelestis	B. coelestis MA	Bco1	43.258	1.18588
	B. coelestis		Bco2	73.7005	1.2908
	B. coelestis		Bco3	83.9966	2.38749
	B. coelestis	B. coelestis HN	BcoH1	707.392	3.28901
	B. coelestis		BcoH3	624.926	2.91782
	B. coelestis		BcoH4	644.725	3.12822
	B. coelestis		BcoH5	898.651	3.58515
	B. filamentosa	B. filamentosa Z	Bf1	253.596	2.02442
			Bf2	213.46	2.4116
			Bf3	225.416	2.79048
		B. filamentosa N	Bf1-1	55.9403	1.98394
			Bf1-2	63.3228	1.89426
	B. championii	B. championii	Bch1	229.755	4.46195
			Bch2	273.346	3.58246
			Bch3	199.933	4.40642
	B. cryptopetala	B. cryptopetala	Bcr1	213.935	1.17764
			Bcr2	187.177	2.40531
			Bcr3	211.853	1.58485
			Bcr4	161.708	1.05468
	B. itoana	B. itoana 1	Big1	151.73	1.13544
			Big2	139.745	0.772053
			Big3	153.051	0.955114
		B. itoana 2	Bih1	95.5483	1.03675
			Bih2	90.0834	0.830592
			Bih3	82.3805	1.04422
		B. itoana 3	Bib1	83.4604	1.07083
			Bib2	57.551	0.530356
			Bib3	67.6087	1.02231
		B. itoana 4	Bic1	384.509	1.16026
			Bic2	354.915	1.69299
			Bic3	300.266	0.767447
			Bic4	356.106	0.821508
	B. nepalensis	B. nepalensis 1	Bn-1	105.06	2.62014
			Bn-2	129.985	2.5608
			Bn-3	83.158	2.2964
		B. nepalensis 2	Bn-4	99.0806	2.00373
			Bn-5	94.5999	1.53116
			Bn-6	84.0279	1.8773
		B. nepalensis 3	Bn10	253.055	2.91224
			Bn11	220.456	2.64154
			Bn12	92.1768	2.16424
		B. nepalensis 4	Bn13	494.956	3.57595
			Bn14	509.308	3.69433
			Bn15	560.039	3.9232
	B. oblonga	B. oblonga	Bo1	123.692	1.7225
			Bo2	96.6376	1.26672
			Bo3	107.097	2.11536
	B. wallichii	B. wallichii B	Bw3	301.7	3.83695
			Bw4	400.598	4.28158
			Bw5	371.574	4.09172
		B. wallichii H1	Bw7-1	381.286	3.96281
			Bw7-2	175.931	2.88961
			Bw7-3	84.4593	2.08605
		B. wallichii H2	Bw8-1	372.35	3.55185
			Bw8-2	97.7263	1.4266
		B. wallichii H3	Bw9-1	63.5698	1.72055
			Bw9-2	81.6959	1.6545
