# Supplementary material for: Specificity of assemblage, not fungal partner species, explains mycorrhizal partnerships of mycoheterotrophic Burmannia plants
Source: ISME J. 2021 Jan 6;15(6):1614–27. doi: 10.1038/s41396-020-00874-x (PMC8163756; doi:10.1038/s41396-020-00874-x)
Supplement: Supplementary file 11 — Table S5 [file 41396_2020_874_MOESM11_ESM.xlsx]

## Sheet: Sheet1
Table S5 Unifrac distances for fungal assemblages in Burmannia
Population		B. championii			B. coelestis MA			B. coelestis HN				B. cryptopetala				B. filamentosa Z			B. filamentosa N		B. itoana 1			B. itoana 2			B. itoana 3			B. itoana 4				B. longifolia		B. nepalensis 1			B. nepalensis 2			B. nepalensis 3			B. nepalensis 4			B. oblonga
	Sample	Bch1	Bch2	Bch3	Bco1	Bco2	Bco3	BcoH1	BcoH3	BcoH4	BcoH5	Bcr1	Bcr2	Bcr3	Bcr4	Bf1	Bf2	Bf3	Bf1-1	Bf1-2	Big1	Big2	Big3	Bih1	Bih2	Bih3	Bib1	Bib2	Bib3	Bic1	Bic2	Bic3	Bic4	BL1	BL2	Bn-1	Bn-2	Bn-3	Bn-4	Bn-5	Bn-6	Bn10	Bn11	Bn12	Bn13	Bn14	Bn15	Bo1	Bo2
B. championii	Bch1	0	0.316718	0.369601	0.72917	0.711052	0.673114	0.867779	0.869416	0.905882	0.847222	0.667128	0.6244	0.506709	0.73198	0.450486	0.503878	0.461832	0.822339	0.822803	0.60686	0.630746	0.544615	0.814888	0.77387	0.715324	0.850745	0.763601	0.773433	0.86408	0.921164	0.811161	0.859015	0.726999	0.739677	0.726912	0.71245	0.729082	0.793905	0.800387	0.694214	0.682114	0.708953	0.786751	0.919982	0.904924	0.912336	0.690541	0.668145
B. championii	Bch2	0.316718	0	0.362812	0.744568	0.733767	0.687498	0.867075	0.873188	0.903834	0.847862	0.645332	0.597247	0.494419	0.719389	0.454153	0.485884	0.463105	0.81472	0.823928	0.61635	0.631637	0.550963	0.837919	0.784336	0.752045	0.870361	0.787936	0.800684	0.865052	0.921359	0.817176	0.862023	0.738756	0.748858	0.747193	0.728893	0.746433	0.809303	0.81165	0.723038	0.677526	0.68563	0.813243	0.927824	0.908151	0.918128	0.681054	0.678989
B. championii	Bch3	0.369601	0.362812	0	0.743329	0.727053	0.682434	0.869104	0.866199	0.906028	0.84604	0.65456	0.597252	0.455534	0.690657	0.437837	0.408152	0.466242	0.817119	0.827169	0.536353	0.66246	0.513105	0.818159	0.76175	0.733558	0.844882	0.768266	0.766987	0.862785	0.912887	0.828434	0.856684	0.732069	0.744041	0.716193	0.71506	0.715211	0.776931	0.780516	0.68228	0.690402	0.705537	0.779562	0.920331	0.897864	0.907749	0.617401	0.660689
B. coelestis MA	Bco1	0.72917	0.744568	0.743329	0	0.235651	0.379743	0.900441	0.904213	0.930356	0.897066	0.85138	0.868322	0.669194	0.846558	0.705634	0.750334	0.68564	0.874473	0.876099	0.753975	0.677161	0.688151	0.858865	0.735608	0.734347	0.852431	0.863013	0.865954	0.882184	0.950506	0.854716	0.889049	0.25957	0.26121	0.74886	0.745076	0.745659	0.862969	0.873257	0.722097	0.867979	0.882299	0.879621	0.94737	0.960164	0.960013	0.856072	0.66619
B. coelestis MA	Bco2	0.711052	0.733767	0.727053	0.235651	0	0.25191	0.893777	0.897835	0.924451	0.876283	0.836658	0.852215	0.662386	0.826291	0.694011	0.7388	0.683619	0.879989	0.881769	0.734219	0.701148	0.672935	0.875336	0.765377	0.724548	0.87156	0.841928	0.845057	0.88783	0.950988	0.864501	0.89495	0.287569	0.237451	0.739151	0.735798	0.736071	0.8419	0.852812	0.713952	0.85264	0.867478	0.846409	0.949153	0.961884	0.961743	0.835865	0.694955
B. coelestis MA	Bco3	0.673114	0.687498	0.682434	0.379743	0.25191	0	0.862303	0.882439	0.906204	0.857636	0.833013	0.812361	0.662487	0.818603	0.671672	0.70848	0.668016	0.872265	0.873442	0.727717	0.690349	0.676673	0.878794	0.77719	0.758173	0.889074	0.859935	0.840261	0.894017	0.953555	0.874774	0.90134	0.330456	0.300951	0.76429	0.760921	0.761808	0.859902	0.868454	0.727095	0.816087	0.822119	0.866245	0.951169	0.963789	0.963658	0.826967	0.694031
B. coelestis HN	BcoH1	0.867779	0.867075	0.869104	0.900441	0.893777	0.862303	0	0.781849	0.771076	0.609438	0.937382	0.925388	0.900784	0.93366	0.860825	0.862741	0.890546	0.927951	0.943782	0.902873	0.907601	0.901603	0.962561	0.93835	0.943173	0.97026	0.969655	0.966701	0.914917	0.977849	0.9498	0.95634	0.88341	0.888382	0.939171	0.939615	0.938956	0.970396	0.971002	0.933683	0.938158	0.943978	0.964507	0.972921	0.980878	0.982401	0.947176	0.915565
B. coelestis HN	BcoH3	0.869416	0.873188	0.866199	0.904213	0.897835	0.882439	0.781849	0	0.606915	0.717926	0.944426	0.929556	0.90566	0.941271	0.855458	0.854226	0.894134	0.91996	0.937614	0.898658	0.913288	0.903279	0.963475	0.9429	0.94372	0.969344	0.967384	0.968254	0.916471	0.978503	0.94997	0.956228	0.901443	0.900033	0.938515	0.938942	0.937161	0.968088	0.968706	0.937883	0.939386	0.948636	0.963489	0.905522	0.97799	0.979325	0.946403	0.918092
B. coelestis HN	BcoH4	0.905882	0.903834	0.906028	0.930356	0.924451	0.906204	0.771076	0.606915	0	0.744416	0.963398	0.956429	0.926206	0.964962	0.898925	0.896328	0.926723	0.941035	0.957217	0.925553	0.929926	0.928492	0.981578	0.956342	0.962991	0.983579	0.983424	0.980529	0.927448	0.989185	0.966034	0.970245	0.922675	0.921314	0.958034	0.958284	0.957914	0.984011	0.984287	0.953812	0.959519	0.962987	0.977646	0.918612	0.991563	0.99286	0.966736	0.941705
B. coelestis HN	BcoH5	0.847222	0.847862	0.84604	0.897066	0.876283	0.857636	0.609438	0.717926	0.744416	0	0.91975	0.899952	0.881185	0.910398	0.82957	0.829355	0.865087	0.914589	0.929781	0.870419	0.896994	0.879094	0.955502	0.931039	0.920833	0.962755	0.947851	0.943889	0.910999	0.972491	0.944324	0.951192	0.88067	0.884736	0.919103	0.918258	0.918304	0.948593	0.948164	0.914418	0.919224	0.921534	0.943806	0.968425	0.97556	0.977047	0.929681	0.91344
B. cryptopetala	Bcr1	0.667128	0.645332	0.65456	0.85138	0.836658	0.833013	0.937382	0.944426	0.963398	0.91975	0	0.515847	0.577491	0.487676	0.690829	0.660943	0.657834	0.786817	0.806716	0.68944	0.688856	0.56221	0.74636	0.801116	0.725355	0.769757	0.677843	0.685114	0.893962	0.888921	0.827341	0.879127	0.843855	0.842089	0.75371	0.743438	0.760813	0.696605	0.717904	0.723015	0.557325	0.617576	0.6969	0.931092	0.877842	0.897005	0.506124	0.713464
B. cryptopetala	Bcr2	0.6244	0.597247	0.597252	0.868322	0.852215	0.812361	0.925388	0.929556	0.956429	0.899952	0.515847	0	0.590661	0.555568	0.615906	0.577439	0.582808	0.79177	0.816631	0.63644	0.654043	0.511816	0.754681	0.811482	0.74594	0.787688	0.707515	0.704838	0.894545	0.891722	0.827469	0.882807	0.871	0.869441	0.773216	0.74526	0.771767	0.734492	0.739303	0.749105	0.528477	0.576957	0.732616	0.930313	0.885763	0.897318	0.536205	0.747089
B. cryptopetala	Bcr3	0.506709	0.494419	0.455534	0.669194	0.662386	0.662487	0.900784	0.90566	0.926206	0.881185	0.577491	0.590661	0	0.572494	0.547113	0.565957	0.505813	0.813497	0.821626	0.569189	0.557895	0.375179	0.765511	0.661662	0.598511	0.774171	0.682587	0.695294	0.821382	0.892919	0.756018	0.815832	0.662371	0.67831	0.622048	0.610363	0.62368	0.705289	0.712683	0.577486	0.676286	0.686618	0.731464	0.908359	0.896329	0.905953	0.504665	0.605253
B. cryptopetala	Bcr4	0.73198	0.719389	0.690657	0.846558	0.826291	0.818603	0.93366	0.941271	0.964962	0.910398	0.487676	0.555568	0.572494	0	0.715924	0.724077	0.695906	0.748435	0.759922	0.656889	0.663025	0.589709	0.693863	0.764984	0.698731	0.715004	0.609615	0.652626	0.890579	0.886977	0.832263	0.88363	0.826784	0.841464	0.728592	0.712649	0.723523	0.634129	0.66018	0.70384	0.636304	0.612087	0.636616	0.929725	0.889328	0.897313	0.420084	0.713544
B. filamentosa Z	Bf1	0.450486	0.454153	0.437837	0.705634	0.694011	0.671672	0.860825	0.855458	0.898925	0.82957	0.690829	0.615906	0.547113	0.715924	0	0.347582	0.362233	0.700032	0.764469	0.513707	0.604725	0.521089	0.799778	0.732696	0.699906	0.82438	0.756363	0.753011	0.869533	0.913061	0.810033	0.849131	0.716803	0.731728	0.669341	0.674941	0.675382	0.740303	0.748879	0.663127	0.683638	0.748622	0.758773	0.918022	0.900185	0.905507	0.68967	0.58631
B. filamentosa Z	Bf2	0.503878	0.485884	0.408152	0.750334	0.7388	0.70848	0.862741	0.854226	0.896328	0.829355	0.660943	0.577439	0.565957	0.724077	0.347582	0	0.462163	0.739488	0.783926	0.459225	0.60564	0.490253	0.815548	0.752626	0.686507	0.832406	0.766153	0.762478	0.86345	0.914626	0.793485	0.838252	0.75756	0.769915	0.69796	0.667618	0.692759	0.769714	0.762204	0.67668	0.641624	0.690824	0.759769	0.918319	0.900116	0.912437	0.68247	0.620461
B. filamentosa Z	Bf3	0.461832	0.463105	0.466242	0.68564	0.683619	0.668016	0.890546	0.894134	0.926723	0.865087	0.657834	0.582808	0.505813	0.695906	0.362233	0.462163	0	0.807468	0.799886	0.539986	0.538537	0.492432	0.763404	0.715434	0.65746	0.809771	0.726309	0.716326	0.857086	0.911555	0.81356	0.85307	0.687168	0.703526	0.673946	0.675213	0.67155	0.757878	0.75631	0.640807	0.665925	0.722242	0.771426	0.923983	0.901053	0.910184	0.675853	0.584156
B. filamentosa N	Bf1-1	0.822339	0.81472	0.817119	0.874473	0.879989	0.872265	0.927951	0.91996	0.941035	0.914589	0.786817	0.79177	0.813497	0.748435	0.700032	0.739488	0.807468	0	0.353734	0.752764	0.768512	0.794666	0.737944	0.777453	0.805279	0.738803	0.694738	0.751303	0.914471	0.906665	0.871303	0.905645	0.871095	0.88788	0.798614	0.770795	0.796229	0.716755	0.73935	0.781308	0.763059	0.760983	0.715969	0.936874	0.914605	0.917983	0.770778	0.694242
B. filamentosa N	Bf1-2	0.822803	0.823928	0.827169	0.876099	0.881769	0.873442	0.943782	0.937614	0.957217	0.929781	0.806716	0.816631	0.821626	0.759922	0.764469	0.783926	0.799886	0.353734	0	0.764955	0.759812	0.788739	0.714259	0.775583	0.802491	0.712216	0.666734	0.730013	0.918516	0.908216	0.863691	0.90813	0.872348	0.890104	0.782571	0.785933	0.792225	0.704933	0.730164	0.78675	0.770909	0.767707	0.720914	0.94142	0.916861	0.920858	0.764491	0.694938
B. itoana 1	Big1	0.60686	0.61635	0.536353	0.753975	0.734219	0.727717	0.902873	0.898658	0.925553	0.870419	0.68944	0.63644	0.569189	0.656889	0.513707	0.459225	0.539986	0.752764	0.764955	0	0.444989	0.462782	0.797584	0.642726	0.618466	0.80031	0.675666	0.630636	0.832543	0.885059	0.722733	0.810495	0.740835	0.753354	0.632152	0.601941	0.607609	0.697478	0.695983	0.591519	0.686443	0.700519	0.731364	0.908533	0.896988	0.903932	0.644617	0.604527
B. itoana 1	Big2	0.630746	0.631637	0.66246	0.677161	0.701148	0.690349	0.907601	0.913288	0.929926	0.896994	0.688856	0.654043	0.557895	0.663025	0.604725	0.60564	0.538537	0.768512	0.759812	0.444989	0	0.42215	0.729138	0.560044	0.61504	0.751091	0.72967	0.672733	0.832104	0.890397	0.719661	0.821961	0.671347	0.688884	0.675088	0.650151	0.66576	0.772172	0.75824	0.616689	0.701914	0.716599	0.763615	0.912558	0.912361	0.919631	0.664154	0.582937
B. itoana 1	Big3	0.544615	0.550963	0.513105	0.688151	0.672935	0.676673	0.901603	0.903279	0.928492	0.879094	0.56221	0.511816	0.375179	0.589709	0.521089	0.490253	0.492432	0.794666	0.788739	0.462782	0.42215	0	0.725289	0.637809	0.571047	0.739767	0.683025	0.687071	0.826364	0.886141	0.73438	0.803047	0.680962	0.695898	0.599654	0.582961	0.596507	0.710556	0.6897	0.571923	0.627461	0.662177	0.733906	0.898171	0.880348	0.88852	0.491586	0.53826
B. itoana 2	Bih1	0.814888	0.837919	0.818159	0.858865	0.875336	0.878794	0.962561	0.963475	0.981578	0.955502	0.74636	0.754681	0.765511	0.693863	0.799778	0.815548	0.763404	0.737944	0.714259	0.797584	0.729138	0.725289	0	0.549156	0.621872	0.458698	0.535283	0.531669	0.860354	0.862628	0.834625	0.858028	0.864027	0.864309	0.592481	0.601874	0.607183	0.534211	0.476261	0.600699	0.682006	0.70914	0.641731	0.919421	0.892575	0.893884	0.69854	0.71047
B. itoana 2	Bih2	0.77387	0.784336	0.76175	0.735608	0.765377	0.77719	0.93835	0.9429	0.956342	0.931039	0.801116	0.811482	0.661662	0.764984	0.732696	0.752626	0.715434	0.777453	0.775583	0.642726	0.560044	0.637809	0.549156	0	0.510169	0.55352	0.686136	0.576776	0.79928	0.870764	0.697874	0.772096	0.747176	0.744801	0.407511	0.436686	0.413239	0.648627	0.610489	0.46864	0.749967	0.755431	0.680507	0.887459	0.892316	0.893603	0.767262	0.564882
B. itoana 2	Bih3	0.715324	0.752045	0.733558	0.734347	0.724548	0.758173	0.943173	0.94372	0.962991	0.920833	0.725355	0.74594	0.598511	0.698731	0.699906	0.686507	0.65746	0.805279	0.802491	0.618466	0.61504	0.571047	0.621872	0.510169	0	0.56241	0.52772	0.576129	0.772091	0.871597	0.696392	0.751328	0.764659	0.765117	0.422398	0.377275	0.415729	0.562218	0.514727	0.381761	0.658088	0.676208	0.685753	0.897077	0.892226	0.896685	0.656279	0.632571
B. itoana 3	Bib1	0.850745	0.870361	0.844882	0.852431	0.87156	0.889074	0.97026	0.969344	0.983579	0.962755	0.769757	0.787688	0.774171	0.715004	0.82438	0.832406	0.809771	0.738803	0.712216	0.80031	0.751091	0.739767	0.458698	0.55352	0.56241	0	0.608804	0.590404	0.86915	0.876782	0.818327	0.851382	0.872144	0.872435	0.63707	0.624106	0.619926	0.579692	0.490056	0.643405	0.711931	0.721023	0.651904	0.914463	0.888652	0.889013	0.735264	0.745119
B. itoana 3	Bib2	0.763601	0.787936	0.768266	0.863013	0.841928	0.859935	0.969655	0.967384	0.983424	0.947851	0.677843	0.707515	0.682587	0.609615	0.756363	0.766153	0.726309	0.694738	0.666734	0.675666	0.72967	0.683025	0.535283	0.686136	0.52772	0.608804	0	0.417898	0.859579	0.858085	0.805984	0.85192	0.879143	0.879386	0.565619	0.552583	0.557604	0.351671	0.39819	0.546587	0.620385	0.617773	0.565832	0.927234	0.894634	0.901045	0.574469	0.716405
B. itoana 3	Bib3	0.773433	0.800684	0.766987	0.865954	0.845057	0.840261	0.966701	0.968254	0.980529	0.943889	0.685114	0.704838	0.695294	0.652626	0.753011	0.762478	0.716326	0.751303	0.730013	0.630636	0.672733	0.687071	0.531669	0.576776	0.576129	0.590404	0.417898	0	0.862186	0.853496	0.778161	0.840724	0.861633	0.86191	0.566935	0.582326	0.56088	0.40929	0.425006	0.52238	0.620472	0.654971	0.576497	0.92634	0.894698	0.898805	0.642608	0.72103
B. itoana 4	Bic1	0.86408	0.865052	0.862785	0.882184	0.88783	0.894017	0.914917	0.916471	0.927448	0.910999	0.893962	0.894545	0.821382	0.890579	0.869533	0.86345	0.857086	0.914471	0.918516	0.832543	0.832104	0.826364	0.860354	0.79928	0.772091	0.86915	0.859579	0.862186	0	0.712585	0.635539	0.531446	0.88802	0.888114	0.801273	0.800696	0.808594	0.87295	0.861723	0.805865	0.871017	0.871939	0.893415	0.885299	0.88512	0.887725	0.87701	0.84562
B. itoana 5	Bic2	0.921164	0.921359	0.912887	0.950506	0.950988	0.953555	0.977849	0.978503	0.989185	0.972491	0.888921	0.891722	0.892919	0.886977	0.913061	0.914626	0.911555	0.906665	0.908216	0.885059	0.890397	0.886141	0.862628	0.870764	0.871597	0.876782	0.858085	0.853496	0.712585	0	0.777231	0.73122	0.951067	0.951106	0.872465	0.872721	0.874982	0.862057	0.862869	0.871597	0.875148	0.874244	0.877631	0.937077	0.925214	0.920598	0.873839	0.897626
B. itoana 6	Bic3	0.811161	0.817176	0.828434	0.854716	0.864501	0.874774	0.9498	0.94997	0.966034	0.944324	0.827341	0.827469	0.756018	0.832263	0.810033	0.793485	0.81356	0.871303	0.863691	0.722733	0.719661	0.73438	0.834625	0.697874	0.696392	0.818327	0.805984	0.778161	0.635539	0.777231	0	0.623468	0.864822	0.864983	0.741395	0.722294	0.739252	0.805968	0.809741	0.727603	0.811593	0.809376	0.826942	0.875138	0.87036	0.874383	0.805043	0.743783
B. itoana 7	Bic4	0.859015	0.862023	0.856684	0.889049	0.89495	0.90134	0.95634	0.956228	0.970245	0.951192	0.879127	0.882807	0.815832	0.88363	0.849131	0.838252	0.85307	0.905645	0.90813	0.810495	0.821961	0.803047	0.858028	0.772096	0.751328	0.851382	0.85192	0.840724	0.531446	0.73122	0.623468	0	0.895146	0.895245	0.77446	0.774156	0.780159	0.84521	0.84162	0.772144	0.851105	0.861926	0.871998	0.858395	0.855979	0.846692	0.8644	0.809685
B. longifolia	BL1	0.726999	0.738756	0.732069	0.25957	0.287569	0.330456	0.88341	0.901443	0.922675	0.88067	0.843855	0.871	0.662371	0.826784	0.716803	0.75756	0.687168	0.871095	0.872348	0.740835	0.671347	0.680962	0.864027	0.747176	0.764659	0.872144	0.879143	0.861633	0.88802	0.951067	0.864822	0.895146	0	0.18792	0.772492	0.768703	0.769885	0.879096	0.887188	0.732371	0.870964	0.871879	0.890225	0.949214	0.961942	0.961801	0.836684	0.663604
B. longifolia	BL2	0.739677	0.748858	0.744041	0.26121	0.237451	0.300951	0.888382	0.900033	0.921314	0.884736	0.842089	0.869441	0.67831	0.841464	0.731728	0.769915	0.703526	0.88788	0.890104	0.753354	0.688884	0.695898	0.864309	0.744801	0.765117	0.872435	0.879386	0.86191	0.888114	0.951106	0.864983	0.895245	0.18792	0	0.772885	0.769096	0.770287	0.879339	0.887399	0.732862	0.871152	0.870309	0.890432	0.949244	0.961971	0.96183	0.851682	0.685849
B. nepalensis 1	Bn-1	0.726912	0.747193	0.716193	0.74886	0.739151	0.76429	0.939171	0.938515	0.958034	0.919103	0.75371	0.773216	0.622048	0.728592	0.669341	0.69796	0.673946	0.798614	0.782571	0.632152	0.675088	0.599654	0.592481	0.407511	0.422398	0.63707	0.565619	0.566935	0.801273	0.872465	0.741395	0.77446	0.772492	0.772885	0	0.203433	0.155302	0.459643	0.398735	0.333272	0.634197	0.653663	0.606242	0.892447	0.879121	0.888382	0.690172	0.584612
B. nepalensis 1	Bn-2	0.71245	0.728893	0.71506	0.745076	0.735798	0.760921	0.939615	0.938942	0.958284	0.918258	0.743438	0.74526	0.610363	0.712649	0.674941	0.667618	0.675213	0.770795	0.785933	0.601941	0.650151	0.582961	0.601874	0.436686	0.377275	0.624106	0.552583	0.582326	0.800696	0.872721	0.722294	0.774156	0.768703	0.769096	0.203433	0	0.177673	0.476503	0.374367	0.325883	0.594034	0.600934	0.602065	0.889491	0.882697	0.887298	0.666585	0.567588
B. nepalensis 1	Bn-3	0.729082	0.746433	0.715211	0.745659	0.736071	0.761808	0.938956	0.937161	0.957914	0.918304	0.760813	0.771767	0.62368	0.723523	0.675382	0.692759	0.67155	0.796229	0.792225	0.607609	0.66576	0.596507	0.607183	0.413239	0.415729	0.619926	0.557604	0.56088	0.808594	0.874982	0.739252	0.780159	0.769885	0.770287	0.155302	0.177673	0	0.454415	0.36739	0.316008	0.624211	0.647244	0.568036	0.889973	0.879944	0.885187	0.670409	0.590811
B. nepalensis 2	Bn-4	0.793905	0.809303	0.776931	0.862969	0.8419	0.859902	0.970396	0.968088	0.984011	0.948593	0.696605	0.734492	0.705289	0.634129	0.740303	0.769714	0.757878	0.716755	0.704933	0.697478	0.772172	0.710556	0.534211	0.648627	0.562218	0.579692	0.351671	0.40929	0.87295	0.862057	0.805968	0.84521	0.879096	0.879339	0.459643	0.476503	0.454415	0	0.26134	0.439409	0.605245	0.643628	0.471706	0.912974	0.869783	0.876888	0.589992	0.675694
B. nepalensis 2	Bn-5	0.800387	0.81165	0.780516	0.873257	0.852812	0.868454	0.971002	0.968706	0.984287	0.948164	0.717904	0.739303	0.712683	0.66018	0.748879	0.762204	0.75631	0.73935	0.730164	0.695983	0.75824	0.6897	0.476261	0.610489	0.514727	0.490056	0.39819	0.425006	0.861723	0.862869	0.809741	0.84162	0.887188	0.887399	0.398735	0.374367	0.36739	0.26134	0	0.419264	0.610901	0.621615	0.530333	0.914148	0.869845	0.879945	0.612161	0.695966
B. nepalensis 2	Bn-6	0.694214	0.723038	0.68228	0.722097	0.713952	0.727095	0.933683	0.937883	0.953812	0.914418	0.723015	0.749105	0.577486	0.70384	0.663127	0.67668	0.640807	0.781308	0.78675	0.591519	0.616689	0.571923	0.600699	0.46864	0.381761	0.643405	0.546587	0.52238	0.805865	0.871597	0.727603	0.772144	0.732371	0.732862	0.333272	0.325883	0.316008	0.439409	0.419264	0	0.640694	0.651315	0.593086	0.886192	0.878074	0.882234	0.633841	0.551122
B. nepalensis 3	Bn10	0.682114	0.677526	0.690402	0.867979	0.85264	0.816087	0.938158	0.939386	0.959519	0.919224	0.557325	0.528477	0.676286	0.636304	0.683638	0.641624	0.665925	0.763059	0.770909	0.686443	0.701914	0.627461	0.682006	0.749967	0.658088	0.711931	0.620385	0.620472	0.871017	0.875148	0.811593	0.851105	0.870964	0.871152	0.634197	0.594034	0.624211	0.605245	0.610901	0.640694	0	0.392991	0.623321	0.921762	0.876423	0.890742	0.627035	0.725038
B. nepalensis 3	Bn11	0.708953	0.68563	0.705537	0.882299	0.867478	0.822119	0.943978	0.948636	0.962987	0.921534	0.617576	0.576957	0.686618	0.612087	0.748622	0.690824	0.722242	0.760983	0.767707	0.700519	0.716599	0.662177	0.70914	0.755431	0.676208	0.721023	0.617773	0.654971	0.871939	0.874244	0.809376	0.861926	0.871879	0.870309	0.653663	0.600934	0.647244	0.643628	0.621615	0.651315	0.392991	0	0.645123	0.920221	0.872406	0.889598	0.612829	0.758522
B. nepalensis 3	Bn12	0.786751	0.813243	0.779562	0.879621	0.846409	0.866245	0.964507	0.963489	0.977646	0.943806	0.6969	0.732616	0.731464	0.636616	0.758773	0.759769	0.771426	0.715969	0.720914	0.731364	0.763615	0.733906	0.641731	0.680507	0.685753	0.651904	0.565832	0.576497	0.893415	0.877631	0.826942	0.871998	0.890225	0.890432	0.606242	0.602065	0.568036	0.471706	0.530333	0.593086	0.623321	0.645123	0	0.917668	0.876808	0.890326	0.652249	0.693498
B. nepalensis 4	Bn13	0.919982	0.927824	0.920331	0.94737	0.949153	0.951169	0.972921	0.905522	0.918612	0.968425	0.931092	0.930313	0.908359	0.929725	0.918022	0.918319	0.923983	0.936874	0.94142	0.908533	0.912558	0.898171	0.919421	0.887459	0.897077	0.914463	0.927234	0.92634	0.885299	0.937077	0.875138	0.858395	0.949214	0.949244	0.892447	0.889491	0.889973	0.912974	0.914148	0.886192	0.921762	0.920221	0.917668	0	0.560652	0.570135	0.921825	0.901905
B. nepalensis 4	Bn14	0.904924	0.908151	0.897864	0.960164	0.961884	0.963789	0.980878	0.97799	0.991563	0.97556	0.877842	0.885763	0.896329	0.889328	0.900185	0.900116	0.901053	0.914605	0.916861	0.896988	0.912361	0.880348	0.892575	0.892316	0.892226	0.888652	0.894634	0.894698	0.88512	0.925214	0.87036	0.855979	0.961942	0.961971	0.879121	0.882697	0.879944	0.869783	0.869845	0.878074	0.876423	0.872406	0.876808	0.560652	0	0.472263	0.883108	0.885714
B. nepalensis 4	Bn15	0.912336	0.918128	0.907749	0.960013	0.961743	0.963658	0.982401	0.979325	0.99286	0.977047	0.897005	0.897318	0.905953	0.897313	0.905507	0.912437	0.910184	0.917983	0.920858	0.903932	0.919631	0.88852	0.893884	0.893603	0.896685	0.889013	0.901045	0.898805	0.887725	0.920598	0.874383	0.846692	0.961801	0.96183	0.888382	0.887298	0.885187	0.876888	0.879945	0.882234	0.890742	0.889598	0.890326	0.570135	0.472263	0	0.897057	0.888396
B. oblonga	Bo1	0.690541	0.681054	0.617401	0.856072	0.835865	0.826967	0.947176	0.946403	0.966736	0.929681	0.506124	0.536205	0.504665	0.420084	0.68967	0.68247	0.675853	0.770778	0.764491	0.644617	0.664154	0.491586	0.69854	0.767262	0.656279	0.735264	0.574469	0.642608	0.87701	0.873839	0.805043	0.8644	0.836684	0.851682	0.690172	0.666585	0.670409	0.589992	0.612161	0.633841	0.627035	0.612829	0.652249	0.921825	0.883108	0.897057	0	0.6723
B. oblonga	Bo2	0.668145	0.678989	0.660689	0.66619	0.694955	0.694031	0.915565	0.918092	0.941705	0.91344	0.713464	0.747089	0.605253	0.713544	0.58631	0.620461	0.584156	0.694242	0.694938	0.604527	0.582937	0.53826	0.71047	0.564882	0.632571	0.745119	0.716405	0.72103	0.84562	0.897626	0.743783	0.809685	0.663604	0.685849	0.584612	0.567588	0.590811	0.675694	0.695966	0.551122	0.725038	0.758522	0.693498	0.901905	0.885714	0.888396	0.6723	0
B. oblonga	Bo3	0.676716	0.69607	0.668315	0.658264	0.675219	0.676403	0.916141	0.920516	0.944611	0.911016	0.720495	0.756244	0.57603	0.678007	0.61291	0.642296	0.598386	0.729559	0.724436	0.589809	0.56017	0.520696	0.677266	0.503884	0.580128	0.700211	0.672402	0.674422	0.832293	0.885975	0.734263	0.792922	0.653815	0.67786	0.549744	0.559662	0.54784	0.630139	0.650163	0.516403	0.737473	0.766742	0.657239	0.898651	0.892085	0.891254	0.669526	0.319316
B. wallichii B	Bw3	0.65098	0.640439	0.680026	0.888543	0.856001	0.807848	0.930342	0.934164	0.958194	0.902512	0.613782	0.542119	0.701746	0.648145	0.680552	0.650038	0.662544	0.783785	0.790521	0.7271	0.730298	0.650174	0.740824	0.804612	0.734097	0.756436	0.710924	0.713206	0.878476	0.880032	0.820804	0.869291	0.854258	0.863893	0.749679	0.715223	0.756436	0.749399	0.720648	0.735281	0.526458	0.501155	0.735202	0.932373	0.883057	0.896692	0.672608	0.756387
B. wallichii B	Bw4	0.632341	0.615069	0.628598	0.814012	0.794129	0.752601	0.88917	0.894931	0.920069	0.869374	0.698201	0.675345	0.653524	0.741904	0.644093	0.625417	0.598666	0.824363	0.800245	0.710421	0.704696	0.656238	0.777586	0.739693	0.692014	0.81551	0.784088	0.754789	0.832507	0.883763	0.791481	0.822686	0.800479	0.808795	0.694648	0.707187	0.710196	0.786022	0.767449	0.686628	0.617811	0.671196	0.772411	0.915204	0.907998	0.919887	0.743429	0.716462
B. wallichii B	Bw5	0.66949	0.650453	0.683364	0.884145	0.859282	0.804958	0.92347	0.928703	0.949454	0.901934	0.593417	0.566099	0.671454	0.657207	0.669989	0.635712	0.648124	0.776723	0.792783	0.692342	0.713452	0.658163	0.723541	0.791691	0.723107	0.776166	0.678301	0.680032	0.876291	0.871883	0.8261	0.859317	0.863419	0.873263	0.719051	0.686693	0.72174	0.686766	0.688135	0.701524	0.428983	0.517734	0.685556	0.931931	0.899706	0.913101	0.647634	0.733811
B. wallichii H1	Bw7-1	0.646564	0.639736	0.663426	0.8953	0.870501	0.831885	0.929464	0.935137	0.953889	0.911109	0.59438	0.563193	0.692615	0.657385	0.705191	0.666067	0.677351	0.7967	0.791138	0.707632	0.724077	0.667284	0.741546	0.805472	0.724418	0.77307	0.675817	0.676886	0.879929	0.880891	0.81718	0.865334	0.885092	0.883726	0.725497	0.708675	0.724449	0.697008	0.688789	0.700158	0.451235	0.449526	0.687048	0.928593	0.887703	0.906556	0.664499	0.782999
B. wallichii H1	Bw7-2	0.732061	0.730698	0.71307	0.853852	0.836476	0.778234	0.930708	0.941928	0.961946	0.909749	0.592341	0.564952	0.671765	0.55452	0.709173	0.70265	0.682044	0.774114	0.776316	0.704257	0.713711	0.658015	0.646203	0.723454	0.641037	0.642112	0.583745	0.576866	0.873749	0.866343	0.840814	0.864573	0.84574	0.846925	0.659431	0.672514	0.674578	0.582982	0.597852	0.637531	0.550385	0.574646	0.652638	0.925956	0.881162	0.891574	0.630217	0.73937
B. wallichii H1	Bw7-3	0.780128	0.775517	0.779574	0.846147	0.819252	0.759835	0.928448	0.940418	0.962547	0.914458	0.708695	0.677876	0.798502	0.690763	0.779068	0.78326	0.739748	0.896888	0.889437	0.808161	0.795166	0.773744	0.795264	0.862843	0.786649	0.803842	0.762858	0.718244	0.934108	0.929053	0.917074	0.927103	0.843838	0.844146	0.83788	0.830408	0.833587	0.806851	0.793799	0.814189	0.662465	0.740741	0.812088	0.969202	0.950495	0.950331	0.773489	0.86063
B. wallichii H2	Bw8-1	0.701759	0.678652	0.718684	0.887354	0.862328	0.822309	0.924118	0.93408	0.955568	0.902954	0.614458	0.57111	0.703255	0.653822	0.699858	0.680036	0.674429	0.818763	0.805558	0.734622	0.731157	0.669663	0.715699	0.795163	0.74012	0.763567	0.716764	0.689182	0.888802	0.891581	0.841556	0.876108	0.874198	0.874353	0.735232	0.742308	0.749438	0.72678	0.713654	0.730424	0.516666	0.570599	0.729727	0.932599	0.897434	0.911053	0.693926	0.784927
B. wallichii H2	Bw8-2	0.779931	0.79409	0.79879	0.883673	0.862848	0.809183	0.921415	0.943651	0.955307	0.909119	0.666266	0.706936	0.78401	0.683809	0.775695	0.79024	0.78286	0.822303	0.823841	0.809688	0.800308	0.786273	0.752626	0.804829	0.765823	0.721786	0.737353	0.701353	0.909349	0.898372	0.875985	0.891737	0.878962	0.879188	0.784987	0.777546	0.790059	0.731211	0.735885	0.771166	0.684775	0.726548	0.709557	0.946957	0.934108	0.924576	0.756617	0.822816
B. wallichii H3	Bw9-1	0.81069	0.81537	0.809401	0.8178	0.799636	0.802986	0.944339	0.955788	0.973345	0.928462	0.684544	0.755418	0.776002	0.68586	0.801989	0.82613	0.754397	0.87306	0.862937	0.813884	0.807874	0.764618	0.740558	0.845221	0.759888	0.765365	0.671697	0.683977	0.921882	0.906145	0.902232	0.922305	0.81949	0.819878	0.776922	0.784745	0.786296	0.708404	0.726439	0.759873	0.720518	0.76046	0.723201	0.963266	0.931766	0.939378	0.704886	0.836381
B. wallichii H3	Bw9-2	0.790697	0.803143	0.798177	0.838059	0.855125	0.801875	0.932203	0.942879	0.962986	0.928632	0.698854	0.697234	0.781864	0.679007	0.776037	0.789747	0.757794	0.791071	0.774313	0.805118	0.750917	0.751874	0.677754	0.779236	0.754179	0.659005	0.705405	0.707392	0.883803	0.865161	0.841697	0.877072	0.839502	0.838813	0.785017	0.784466	0.793876	0.730331	0.74364	0.769337	0.67985	0.693105	0.716116	0.940518	0.901779	0.908897	0.712212	0.77486
B. disticha 1	Dis8	0.620771	0.620155	0.631246	0.728952	0.744251	0.742794	0.889756	0.904976	0.929519	0.884086	0.628125	0.674739	0.632145	0.721562	0.567479	0.584536	0.553737	0.756056	0.785853	0.599436	0.560774	0.500949	0.746628	0.655518	0.679644	0.761928	0.775576	0.7661	0.848932	0.902561	0.779794	0.821491	0.723165	0.739515	0.641394	0.631095	0.646639	0.727694	0.733026	0.615429	0.66441	0.717694	0.763455	0.898785	0.878302	0.887447	0.706697	0.471082
B. disticha 1	Dis9	0.5646	0.58484	0.57413	0.665903	0.677861	0.671604	0.89604	0.899731	0.927298	0.879235	0.657146	0.667735	0.56502	0.71004	0.487623	0.499488	0.486365	0.730804	0.729671	0.551924	0.504368	0.408267	0.721691	0.620203	0.619154	0.77029	0.716741	0.727654	0.838545	0.896151	0.750552	0.804791	0.66272	0.68183	0.596416	0.592453	0.610235	0.690868	0.704893	0.572233	0.657301	0.722176	0.725583	0.903868	0.880236	0.89151	0.672579	0.439765
B. disticha 1	Dis10	0.719551	0.710216	0.733624	0.846874	0.848235	0.843963	0.942484	0.945481	0.965546	0.931429	0.558935	0.633817	0.697652	0.639772	0.724702	0.705743	0.694795	0.745585	0.766646	0.749856	0.728814	0.683463	0.712337	0.758906	0.761344	0.723362	0.693786	0.708826	0.894556	0.89113	0.830361	0.866669	0.842322	0.840359	0.748241	0.73069	0.76147	0.675788	0.713531	0.729854	0.566041	0.624423	0.710608	0.927277	0.881218	0.89426	0.66325	0.654972
B. disticha 2	D1	0.650059	0.635877	0.656825	0.812297	0.799486	0.769033	0.890307	0.901802	0.926002	0.864973	0.704658	0.655034	0.643482	0.724888	0.683692	0.659849	0.649813	0.841001	0.809601	0.681141	0.690836	0.647421	0.799387	0.744662	0.688035	0.816386	0.748781	0.752828	0.826442	0.895901	0.787394	0.833714	0.806571	0.808228	0.682957	0.6631	0.678893	0.76104	0.748897	0.687765	0.570735	0.577269	0.763595	0.910287	0.902194	0.91359	0.721406	0.72769
B. disticha 2	D3	0.682269	0.670406	0.715908	0.908207	0.870705	0.828697	0.918318	0.925222	0.951868	0.893773	0.666275	0.632135	0.734789	0.710596	0.735338	0.70551	0.698703	0.838376	0.798677	0.751813	0.763864	0.705059	0.78361	0.843482	0.78257	0.814792	0.756741	0.756952	0.902902	0.898172	0.858849	0.894692	0.884665	0.880769	0.79584	0.794036	0.799811	0.79396	0.776485	0.783547	0.61954	0.645623	0.786034	0.94059	0.90523	0.918144	0.725641	0.803368
B. disticha 3	D7	0.588268	0.608807	0.633474	0.802704	0.784355	0.734761	0.871291	0.877982	0.908321	0.845532	0.677641	0.654108	0.63341	0.712149	0.642819	0.619762	0.609268	0.805269	0.799264	0.701021	0.676951	0.655672	0.810713	0.788566	0.717761	0.848207	0.781873	0.773889	0.854453	0.908151	0.801124	0.855555	0.779749	0.791274	0.736155	0.738824	0.744213	0.800033	0.804799	0.72256	0.637733	0.664196	0.776623	0.927245	0.923381	0.934559	0.732937	0.728017
B. disticha 3	D8	0.633684	0.622893	0.671968	0.843846	0.811022	0.76347	0.889808	0.901156	0.926326	0.875009	0.656241	0.638441	0.666825	0.710468	0.66729	0.65547	0.647611	0.825359	0.798638	0.696299	0.689579	0.643571	0.786769	0.761139	0.715846	0.818507	0.772106	0.767421	0.86687	0.906007	0.808827	0.85273	0.804403	0.820008	0.720843	0.715246	0.720209	0.787172	0.769584	0.71043	0.61279	0.64848	0.777963	0.916739	0.909864	0.920837	0.72559	0.729751
B. disticha 3	D10	0.643193	0.647253	0.695079	0.901256	0.879097	0.845765	0.933212	0.936648	0.958643	0.908339	0.644007	0.594232	0.729072	0.704962	0.724351	0.69407	0.687658	0.845276	0.804973	0.754768	0.763155	0.698045	0.749494	0.819096	0.7688	0.796071	0.729618	0.73975	0.889616	0.881068	0.838223	0.875378	0.889171	0.887927	0.775484	0.773165	0.785249	0.777536	0.760601	0.753545	0.608102	0.599637	0.769665	0.93749	0.895905	0.90903	0.704435	0.795115
[truncated: 19 more columns]
