# Supplementary material for: Specificity of assemblage, not fungal partner species, explains mycorrhizal partnerships of mycoheterotrophic Burmannia plants
Source: ISME J. 2021 Jan 6;15(6):1614–27. doi: 10.1038/s41396-020-00874-x (PMC8163756; doi:10.1038/s41396-020-00874-x)
Supplement: Supplementary file 12 — Table S6 [file 41396_2020_874_MOESM12_ESM.xlsx]

## Sheet: Sheet1
Table S6 Weighted Unifrac distances for fungal assemblages in Burmannia
Population		B. championii			B. coelestis MA			B. coelestis HN				B. cryptopetala				B. filamentosa Z			B. filamentosa N		B. itoana 1			B. itoana 2			B. itoana 3			B. itoana 4				B. longifolia		B. nepalensis 1			B. nepalensis 2			B. nepalensis 3			B. nepalensis 4			B. oblonga
	Sample	Bch1	Bch2	Bch3	Bco1	Bco2	Bco3	BcoH1	BcoH3	BcoH4	BcoH5	Bcr1	Bcr2	Bcr3	Bcr4	Bf1	Bf2	Bf3	Bf1-1	Bf1-2	Big1	Big2	Big3	Bih1	Bih2	Bih3	Bib1	Bib2	Bib3	Bic1	Bic2	Bic3	Bic4	BL1	BL2	Bn-1	Bn-2	Bn-3	Bn-4	Bn-5	Bn-6	Bn10	Bn11	Bn12	Bn13	Bn14	Bn15	Bo1	Bo2
B. championii	Bch1	0	0.22749	0.194792	0.428009	0.44065	0.42418	0.499685	0.509964	0.482847	0.596439	0.391834	0.414859	0.411463	0.398357	0.529155	0.612061	0.647541	0.40616	0.408084	0.455864	0.488698	0.475219	0.464342	0.484608	0.476666	0.487257	0.473067	0.46055	0.487246	0.493393	0.488469	0.481633	0.414282	0.391151	0.491201	0.506712	0.516766	0.548151	0.577632	0.559443	0.659927	0.665469	0.719544	0.724692	0.721752	0.724101	0.682064	0.54146
B. championii	Bch2	0.22749	0	0.316295	0.388865	0.385163	0.390647	0.449742	0.456217	0.417739	0.553224	0.281231	0.313611	0.308982	0.289954	0.528943	0.587143	0.649354	0.419117	0.41985	0.480915	0.505685	0.491284	0.482827	0.502631	0.494293	0.505643	0.49201	0.478471	0.504854	0.51134	0.50624	0.49881	0.425543	0.423356	0.577332	0.594691	0.605077	0.623428	0.63218	0.627485	0.671219	0.676254	0.73662	0.741965	0.739515	0.741339	0.699056	0.616036
B. championii	Bch3	0.194792	0.316295	0	0.521173	0.516744	0.517844	0.556844	0.592833	0.570434	0.643488	0.471109	0.481823	0.487079	0.479858	0.606375	0.65036	0.700994	0.449635	0.45159	0.439319	0.470249	0.456852	0.447441	0.465959	0.45825	0.468671	0.455488	0.444251	0.468624	0.474372	0.469654	0.463019	0.402666	0.333802	0.417437	0.45456	0.486542	0.529917	0.562129	0.540372	0.649255	0.6546	0.704925	0.71002	0.707316	0.709568	0.669838	0.507993
B. coelestis MA	Bco1	0.428009	0.388865	0.521173	0	0.0453109	0.211157	0.495192	0.529853	0.488918	0.589896	0.343335	0.384472	0.364481	0.335268	0.649077	0.741167	0.71411	0.568201	0.566052	0.574522	0.576596	0.57257	0.57947	0.578542	0.578935	0.584151	0.585531	0.58711	0.579803	0.583351	0.58198	0.577485	0.476609	0.424156	0.692627	0.705524	0.713405	0.726577	0.734186	0.72997	0.736105	0.750452	0.781749	0.785715	0.786677	0.7855	0.769493	0.724491
B. coelestis MA	Bco2	0.44065	0.385163	0.516744	0.0453109	0	0.205897	0.492162	0.55646	0.514375	0.574675	0.350652	0.390401	0.372157	0.347121	0.625929	0.713252	0.712128	0.584088	0.581876	0.560345	0.582118	0.577736	0.583504	0.583503	0.583547	0.58882	0.589771	0.589068	0.585225	0.588757	0.586571	0.582909	0.479649	0.423676	0.691961	0.704835	0.712699	0.725851	0.732476	0.729236	0.733566	0.746879	0.781595	0.785514	0.783875	0.785397	0.766079	0.723628
B. coelestis MA	Bco3	0.42418	0.390647	0.517844	0.211157	0.205897	0	0.470091	0.429871	0.437594	0.589579	0.370353	0.403948	0.392828	0.360275	0.615139	0.650149	0.612722	0.47332	0.471667	0.554637	0.58385	0.579944	0.585146	0.585814	0.585892	0.590882	0.591118	0.590249	0.587479	0.590816	0.588535	0.585287	0.48602	0.431266	0.690128	0.706998	0.717513	0.734383	0.74403	0.738795	0.746879	0.75839	0.796366	0.799935	0.797822	0.7998	0.777312	0.732646
B. coelestis HN	BcoH1	0.499685	0.449742	0.556844	0.495192	0.492162	0.470091	0	0.501187	0.460586	0.308636	0.40576	0.447947	0.430447	0.374567	0.71265	0.753716	0.722828	0.549582	0.549675	0.624045	0.628729	0.623979	0.629969	0.629932	0.630186	0.634978	0.635908	0.635076	0.630605	0.634278	0.633587	0.628915	0.576688	0.574599	0.671292	0.689635	0.700793	0.719145	0.729368	0.723831	0.730126	0.748143	0.778023	0.782317	0.783275	0.782451	0.765644	0.716982
B. coelestis HN	BcoH3	0.509964	0.456217	0.592833	0.529853	0.55646	0.429871	0.501187	0	0.21441	0.543921	0.500291	0.533731	0.518353	0.488675	0.559087	0.670161	0.624966	0.307208	0.30913	0.668588	0.690215	0.684692	0.690844	0.690832	0.69102	0.695154	0.69591	0.69511	0.691118	0.694574	0.694658	0.689666	0.643879	0.633297	0.736463	0.755249	0.767059	0.78564	0.797077	0.790958	0.798075	0.815562	0.846894	0.849097	0.850295	0.849481	0.833983	0.784011
B. coelestis HN	BcoH4	0.482847	0.417739	0.570434	0.488918	0.514375	0.437594	0.460586	0.21441	0	0.490722	0.479348	0.516239	0.497968	0.467488	0.576855	0.687356	0.624258	0.381801	0.387507	0.648981	0.676044	0.672275	0.678738	0.678683	0.67895	0.683255	0.684093	0.683315	0.679061	0.682668	0.680829	0.677681	0.624105	0.61286	0.697763	0.713748	0.72545	0.744392	0.755301	0.749351	0.756297	0.775208	0.80543	0.808337	0.810137	0.809527	0.792722	0.74221
B. coelestis HN	BcoH5	0.596439	0.553224	0.643488	0.589896	0.574675	0.589579	0.308636	0.543921	0.490722	0	0.56204	0.594548	0.583993	0.5364	0.611939	0.664669	0.7676	0.628006	0.630509	0.711725	0.737501	0.733954	0.740893	0.740823	0.740881	0.744712	0.745124	0.744562	0.74098	0.744179	0.741941	0.739777	0.686756	0.673493	0.745581	0.745727	0.745185	0.746901	0.755037	0.749112	0.754917	0.774805	0.807894	0.811817	0.812043	0.811993	0.793758	0.743044
B. cryptopetala	Bcr1	0.391834	0.281231	0.471109	0.343335	0.350652	0.370353	0.40576	0.500291	0.479348	0.56204	0	0.12451	0.079745	0.0843352	0.690535	0.732311	0.722135	0.520935	0.517449	0.462673	0.453304	0.442222	0.446774	0.444415	0.444855	0.451761	0.455506	0.457532	0.447759	0.453379	0.453651	0.443389	0.409249	0.424376	0.617101	0.635855	0.647076	0.66637	0.676945	0.671	0.681341	0.69577	0.738175	0.7429	0.741502	0.742667	0.717831	0.667863
B. cryptopetala	Bcr2	0.414859	0.313611	0.481823	0.384472	0.390401	0.403948	0.447947	0.533731	0.516239	0.594548	0.12451	0	0.0722853	0.186183	0.690627	0.72198	0.722359	0.53615	0.53373	0.496579	0.491847	0.479422	0.481217	0.483339	0.479541	0.487128	0.488892	0.490941	0.485914	0.491963	0.491543	0.479882	0.449574	0.457914	0.624303	0.641464	0.652572	0.671002	0.680975	0.675053	0.679924	0.692473	0.747278	0.752036	0.750314	0.751856	0.720808	0.676058
B. cryptopetala	Bcr3	0.411463	0.308982	0.487079	0.364481	0.372157	0.392828	0.430447	0.518353	0.497968	0.583993	0.079745	0.0722853	0	0.144255	0.707634	0.748556	0.730187	0.537469	0.533935	0.488117	0.474808	0.467689	0.472241	0.467775	0.469909	0.476104	0.480291	0.482237	0.470595	0.477006	0.477188	0.468441	0.435016	0.446209	0.627657	0.646166	0.65707	0.676747	0.686945	0.681104	0.695075	0.707484	0.745648	0.750441	0.749019	0.750646	0.726074	0.677138
B. cryptopetala	Bcr4	0.398357	0.289954	0.479858	0.335268	0.347121	0.360275	0.374567	0.488675	0.467488	0.5364	0.0843352	0.186183	0.144255	0	0.691841	0.742961	0.722997	0.523089	0.519588	0.481697	0.460224	0.457758	0.461269	0.456617	0.459073	0.465022	0.469573	0.472518	0.459683	0.463457	0.466833	0.45767	0.417065	0.424874	0.634118	0.652741	0.664041	0.683419	0.693964	0.687912	0.698781	0.712175	0.746972	0.752035	0.753131	0.751991	0.731725	0.684032
B. filamentosa Z	Bf1	0.529155	0.528943	0.606375	0.649077	0.625929	0.615139	0.71265	0.559087	0.576855	0.611939	0.690535	0.690627	0.707634	0.691841	0	0.33583	0.689824	0.563018	0.566594	0.753157	0.820542	0.807392	0.792004	0.818074	0.80777	0.81654	0.797363	0.782785	0.820115	0.825066	0.817395	0.814685	0.7589	0.731941	0.732572	0.731067	0.729421	0.734064	0.743091	0.738177	0.752566	0.767008	0.820443	0.82517	0.820146	0.824442	0.785771	0.731698
B. filamentosa Z	Bf2	0.612061	0.587143	0.65036	0.741167	0.713252	0.650149	0.753716	0.670161	0.687356	0.664669	0.732311	0.72198	0.748556	0.742961	0.33583	0	0.565183	0.67259	0.678283	0.710813	0.775724	0.762501	0.751685	0.77313	0.763046	0.772371	0.757396	0.745337	0.777048	0.781571	0.772517	0.774178	0.750448	0.727377	0.73789	0.736193	0.733933	0.737611	0.754801	0.744266	0.811648	0.813406	0.878259	0.881172	0.876199	0.880495	0.841849	0.754948
B. filamentosa Z	Bf3	0.647541	0.649354	0.700994	0.71411	0.712128	0.612722	0.722828	0.624966	0.624258	0.7676	0.722135	0.722359	0.730187	0.722997	0.689824	0.565183	0	0.644526	0.646225	0.739749	0.778985	0.770623	0.771747	0.777613	0.771982	0.777217	0.774211	0.773729	0.778924	0.782179	0.777832	0.775524	0.749551	0.732627	0.789738	0.803008	0.811736	0.824637	0.832835	0.828404	0.853514	0.858806	0.892164	0.893876	0.890758	0.893361	0.87472	0.824943
B. filamentosa N	Bf1-1	0.40616	0.419117	0.449635	0.568201	0.584088	0.47332	0.549582	0.307208	0.381801	0.628006	0.520935	0.53615	0.537469	0.523089	0.563018	0.67259	0.644526	0	0.0128473	0.626785	0.656664	0.646631	0.628798	0.649301	0.641772	0.649725	0.634817	0.622126	0.652168	0.655938	0.654173	0.647802	0.610184	0.601702	0.417666	0.432916	0.440458	0.456145	0.461802	0.459369	0.508729	0.521529	0.565353	0.572385	0.571112	0.572757	0.525661	0.450492
B. filamentosa N	Bf1-2	0.408084	0.41985	0.45159	0.566052	0.581876	0.471667	0.549675	0.30913	0.387507	0.630509	0.517449	0.53373	0.533935	0.519588	0.566594	0.678283	0.646225	0.0128473	0	0.626169	0.655921	0.645915	0.628058	0.64851	0.641002	0.648917	0.634059	0.621416	0.651457	0.655183	0.653425	0.647095	0.610209	0.601756	0.423393	0.438689	0.446202	0.461837	0.467542	0.465094	0.510204	0.522896	0.566513	0.573529	0.572229	0.573884	0.526931	0.455979
B. itoana 1	Big1	0.455864	0.480915	0.439319	0.574522	0.560345	0.554637	0.624045	0.668588	0.648981	0.711725	0.462673	0.496579	0.488117	0.481697	0.753157	0.710813	0.739749	0.626785	0.626169	0	0.0689028	0.055582	0.108095	0.110841	0.102243	0.0750968	0.0705582	0.0702985	0.122646	0.126415	0.0729282	0.118193	0.269146	0.285343	0.515756	0.568975	0.598554	0.658591	0.694629	0.673155	0.773153	0.773761	0.818263	0.820872	0.81883	0.820813	0.793503	0.677061
B. itoana 1	Big2	0.488698	0.505685	0.470249	0.576596	0.582118	0.58385	0.628729	0.690215	0.676044	0.737501	0.453304	0.491847	0.474808	0.460224	0.820542	0.775724	0.778985	0.656664	0.655921	0.0689028	0	0.0168512	0.0596836	0.0506904	0.0488614	0.01889	0.0215644	0.0321496	0.0627938	0.0642337	0.0148183	0.0617178	0.270399	0.297123	0.524107	0.576348	0.60586	0.665674	0.700807	0.679974	0.777844	0.777466	0.820563	0.822529	0.821323	0.822711	0.797011	0.684144
B. itoana 1	Big3	0.475219	0.491284	0.456852	0.57257	0.577736	0.579944	0.623979	0.684692	0.672275	0.733954	0.442222	0.479422	0.467689	0.457758	0.807392	0.762501	0.770623	0.646631	0.645915	0.055582	0.0168512	0	0.0618863	0.0607532	0.0550648	0.02666	0.0247711	0.0279835	0.0719191	0.0755435	0.023721	0.0684917	0.266268	0.291944	0.515809	0.568072	0.597281	0.657533	0.69289	0.671827	0.769379	0.769677	0.81358	0.815682	0.814395	0.815295	0.789145	0.674925
B. itoana 2	Bih1	0.464342	0.482827	0.447441	0.57947	0.583504	0.585146	0.629969	0.690844	0.678738	0.740893	0.446774	0.481217	0.472241	0.461269	0.792004	0.751685	0.771747	0.628798	0.628058	0.108095	0.0596836	0.0618863	0	0.0196741	0.0155844	0.049311	0.0441347	0.0475115	0.0314954	0.0343691	0.0623848	0.0271801	0.270737	0.296496	0.493452	0.547393	0.57903	0.638954	0.673913	0.65306	0.757673	0.756331	0.799777	0.80237	0.799335	0.802373	0.771325	0.658889
B. itoana 2	Bih2	0.484608	0.502631	0.465959	0.578542	0.583503	0.585814	0.629932	0.690832	0.678683	0.740823	0.444415	0.483339	0.467775	0.456617	0.818074	0.77313	0.777613	0.649301	0.64851	0.110841	0.0506904	0.0607532	0.0196741	0	0.0118658	0.0372075	0.0578693	0.0641776	0.0191936	0.0204153	0.0517723	0.0193207	0.269644	0.296582	0.512079	0.566051	0.597746	0.657764	0.693006	0.671438	0.772796	0.771861	0.814179	0.816334	0.814075	0.816552	0.790163	0.6771
B. itoana 2	Bih3	0.476666	0.494293	0.45825	0.578935	0.583547	0.585892	0.630186	0.69102	0.67895	0.740881	0.444855	0.479541	0.469909	0.459073	0.80777	0.763046	0.771982	0.641772	0.641002	0.102243	0.0488614	0.0550648	0.0155844	0.0118658	0	0.0352293	0.0465584	0.0533431	0.0254719	0.0287628	0.0484834	0.0210279	0.27095	0.296988	0.505017	0.558832	0.590522	0.650377	0.685517	0.664038	0.765343	0.764444	0.807027	0.809433	0.806898	0.809618	0.782584	0.670285
B. itoana 3	Bib1	0.487257	0.505643	0.468671	0.584151	0.58882	0.590882	0.634978	0.695154	0.683255	0.744712	0.451761	0.487128	0.476104	0.465022	0.81654	0.772371	0.777217	0.649725	0.648917	0.0750968	0.01889	0.02666	0.049311	0.0372075	0.0352293	0	0.0232397	0.0281553	0.0516848	0.0534114	0.0202281	0.0507999	0.277629	0.304207	0.513802	0.567238	0.598688	0.658022	0.692779	0.671938	0.772277	0.770968	0.813367	0.815597	0.812815	0.815614	0.789153	0.677588
B. itoana 3	Bib2	0.473067	0.49201	0.455488	0.585531	0.589771	0.591118	0.635908	0.69591	0.684093	0.745124	0.455506	0.488892	0.480291	0.469573	0.797363	0.757396	0.774211	0.634817	0.634059	0.0705582	0.0215644	0.0247711	0.0441347	0.0578693	0.0465584	0.0232397	0	0.0173713	0.0709141	0.0736357	0.0197217	0.0667848	0.279725	0.305089	0.506879	0.55813	0.586192	0.643796	0.678506	0.6576	0.761987	0.760408	0.803364	0.806114	0.803036	0.806103	0.774581	0.664044
B. itoana 3	Bib3	0.46055	0.478471	0.444251	0.58711	0.589068	0.590249	0.635076	0.69511	0.683315	0.744562	0.457532	0.490941	0.482237	0.472518	0.782785	0.745337	0.773729	0.622126	0.621416	0.0702985	0.0321496	0.0279835	0.0475115	0.0641776	0.0533431	0.0281553	0.0173713	0	0.0770528	0.079887	0.0361418	0.0730263	0.280061	0.305459	0.491834	0.543478	0.573305	0.632478	0.667005	0.646388	0.752071	0.750836	0.794068	0.796885	0.793865	0.796833	0.763804	0.652388
B. itoana 4	Bic1	0.487246	0.504854	0.468624	0.579803	0.585225	0.587479	0.630605	0.691118	0.679061	0.74098	0.447759	0.485914	0.470595	0.459683	0.820115	0.777048	0.778924	0.652168	0.651457	0.122646	0.0627938	0.0719191	0.0314954	0.0191936	0.0254719	0.0516848	0.0709141	0.0770528	0	0.0168188	0.0613473	0.0120056	0.272462	0.299254	0.515585	0.5691	0.603917	0.661251	0.695667	0.67439	0.77346	0.773082	0.815266	0.81639	0.815199	0.81654	0.791903	0.679372
B. itoana 5	Bic2	0.493393	0.51134	0.474372	0.583351	0.588757	0.590816	0.634278	0.694574	0.682668	0.744179	0.453379	0.491963	0.477006	0.463457	0.825066	0.781571	0.782179	0.655938	0.655183	0.126415	0.0642337	0.0755435	0.0343691	0.0204153	0.0287628	0.0534114	0.0736357	0.079887	0.0168188	0	0.0648121	0.0231668	0.277056	0.303678	0.520659	0.574128	0.606468	0.664694	0.699338	0.678486	0.776294	0.77616	0.818068	0.819635	0.818311	0.819591	0.794962	0.683393
B. itoana 6	Bic3	0.488469	0.50624	0.469654	0.58198	0.586571	0.588535	0.633587	0.694658	0.680829	0.741941	0.453651	0.491543	0.477188	0.466833	0.817395	0.772517	0.777832	0.654173	0.653425	0.0729282	0.0148183	0.023721	0.0623848	0.0517723	0.0484834	0.0202281	0.0197217	0.0361418	0.0613473	0.0648121	0	0.0594916	0.276464	0.302924	0.524153	0.575603	0.604438	0.662695	0.697582	0.676172	0.775635	0.774007	0.816519	0.818284	0.816034	0.818468	0.792385	0.680742
B. itoana 7	Bic4	0.481633	0.49881	0.463019	0.577485	0.582909	0.585287	0.628915	0.689666	0.677681	0.739777	0.443389	0.479882	0.468441	0.45767	0.814685	0.774178	0.775524	0.647802	0.647095	0.118193	0.0617178	0.0684917	0.0271801	0.0193207	0.0210279	0.0507999	0.0667848	0.0730263	0.0120056	0.0231668	0.0594916	0	0.269647	0.296133	0.512546	0.565982	0.601624	0.658815	0.692012	0.671335	0.76942	0.769288	0.811645	0.812172	0.811151	0.812296	0.788218	0.675405
B. longifolia	BL1	0.414282	0.425543	0.402666	0.476609	0.479649	0.48602	0.576688	0.643879	0.624105	0.686756	0.409249	0.449574	0.435016	0.417065	0.7589	0.750448	0.749551	0.610184	0.610209	0.269146	0.270399	0.266268	0.270737	0.269644	0.27095	0.277629	0.279725	0.280061	0.272462	0.277056	0.276464	0.269647	0	0.212273	0.550061	0.592153	0.618683	0.65974	0.686424	0.67001	0.764068	0.76724	0.811637	0.814426	0.812372	0.814284	0.782142	0.660691
B. longifolia	BL2	0.391151	0.423356	0.333802	0.424156	0.423676	0.431266	0.574599	0.633297	0.61286	0.673493	0.424376	0.457914	0.446209	0.424874	0.731941	0.727377	0.732627	0.601702	0.601756	0.285343	0.297123	0.291944	0.296496	0.296582	0.296988	0.304207	0.305089	0.305459	0.299254	0.303678	0.302924	0.296133	0.212273	0	0.523328	0.572808	0.604398	0.647379	0.679679	0.658561	0.766653	0.769718	0.813846	0.816585	0.814527	0.81644	0.784603	0.636387
B. nepalensis 1	Bn-1	0.491201	0.577332	0.417437	0.692627	0.691961	0.690128	0.671292	0.736463	0.697763	0.745581	0.617101	0.624303	0.627657	0.634118	0.732572	0.73789	0.789738	0.417666	0.423393	0.515756	0.524107	0.515809	0.493452	0.512079	0.505017	0.513802	0.506879	0.491834	0.515585	0.520659	0.524153	0.512546	0.550061	0.523328	0	0.0612221	0.103829	0.151662	0.199245	0.169424	0.301943	0.314069	0.354273	0.364558	0.366374	0.369848	0.318372	0.189441
B. nepalensis 1	Bn-2	0.506712	0.594691	0.45456	0.705524	0.704835	0.706998	0.689635	0.755249	0.713748	0.745727	0.635855	0.641464	0.646166	0.652741	0.731067	0.736193	0.803008	0.432916	0.438689	0.568975	0.576348	0.568072	0.547393	0.566051	0.558832	0.567238	0.55813	0.543478	0.5691	0.574128	0.575603	0.565982	0.592153	0.572808	0.0612221	0	0.0463729	0.0969341	0.141537	0.114404	0.244006	0.259649	0.297872	0.309377	0.314345	0.314963	0.261786	0.138916
B. nepalensis 1	Bn-3	0.516766	0.605077	0.486542	0.713405	0.712699	0.717513	0.700793	0.767059	0.72545	0.745185	0.647076	0.652572	0.65707	0.664041	0.729421	0.733933	0.811736	0.440458	0.446202	0.598554	0.60586	0.597281	0.57903	0.597746	0.590522	0.598688	0.586192	0.573305	0.603917	0.606468	0.604438	0.601624	0.618683	0.604398	0.103829	0.0463729	0	0.0651334	0.102691	0.0788969	0.210664	0.227263	0.264022	0.276236	0.282158	0.280078	0.226305	0.101945
B. nepalensis 2	Bn-4	0.548151	0.623428	0.529917	0.726577	0.725851	0.734383	0.719145	0.78564	0.744392	0.746901	0.66637	0.671002	0.676747	0.683419	0.734064	0.737611	0.824637	0.456145	0.461837	0.658591	0.665674	0.657533	0.638954	0.657764	0.650377	0.658022	0.643796	0.632478	0.661251	0.664694	0.662695	0.658815	0.65974	0.647379	0.151662	0.0969341	0.0651334	0	0.0507585	0.0210498	0.158529	0.177044	0.21321	0.22736	0.2329	0.23346	0.175118	0.0491368
B. nepalensis 2	Bn-5	0.577632	0.63218	0.562129	0.734186	0.732476	0.74403	0.729368	0.797077	0.755301	0.755037	0.676945	0.680975	0.686945	0.693964	0.743091	0.754801	0.832835	0.461802	0.467542	0.694629	0.700807	0.69289	0.673913	0.693006	0.685517	0.692779	0.678506	0.667005	0.695667	0.699338	0.697582	0.692012	0.686424	0.679679	0.199245	0.141537	0.102691	0.0507585	0	0.0325971	0.12992	0.146206	0.180328	0.199895	0.203843	0.204261	0.144	0.0678813
B. nepalensis 2	Bn-6	0.559443	0.627485	0.540372	0.72997	0.729236	0.738795	0.723831	0.790958	0.749351	0.749112	0.671	0.675053	0.681104	0.687912	0.738177	0.744266	0.828404	0.459369	0.465094	0.673155	0.679974	0.671827	0.65306	0.671438	0.664038	0.671938	0.6576	0.646388	0.67439	0.678486	0.676172	0.671335	0.67001	0.658561	0.169424	0.114404	0.0788969	0.0210498	0.0325971	0	0.149014	0.167247	0.202292	0.217077	0.223522	0.221511	0.165081	0.0500166
B. nepalensis 3	Bn10	0.659927	0.671219	0.649255	0.736105	0.733566	0.746879	0.730126	0.798075	0.756297	0.754917	0.681341	0.679924	0.695075	0.698781	0.752566	0.811648	0.853514	0.508729	0.510204	0.773153	0.777844	0.769379	0.757673	0.772796	0.765343	0.772277	0.761987	0.752071	0.77346	0.776294	0.775635	0.76942	0.764068	0.766653	0.301943	0.244006	0.210664	0.158529	0.12992	0.149014	0	0.0507697	0.120576	0.125123	0.110657	0.136243	0.0713406	0.186984
B. nepalensis 3	Bn11	0.665469	0.676254	0.6546	0.750452	0.746879	0.75839	0.748143	0.815562	0.775208	0.774805	0.69577	0.692473	0.707484	0.712175	0.767008	0.813406	0.858806	0.521529	0.522896	0.773761	0.777466	0.769677	0.756331	0.771861	0.764444	0.770968	0.760408	0.750836	0.773082	0.77616	0.774007	0.769288	0.76724	0.769718	0.314069	0.259649	0.227263	0.177044	0.146206	0.167247	0.0507697	0	0.124012	0.143763	0.115832	0.153676	0.0745771	0.204396
B. nepalensis 3	Bn12	0.719544	0.73662	0.704925	0.781749	0.781595	0.796366	0.778023	0.846894	0.80543	0.807894	0.738175	0.747278	0.745648	0.746972	0.820443	0.878259	0.892164	0.565353	0.566513	0.818263	0.820563	0.81358	0.799777	0.814179	0.807027	0.813367	0.803364	0.794068	0.815266	0.818068	0.816519	0.811645	0.811637	0.813846	0.354273	0.297872	0.264022	0.21321	0.180328	0.202292	0.120576	0.124012	0	0.0913137	0.0993636	0.0971253	0.0730065	0.231712
B. nepalensis 4	Bn13	0.724692	0.741965	0.71002	0.785715	0.785514	0.799935	0.782317	0.849097	0.808337	0.811817	0.7429	0.752036	0.750441	0.752035	0.82517	0.881172	0.893876	0.572385	0.573529	0.820872	0.822529	0.815682	0.80237	0.816334	0.809433	0.815597	0.806114	0.796885	0.81639	0.819635	0.818284	0.812172	0.814426	0.816585	0.364558	0.309377	0.276236	0.22736	0.199895	0.217077	0.125123	0.143763	0.0913137	0	0.0403325	0.0326806	0.0997093	0.247697
B. nepalensis 4	Bn14	0.721752	0.739515	0.707316	0.786677	0.783875	0.797822	0.783275	0.850295	0.810137	0.812043	0.741502	0.750314	0.749019	0.753131	0.820146	0.876199	0.890758	0.571112	0.572229	0.81883	0.821323	0.814395	0.799335	0.814075	0.806898	0.812815	0.803036	0.793865	0.815199	0.818311	0.816034	0.811151	0.812372	0.814527	0.366374	0.314345	0.282158	0.2329	0.203843	0.223522	0.110657	0.115832	0.0993636	0.0403325	0	0.0606172	0.0814171	0.253745
B. nepalensis 4	Bn15	0.724101	0.741339	0.709568	0.7855	0.785397	0.7998	0.782451	0.849481	0.809527	0.811993	0.742667	0.751856	0.750646	0.751991	0.824442	0.880495	0.893361	0.572757	0.573884	0.820813	0.822711	0.815295	0.802373	0.816552	0.809618	0.815614	0.806103	0.796833	0.81654	0.819591	0.818468	0.812296	0.814284	0.81644	0.369848	0.314963	0.280078	0.23346	0.204261	0.221511	0.136243	0.153676	0.0971253	0.0326806	0.0606172	0	0.110993	0.249698
B. oblonga	Bo1	0.682064	0.699056	0.669838	0.769493	0.766079	0.777312	0.765644	0.833983	0.792722	0.793758	0.717831	0.720808	0.726074	0.731725	0.785771	0.841849	0.87472	0.525661	0.526931	0.793503	0.797011	0.789145	0.771325	0.790163	0.782584	0.789153	0.774581	0.763804	0.791903	0.794962	0.792385	0.788218	0.782142	0.784603	0.318372	0.261786	0.226305	0.175118	0.144	0.165081	0.0713406	0.0745771	0.0730065	0.0997093	0.0814171	0.110993	0	0.195633
B. oblonga	Bo2	0.54146	0.616036	0.507993	0.724491	0.723628	0.732646	0.716982	0.784011	0.74221	0.743044	0.667863	0.676058	0.677138	0.684032	0.731698	0.754948	0.824943	0.450492	0.455979	0.677061	0.684144	0.674925	0.658889	0.6771	0.670285	0.677588	0.664044	0.652388	0.679372	0.683393	0.680742	0.675405	0.660691	0.636387	0.189441	0.138916	0.101945	0.0491368	0.0678813	0.0500166	0.186984	0.204396	0.231712	0.247697	0.253745	0.249698	0.195633	0
B. oblonga	Bo3	0.682617	0.700676	0.67117	0.772853	0.769321	0.780474	0.768627	0.837172	0.795706	0.797152	0.723306	0.727468	0.731652	0.73842	0.790036	0.845149	0.87727	0.52902	0.530283	0.795883	0.79941	0.791469	0.774137	0.792411	0.78518	0.79172	0.777489	0.766604	0.794374	0.797642	0.794497	0.790697	0.783452	0.785905	0.322653	0.267065	0.23276	0.182685	0.151571	0.172407	0.0728283	0.0790534	0.0701278	0.0959703	0.0787912	0.10768	0.0169641	0.199223
B. wallichii B	Bw3	0.302521	0.337381	0.273722	0.480029	0.477397	0.479461	0.55244	0.619451	0.606112	0.671621	0.372849	0.394129	0.397481	0.390212	0.666365	0.675249	0.731105	0.503662	0.503464	0.318315	0.330425	0.318335	0.291533	0.312622	0.304979	0.319813	0.313195	0.296182	0.3167	0.322395	0.333413	0.311446	0.331652	0.297859	0.383821	0.443525	0.482665	0.546257	0.581943	0.560523	0.676627	0.679774	0.741041	0.745256	0.742116	0.745005	0.701515	0.561484
B. wallichii B	Bw4	0.252249	0.263926	0.301385	0.427369	0.431517	0.429003	0.509424	0.552053	0.537779	0.626149	0.316309	0.345402	0.352678	0.318418	0.658518	0.64779	0.696079	0.497306	0.497071	0.38169	0.393389	0.38063	0.359203	0.380463	0.372451	0.383816	0.375613	0.365115	0.384379	0.390294	0.395741	0.379447	0.37043	0.346672	0.475355	0.49347	0.511502	0.572076	0.610282	0.586807	0.695675	0.700779	0.764548	0.768668	0.765475	0.768787	0.724685	0.588335
B. wallichii B	Bw5	0.262135	0.250225	0.321976	0.434676	0.450289	0.407677	0.494429	0.487267	0.471565	0.619417	0.33126	0.360113	0.365693	0.341066	0.574167	0.631762	0.666677	0.325209	0.327437	0.499437	0.512703	0.500698	0.482037	0.504081	0.495401	0.506142	0.491292	0.476772	0.507217	0.512262	0.512699	0.50149	0.465868	0.457544	0.465855	0.481337	0.490307	0.509181	0.518957	0.512607	0.569275	0.578217	0.644016	0.650378	0.648106	0.650478	0.602258	0.524505
B. wallichii H1	Bw7-1	0.253559	0.305516	0.273149	0.492636	0.48961	0.485409	0.516824	0.583919	0.569604	0.633034	0.360545	0.3821	0.393721	0.363297	0.619111	0.64495	0.714209	0.366899	0.367006	0.437079	0.451133	0.439255	0.418544	0.440255	0.43174	0.442602	0.431864	0.414898	0.443681	0.449259	0.452465	0.438792	0.428759	0.414356	0.358629	0.37316	0.38502	0.424354	0.460709	0.438337	0.542916	0.55101	0.61541	0.622411	0.620396	0.622516	0.575007	0.452784
B. wallichii H1	Bw7-2	0.281368	0.260304	0.333259	0.422916	0.421819	0.429838	0.494829	0.562265	0.548947	0.624164	0.271162	0.307289	0.31256	0.271488	0.633655	0.631732	0.706669	0.490271	0.48999	0.399579	0.405782	0.39371	0.377661	0.395681	0.387189	0.397572	0.394143	0.376861	0.398252	0.403671	0.41109	0.392977	0.38794	0.374864	0.477506	0.492951	0.510223	0.542816	0.573696	0.549325	0.654382	0.65732	0.72125	0.725617	0.724737	0.725132	0.691862	0.566292
B. wallichii H1	Bw7-3	0.375822	0.380859	0.366587	0.475673	0.4824	0.489534	0.536448	0.60576	0.592966	0.665038	0.309328	0.357218	0.346562	0.309187	0.764669	0.715683	0.741526	0.585277	0.58453	0.233187	0.219082	0.215891	0.208344	0.204955	0.206919	0.218446	0.232917	0.229505	0.213825	0.213411	0.23164	0.213425	0.285807	0.26646	0.441402	0.503809	0.5407	0.609902	0.650643	0.626631	0.734739	0.738043	0.791421	0.794688	0.793322	0.794161	0.763708	0.631774
B. wallichii H2	Bw8-1	0.283534	0.282572	0.287963	0.437807	0.437958	0.444842	0.508676	0.569961	0.55518	0.626614	0.293627	0.330297	0.334555	0.305271	0.673326	0.648116	0.708314	0.509659	0.510067	0.331375	0.337267	0.324807	0.297967	0.319714	0.311695	0.326276	0.319456	0.308011	0.324211	0.329913	0.340314	0.318344	0.330812	0.308752	0.430668	0.459627	0.500649	0.567715	0.60561	0.582916	0.690384	0.69561	0.759986	0.764303	0.760935	0.764186	0.720842	0.585196
B. wallichii H2	Bw8-2	0.313135	0.302281	0.388108	0.409533	0.417592	0.430444	0.47099	0.550158	0.531441	0.611931	0.202269	0.274884	0.245849	0.208673	0.731143	0.681503	0.720206	0.535815	0.535205	0.348744	0.32947	0.328796	0.324318	0.319382	0.322245	0.328989	0.342324	0.340587	0.323684	0.326692	0.340564	0.32202	0.339583	0.340331	0.485071	0.508908	0.527835	0.572554	0.614565	0.589322	0.709151	0.714263	0.76987	0.773572	0.772387	0.773592	0.739641	0.59471
B. wallichii H3	Bw9-1	0.454573	0.473919	0.431208	0.540491	0.545385	0.549142	0.613321	0.674463	0.664212	0.728075	0.427569	0.465737	0.452227	0.440138	0.797596	0.765716	0.771963	0.633034	0.632243	0.129542	0.125022	0.120969	0.0935627	0.0933014	0.094962	0.12293	0.130673	0.127387	0.0979636	0.101068	0.132188	0.0965885	0.220026	0.248204	0.49444	0.549643	0.586	0.644036	0.679864	0.657882	0.768122	0.765412	0.814591	0.817333	0.814685	0.816781	0.78271	0.663548
B. wallichii H3	Bw9-2	0.438059	0.45132	0.424961	0.538665	0.543847	0.547404	0.597648	0.659693	0.648839	0.71401	0.404176	0.446305	0.431199	0.413994	0.794179	0.755502	0.765773	0.623628	0.622834	0.135046	0.127551	0.123212	0.0974321	0.0971488	0.0989356	0.126042	0.13427	0.131151	0.10188	0.105214	0.135479	0.100441	0.232944	0.241814	0.485747	0.542247	0.579412	0.638205	0.674825	0.652938	0.760218	0.759907	0.810048	0.812684	0.810018	0.812126	0.777548	0.658259
B. disticha 1	Dis8	0.345792	0.265986	0.437742	0.366356	0.36125	0.335536	0.4349	0.480195	0.451338	0.582065	0.198478	0.265635	0.249999	0.187231	0.586367	0.648038	0.660928	0.469228	0.466313	0.459635	0.500239	0.486861	0.476022	0.495483	0.486452	0.498409	0.486041	0.478614	0.498839	0.505536	0.499674	0.492328	0.448028	0.44319	0.614217	0.632255	0.643214	0.662419	0.671879	0.666619	0.678064	0.691484	0.736618	0.741126	0.738032	0.741171	0.71066	0.661872
B. disticha 1	Dis9	0.565775	0.512266	0.60505	0.578165	0.573152	0.608382	0.581305	0.684202	0.627622	0.625724	0.463006	0.502581	0.486537	0.494511	0.733187	0.77297	0.807585	0.657974	0.657111	0.673494	0.685487	0.669505	0.667918	0.680098	0.67056	0.680996	0.673679	0.673039	0.682374	0.688522	0.682882	0.676244	0.657021	0.660735	0.694703	0.696536	0.697204	0.701358	0.699551	0.701042	0.692851	0.70345	0.726843	0.732216	0.729195	0.731801	0.706862	0.69654
B. disticha 1	Dis10	0.56567	0.507067	0.604077	0.553633	0.555451	0.594819	0.555965	0.644074	0.585845	0.595731	0.441519	0.487598	0.471314	0.463022	0.742679	0.783511	0.810485	0.649518	0.651086	0.677634	0.679762	0.668155	0.671311	0.672187	0.671301	0.675937	0.676891	0.676791	0.674798	0.679317	0.677382	0.670911	0.643485	0.647924	0.701132	0.70254	0.702641	0.705192	0.703619	0.705441	0.686574	0.706071	0.737906	0.744082	0.744427	0.743835	0.722898	0.700884
B. disticha 2	D1	0.408227	0.356804	0.456196	0.531881	0.530265	0.5487	0.520154	0.603277	0.549983	0.598398	0.374432	0.404164	0.403295	0.419048	0.629329	0.618327	0.743152	0.52156	0.525058	0.561826	0.571167	0.558839	0.542775	0.562787	0.553467	0.565071	0.553567	0.538739	0.564637	0.570767	0.571948	0.559013	0.550267	0.55558	0.539546	0.544938	0.553289	0.573529	0.586729	0.578773	0.63503	0.64135	0.702193	0.708499	0.706929	0.708723	0.669276	0.589539
B. disticha 2	D3	0.328016	0.269844	0.389376	0.436596	0.434079	0.440045	0.456299	0.510673	0.492565	0.583282	0.286188	0.309672	0.317859	0.29897	0.676218	0.6577	0.704432	0.506491	0.507692	0.512593	0.513482	0.506887	0.508777	0.510484	0.51053	0.516463	0.51722	0.515246	0.513161	0.516772	0.519528	0.510816	0.464545	0.460446	0.595335	0.612333	0.622583	0.641754	0.653583	0.646175	0.696041	0.700378	0.769164	0.773685	0.770939	0.773526	0.735036	0.652035
B. disticha 3	D7	0.430028	0.360368	0.478364	0.466232	0.46589	0.48286	0.465505	0.539105	0.502136	0.593089	0.281925	0.264424	0.253093	0.335709	0.710417	0.726674	0.738264	0.548286	0.547068	0.567196	0.564134	0.559482	0.562181	0.562953	0.563228	0.569036	0.568953	0.568599	0.564744	0.568718	0.568103	0.562431	0.524325	0.530242	0.62749	0.641892	0.651156	0.670416	0.680304	0.67467	0.694032	0.698589	0.760893	0.765619	0.763123	0.765735	0.726656	0.672699
B. disticha 3	D8	0.317871	0.249336	0.378854	0.426672	0.42468	0.43018	0.457753	0.530312	0.501515	0.595093	0.245511	0.281184	0.280101	0.271665	0.695466	0.660979	0.708083	0.517103	0.517468	0.457701	0.457265	0.451712	0.450584	0.451771	0.452229	0.459046	0.462336	0.45757	0.454717	0.459077	0.464697	0.452182	0.41777	0.417705	0.5586	0.575429	0.587504	0.611319	0.625795	0.618367	0.691824	0.696164	0.765133	0.769178	0.767062	0.769302	0.730362	0.625399
B. disticha 3	D10	0.283906	0.333707	0.295729	0.453423	0.465174	0.455065	0.530427	0.567928	0.554131	0.652341	0.334137	0.370909	0.370957	0.320178	0.720709	0.702243	0.711644	0.546329	0.546438	0.35743	0.352328	0.34602	0.337237	0.339736	0.340018	0.349606	0.355856	0.352266	0.343703	0.347502	0.359073	0.341561	0.357364	0.341839	0.480752	0.510873	0.550288	0.613867	0.651437	0.628832	0.729357	0.730952	0.792739	0.796439	0.79331	0.796133	0.761425	0.631891
[truncated: 19 more columns]
