# Supplementary material for: Specificity of assemblage, not fungal partner species, explains mycorrhizal partnerships of mycoheterotrophic Burmannia plants
Source: ISME J. 2021 Jan 6;15(6):1614–27. doi: 10.1038/s41396-020-00874-x (PMC8163756; doi:10.1038/s41396-020-00874-x)
Supplement: Supplementary file 13 — Table S7 [file 41396_2020_874_MOESM13_ESM.xlsx]

## Sheet: Sheet3
	Table S7 Dominant fungal OTUs with RA >10% in each Burmannia sample.
				Relative abundance of fungal OTUs in plant samples
	Species	Population	Sample	Otu0001 (similar to VTX00369)	Otu0002 (VTX00080)	Otu0003 (VTX00166)	Otu0004 (similar to VTX00369)	Otu0005 (VTX00360)	Otu0006 (similar to VTX00166)	Otu0007 (VTX00089)	Otu0008 (VTX00291)	Otu0009 (VTX00096)	Otu0015 (VTX00122)	Otu0017 (VTX00070)	Otu0019 (VTX00084)	Otu0020 (VTX00103)	Otu0067 (VTX00436)	Otu0088 (VTX00194)	Otu0093 (VTX00012)
	B. disticha	B. disticha 1	Dis10	0.000276017	0.012058	0.00613545	0.000126179	0.00010252	0.00113561	2.36586e-05	0.511861	7.88619e-06	0.000859594	0	0.000528374	1.57724e-05	0	3.15447e-05	0.000804391
			Dis8	0.00125676	0.526584	0.0198289	0.0106476	0.00150114	0.00289754	0.00911154	0.0218537	0	0.00300227	0	0	0.0136848	6.98202e-05	0	0.000558562
			Dis9	0.000193308	0.00198831	0.0130069	0.00324941	0.00774152	0.00136236	0.00639757	0.574308	9.20514e-06	0.00135315	0.000266949	0.000414231	0.00191467	1.84103e-05	0	0.0140654
		B. disticha 2	D1	0.073377	0.145061	0.0247806	0.00576006	2.83747e-05	0.01257	8.51241e-05	0.374281	0	7.56659e-05	0	0.0253481	0	0.000104041	0.00577898	0.000662076
			D3	0.0548029	0.261361	0.00120108	0.0110053	0.00782101	0.000223457	0.000111729	0.159996	0	0.000474847	0	0.0323175	0	0.00337979	0.00502779	0.00153627
		B. disticha 3	D7	0.0162304	0.171901	0.000520004	0.000362427	0.000378185	9.45463e-05	0.000141819	0.18613	0	0.00124486	0	0.113976	0	0.00283639	0.00307275	0.00272608
			D8	0.0983916	0.350893	0.000843039	0.0057127	3.32779e-05	0.000587909	4.43705e-05	0.101808	0	0.000110926	0	0.0259789	0	0.000133111	0.0105047	0.00425957
			D10	0.260334	0.212029	0.00161139	0.0348136	0.00438449	0.000224845	0	0.0110549	0	0.000674536	0	0.000449691	0	0.00337268	0.00281057	0.00134907
	B. longifolia	B. longifolia	BL1	0	0.000648178	0	0	9.25969e-05	0	4.62984e-05	0	0.0729663	0	0.00449095	0	0.00328719	0.333673	0.0470392	0.315339
			BL2	0	0.00295498	0	0	0	0	0	0	0.192943	0	0.00851729	0	0.00730054	0.0133843	0.619155	0.0269425
	B. coelestis	B. coelestis MA	Bco1	0	0.000442651	0	0	3.79415e-05	0	1.26472e-05	0	0.784252	0	0.0159607	0	0.00658918	0.000189708	0.000467946	0.000151766
			Bco2	0	0.00169825	0	0	0.0013586	0	1.94086e-05	0	0.805429	0	0.0267936	0	0.0110435	0.00189234	0.00453191	0.000970431
			Bco3	0	0.00610271	0	0	0.00102005	0	0.000861766	0	0.430056	0	0.0365283	0	0.0345937	0.0031305	0.0073338	0.0023039
		B. coelestis HN	BcoH1	1.01514e-05	0.100681	0	1.01514e-05	0.00415191	0	0.0363622	0	0	0	0.28503	0	0	2.03027e-05	0	0
			BcoH3	0	0.00173543	0	0	0.306175	0	0.415279	0	0	0	0.0024844	3.65354e-05	0	9.13384e-06	0	0
			BcoH4	0	0.00165423	0	0	0.107581	0	0.247599	0	0	0	0.00271632	0	0	2.81971e-05	0	0
			BcoH5	0	0.0632753	0	0	0.160882	0	0.0585375	0	0	0	0.422253	0	0	0.0017611	0	0
	B. filamentosa	B. filamentosa Z	Bf1	0.000490227	0.00648967	0.0753081	0.000202316	0.655768	8.55951e-05	0.133466	0.000521352	0.0412335	0.00221769	0.000241223	1.55627e-05	0.0190177	0.000459101	1.55627e-05	0
			Bf2	0.00238325	0.00727411	0.0259602	0.0710555	0.606887	0.00306024	0.0691351	0.000276319	0.00723957	0.0025974	0.000262503	2.0724e-05	0.0995372	0.000559547	2.0724e-05	0
			Bf3	0.00115336	0.0103286	0.0147183	0.00643817	0.0350226	8.60719e-06	0.212004	0.000395931	0.000499217	0.000834897	0.000223787	3.44287e-05	0.416648	0.000593896	1.72144e-05	8.60719e-06
		B. filamentosa N	Bf1-1	0	0	0.290527	0	0.116011	0	0.485518	0	0	0	0	0	0	0	0	0
			Bf1-2	0	8.4528e-06	0.283101	0	0.0985089	0	0.519636	0	0	0	0	0	0	0	0	0
	B. championii	B. championii	Bch1	0.000724531	0.163627	0.0800803	0.000362266	0.00995741	0.000793068	0.0897831	0.0319675	0.000753904	0.0459882	0.00922309	0.00165467	0.00264356	0.00187007	2.93729e-05	0
			Bch2	0.00061515	0.372653	0.0398362	0.000212121	0.0148378	1.0606e-05	0.112371	0.0144242	0.000986361	0.0215833	0.000954543	0.00125151	0.00336211	0.0347984	1.0606e-05	0
			Bch3	0.0008345	0.0273563	0.102528	0.000326127	0.012201	0.0054866	0.0690717	0.0399697	0.000652253	0.261295	0.00638824	9.59196e-06	0.00378882	0.0235483	3.83678e-05	0
	B. cryptopetala	B. cryptopetala	Bcr1	0.00118929	0.839766	0.00408592	0.00996673	7.29629e-05	0.00139359	3.64814e-05	0.00226185	0	3.64814e-05	0	0.0625073	7.29629e-06	0	0.000175111	0
			Bcr2	0.00350594	0.460709	0.00668479	0.0151992	5.1107e-05	0.00246336	2.04428e-05	0.000286199	1.02214e-05	3.06642e-05	0	0.292148	2.04428e-05	0.00167631	1.02214e-05	0
			Bcr3	0.000695785	0.67533	0.00376322	0.00573835	2.24447e-05	0.00104742	0.000800527	0.000553635	7.48156e-06	0.000583562	0.000127186	0.197431	5.98525e-05	2.99262e-05	0	0
			Bcr4	0.000308365	0.817708	0.00164461	0.00312476	2.05577e-05	0.000568762	0.000424858	4.11153e-05	0	8.22306e-05	6.85255e-06	0.009388	1.37051e-05	7.53781e-05	0	0
	B. itoana	B. itoana 1	Big1	0.0204216	0.0147949	0.00900509	0.846533	0.0573002	0.00285866	0.00757878	1.20874e-05	0.000912596	0.000374708	0	0.00109995	0.0146015	6.04368e-06	0	0
			Big2	0.0772187	0.00989757	0.00202801	0.883904	0.000264523	0.000624568	0.00141079	0	0	7.34786e-06	0	0.00116096	0.00204271	0	0	0
			Big3	0.0613211	0.0192381	0.00649205	0.872987	0.00423426	0.00152924	0.00393851	0.00155088	0	1.44268e-05	0.000115414	0.00226501	0.00112529	0	0	2.88536e-05
		B. itoana 2	Bih1	0.803226	0.000409677	0.024683	0.14226	0	0.0031272	0	0	0	0.000163871	0	0.000129731	0	2.04838e-05	1.36559e-05	0
			Bih2	0.813813	0.00030612	0.00507285	0.171376	0	0.00104227	0	0	0	0.000174926	0	0	0	0	0	0
			Bih3	0.731636	0.000279012	0.0106552	0.242589	7.54085e-06	0.00229242	0	0	0	3.77043e-05	0	3.77043e-05	0	0	0	0
		B. itoana 3	Bib1	0.191478	0.000107705	0.0104582	0.764739	0	0.00145402	0	0	0	0.000236952	0	0	0	0	0	0
			Bib2	0.0287435	0.000151321	0.0181813	0.929885	0	0.00286754	0	0	0	9.83589e-05	0	4.53964e-05	0	0	0	0
			Bib3	0.105446	0.000376669	0.0343124	0.822205	1.42139e-05	0.00181938	0	0	0	0.000106605	0	4.97488e-05	0	0	0	0
		B. itoana 4	Bic1	0.884268	0.000227956	0.00243738	0.00366483	0	0.000710171	0	0	0	0	0	5.26053e-05	0	0	8.76755e-06	0
			Bic2	0.789739	0.000267439	0.00131045	0.00921774	0	0.000276354	0	2.67439e-05	0	0	0	0	0	0	0.000276354	0
			Bic3	0.0126092	0.00580203	0.00332398	0.921508	0	0.000845923	0	0.000547362	0	0	0	0.000507554	0	0	0.000348321	0
			Bic4	0.923642	0.000506561	0.00536714	0.00347356	0	0.00131465	0	2.4122e-05	0	0	0	3.61829e-05	0	0	0	0
	B. nepalensis	B. nepalensis 1	Bn-1	0.206093	0.00046689	0.426582	0.0591005	0	0.115011	0	0	0	0.00451327	0	0	0	0	0	0
			Bn-2	0.137412	0.000259431	0.489223	0.0517998	0	0.115944	0	0	0	0.000994487	0	2.16193e-05	0	0	0	0
			Bn-3	0.0613205	0.000159939	0.5626	0.101465	3.19877e-05	0.0970187	0	0	0	0.00351865	0	0.000127951	0	0	0	0
		B. nepalensis 2	Bn-4	0.023789	0.000144001	0.592715	0.0578884	7.20005e-06	0.114704	0	0	0	0.00105841	0	1.44001e-05	0	0	0	0
			Bn-5	0.0216491	0.000110034	0.735286	0.0304793	0	0.0511038	0	0	0	0.000894024	0	6.87711e-06	0	0	6.87711e-06	0
			Bn-6	0.024799	0.000107108	0.643531	0.0465704	7.14051e-06	0.0852434	0	0	0	0.000706911	0	4.99836e-05	0	0	0	0
		B. nepalensis 3	Bn10	0.0147422	0.0500458	0.414891	0.00418988	0	0.24472	0	0.000124145	0	7.75904e-05	0	9.31084e-05	0	0.000527614	4.65542e-05	0
			Bn11	0.01878	0.0323183	0.30291	0.00606618	0	0.432955	0	5.20702e-05	0	2.60351e-05	0	0.000312421	0	0.000121497	0	0
			Bn12	0.00149123	0.00143581	0.524381	0.00024282	0.000332558	0.141575	0	8.18199e-05	0	0.000892101	0	0	0	0	2.11148e-05	0
		B. nepalensis 4	Bn13	0.00410585	9.04372e-06	0.357561	0.000569754	0	0.101127	0	0	0	0	0	0	0	0	0	0
			Bn14	0.00184388	9.03865e-06	0.259572	0.000569435	0	0.228859	0	0	0	0	0	0	0	0	0	0
			Bn15	0.00240404	9.07186e-06	0.304678	0.000861827	0	0.0717493	0	0	0	0	0	0	0	0	0	0
	B. oblonga	B. oblonga	Bo1	0.00026853	0.00537061	0.604223	0.00336409	0	0.256946	0.000261071	0.000134265	0	0.00102937	7.45918e-06	0.000738459	0	0.000111888	0	0
			Bo2	0	0.000940151	0.775325	0	0.00449879	0.000974971	0.00169227	0.0033149	0.000773013	0.0557266	0	6.96408e-06	0.000424809	6.96408e-06	0	3.48204e-05
			Bo3	1.50474e-05	0.00058685	0.506346	0.000684658	0.00163265	0.249298	0.000308472	0.00241511	4.51423e-05	0.0137534	0	7.52372e-06	0.000737324	1.50474e-05	0	3.00949e-05
	B. wallichii	B. wallichii B	Bw3	0.283892	0.168591	0.0469522	0.0238804	1.65034e-05	0.000635382	0.000198041	0.00115524	2.47551e-05	0.000115524	0	0.00138629	0	0.000181538	0.00508305	0.000478599
			Bw4	0.165504	0.282183	0.0237996	0.0365063	0.00750758	0.000623078	3.06432e-05	0.0115831	3.06432e-05	0.000612864	0	0.000245146	0	0.00663936	0.00167516	0.000459648
			Bw5	0.0595654	0.29589	0.097498	0.0127267	0.00176883	0.0190061	2.65325e-05	0.00129125	8.84416e-06	0.000176883	0	0.000256481	0	0.00183958	0.000937481	5.30649e-05
		B. wallichii H1	Bw7-1	0.130368	0.334619	0.108566	0.0334301	0.00130579	0.0483408	8.82293e-06	0.00129697	8.82293e-06	0.000229396	0	0.00163224	0	0.0016146	0.0010764	0.000105875
			Bw7-2	0.144568	0.483295	0.0244123	0.0336133	5.30011e-06	0.0238319	0	0	0	5.30011e-06	0	0	0	0	0	0
			Bw7-3	0.343697	0.441184	0	0.100238	0.00266447	0	0	0	0	0	1.22786e-05	0	0	0.000469044	0	0
		B. wallichii H2	Bw8-1	0.259493	0.347179	0.0229027	0.0282502	0.00182339	0.000310711	0	0.000793132	1.63532e-05	0.000147179	0	0.000793132	0	0.00179068	0.00467702	0.000515127
			Bw8-2	0.183244	0.695642	0	0.0340503	0	1.86489e-05	0	0.000578116	0	0	0	0	0	1.06565e-05	0	0
		B. wallichii H3	Bw9-1	0.70304	0.0745398	7.375e-05	0.0492365	0	4.75806e-06	0	0	0	2.37903e-06	1.42742e-05	0	0	0	0	0
			Bw9-2	0.688375	0.163814	0.000285579	0.043229	4.84033e-06	6.05041e-05	0	0	0	4.84033e-06	0	0	0	0	0	0
